# Supplementary material for: Multiplex generation and single cell analysis of structural variants in a mammalian genome
Source: bioRxiv. 2024 Feb 12:2024.01.22.576756. Preprint. [Version 2] doi: 10.1101/2024.01.22.576756 (PMC10888807; doi:10.1101/2024.01.22.576756)
Supplement: Supplement 2 — Supplementary Table 1. List of primers and their sequences used in this study. Supplementary Table 2. List of parental shuffle cassette insertion positions. Supplementary Table 3. All rearranged barcodes detected in 2-primer bulk amplicon-seq at 72h post Cre treatment (data used in Figs. 3, 5, S4–6, S11). Supplementary Table 4. All rearranged barcodes detected in both technical replicates of 2-primer bulk amplicon-seq at 72h post Cre treatment (data used in Figs. 3, 5, S4–6, S11). Supplementary Table 5. All rearranged barcodes detected in the Cre sample of the 10X single-cell RNA seq experiment (data used in Figs. 4, 5, S10–11). Supplementary Table 6. Rearranged barcodes detected in cells assigned to clone at >1 UMI in the 10X single-cell RNA seq experiment (data used in Figs. 4, 5, S10–11). Supplementary Table 7. List of clonotypes and associated barcodes identified from single-cell RNA sequencing and amplicon-seq from single-cell sorted clones. Supplementary Table 8. Assignment of cells to clonotypes based on the set of T7-derived barcodes detected within them. Supplementary Table 9. Details of all sequencing libraries presented in this study, as well as description of processed file and description of wells from the single-cell sorting experiment described in Fig. S8. [file media-2.xlsx]

## Sheet: SuppTable1-Primers
Primer	Sequence
oSP990_CS1_F	TTGCTAGGACCGGCCTTAAAGC
oSP993_CS2_R	CCTTAGCCGCTAATAGGTGAGC
oJBL043	CGTTCGCCGACTACCCC
oJBL044	GAAGAGTTCTTGCAGCTCGGT
oJBL276	AAATGGTTCGTACAGCAGCG
oJBL277	GGTTCAATTCAACGTCATGGGT
oJBL280	CACAGTGCCTCTGAGCTTCC
oJBL281	GGTCAGGACAAGGAGGTCAC
oSP1012_IST_RT_TruSeqR2	GTGACTGGAGTTCAGACGTGTGCTCTTCCGATCTNNNNNNNN
oSP1013_TruSeq_R	GTGACTGGAGTTCAGACGTGTGCTCTTCCGATCT
oSP1008_996_CS2_Nextera1_10N_F	TCGTCGGCAGCGTCAGATGTGTATAAGAGACAG NNNNNNNNNN CCTTAGCCGCTAATAGGTGAGC
oSP1021_1014_CS1_Nextera1_10N_F	TCGTCGGCAGCGTCAGATGTGTATAAGAGACAG NNNNNNNNNN TTGCTAGGACCGGCCTTAAAGC
oSP997_CS1_TruSeq2_R	GTGACTGGAGTTCAGACGTGTGCTCTTCCGATC TTGCTAGGACCGGCCTTAAAGC
oSP1022_CS2_TruSeq_R	GTGACTGGAGTTCAGACGTGTGCTCTTCCGATCT CCTTAGCCGCTAATAGGTGAGC
oSP1061_FeaturecDNA_Primer1	TCGTCGGCAGCGTCAGATGTGTATAAGAGACAG

## Sheet: SuppTable2-Parental_Insertions
chrom	pos	strand	real_barcode1 (CS2 barcode)	real_barcode2 (CS1 barcode)	true_allele
chr1	3237259	bottom-CS1	ACTGGTATCATAGAGGAATG	GGATAGAAAATGGCCTGGTC	bl6
chr1	3310574	top-CS2	GAATTGGTCATATGTGGGCA	ATGGAGCGCAATAAATGCCC	bl6
chr1	4660494	top-CS2	CCTGTTGTGTTTCAATGATT	CTGGAATCCCCAACCTCGCA	cast
chr1	4976548	bottom-CS1	TGGGTAGTGGCCACGTGTTC	ACCTGTAAGCTGGAGCAGGA	cast
chr1	7126502	bottom-CS1	TCAGCGTTCCGTTCCCATTA	GCAACGAGACACTTACGACA	cast
chr1	7247531	top-CS2	TAGTTATAAGAGGAAAGGTT	GTGCCGTAAAGCCTGTTGAG	cast
chr1	7603124	top-CS2	TATTACGACCAAGGGGAGTG	CCCATGCCACTTATATCGGA	bl6
chr1	9572232	bottom-CS1	GATATGATTAATTCATAGTA	GATCACTTCGACCCACGAAT	bl6
chr1	9696985	bottom-CS1	TAGGATGTTGGGTTTTCAAT	CGCCATCATGAGAAGATTTC	bl6
chr1	9942858	bottom-CS1	GCGGTCAGATTGTCCCGAAC	CGCTAGATTACAAACATCTG	bl6
chr1	10168586	bottom-CS1	ACATTGCGGGTCGGAAATTA	GCTCAACAGAAACCCGAAAA	bl6
chr1	12746403	bottom-CS1	TCGTAAATTGGCCACGGTAG	TACAGCGACGCTTGAAACTC	bl6
chr1	12810658	top-CS2	TGCTCGTATGATGTTTGTTT	TACGCACGTAGATCACTCAT	bl6
chr1	13069760	top-CS2	TTCTAGTCTATGTTCTGAAG	TAAACCGACGGCATCCGGAA	cast
chr1	13336077	top-CS2	CGTAGAGTCAGTATATTTTG	CGACGGGCTTGCGTATCACC	cast
chr1	13651316	bottom-CS1	TTGGGAGCTCCTCCTGATTC	AACCGGGTTGTCACACGACA	cast
chr1	14411701	bottom-CS1	CGTTGTATGGTCCAATTAGA	ACACTTGCATGCTCACACCA	cast
chr1	14754826	bottom-CS1	CTTGAGGTTGGCTTCACAAA	ATGGGCAATACCCCCTATTA	bl6
chr1	14774018	top-CS2	GTCTTATTTGTTGTCGTTCA	TCGCGAGCCCAACCGTCACG	bl6
chr1	16563322	bottom-CS1	TTTATGTTAATTTACCAATA	CCCTAATACACTTGTCCGAA	cast
chr1	16564875	bottom-CS1	TTTTTGATTTTCTAGGTTTC	AGAACAAAAACACTAGGTGG	bl6
chr1	16565842	top-CS2	TATCAGGAACTTCTAGGACT	ACTTCATTCAAGATCGAGGC	bl6
chr1	16612326	bottom-CS1	CACCTTCTCGTGTTGCTTGT	GAAACCACGTAAGGAGCTGC	noVariant
chr1	16825253	bottom-CS1	ACTAGTTCTGATAGACGCAC	ACGGGAGAGACCGCGTTCCG	bl6
chr1	17822678	bottom-CS1	AATCACGCTATGCCAATTCT	AAAACGTGAGCGAGCTTACT	bl6
chr1	18106328	top-CS2	ATGTATCTCATCCCTGGTGT	CGATAGCATCCGTAGGTTAC	bl6
chr1	19204558	top-CS2	TCGTGGGATTACAAGTGAAG	GGAAACTGAATTAACTTATA	bl6
chr1	19234779	bottom-CS1	CTTGAGGGGCGTGACTAAAT	TATATACACAAGAGCCGACG	noVariant
chr1	21014552	bottom-CS1	TGGTTAGTTTTTTAGTCCGA	TCCGGCCAGCACTGGAGACA	cast
chr1	21218911	top-CS2	ATCCGATTGGCCGCCATTGG	GCGCACCGTGAAGGCAACGC	cast
chr1	21247603	top-CS2	CGTATTGGATGGGCTCAAGG	ATCTGAATGTTCCCAGTTAA	bl6
chr1	21640697	bottom-CS1	TTAATATTAAAATTCTATGT	TCTCCCCGAACGCATTCCGC	cast
chr1	22294113	top-CS2	TTTTTTTCGTGGTACATACC	TGTCTTTAGAGAACCACCTA	cast
chr1	22484876	top-CS2	TGATGTCCGCGGTGTGTCAG	ACTCATCTCCATGATCATTT	cast
chr1	23256796	top-CS2	CGTCGTGATTTACGTCCGAA	TCTTGGTGACGCTTCATTCC	noVariant
chr1	23372841	top-CS2	GCATGCTGATAGTTCATGTA	ACCGCCAGAGCACTTAGGGA	cast
chr1	23665255	bottom-CS1	CGGTTTTTTATCTCCAAGAT	TGGTACTGAAACCCGTTACT	noVariant
chr1	24050784	bottom-CS1	GCATTTAGGGGTTAAGCCAT	TAGTGCAAAAGTCTAATACA	cast
chr1	24492185	top-CS2	GCATCTCATGGTTTAGTAGC	GACCGAAGGCGATGACCACG	cast
chr1	25227171	bottom-CS1	ACTCCGCTCCTAACAACTGC	TTGCTACACCCCCACCTGCA	cast
chr1	25244335	top-CS2	CTTAATTTATGAGTGTTTGA	TAACGATCGAACTCAACGTC	bl6
chr1	25455629	bottom-CS1	CTGTGTACGGCGCATTGGGT	ACGAACCCGGGTACAGCCAC	cast
chr1	26230136	top-CS2	GTCCTAGTGCGTCATCGTTA	GCAACCACAGGCCCCTCGCC	cast
chr1	26738256	top-CS2	AGTAGTTCTCTATCTCATTA	CCCCAACCCTTAAGAGACAG	bl6
chr1	27861373	bottom-CS1	GTGTTGAATGACCGCGCTCA	CACATTATACAGACACTATC	cast
chr1	28245767	bottom-CS1	AGCGTGGAAGTTGTTTTAGT	CGTAAAAAGAGACCAAATGA	noVariant
chr1	30017314	bottom-CS1	GACACGAATAGTCACGAAAA	AAACGGAGCAGCAATCCGAA	noVariant
chr1	30862903	top-CS2	CAGTGGATTGTTCCTAGCTT	TCATTCCTTCATGGACGCGG	noVariant
chr1	30905973	bottom-CS1	CAAAATCTCTTTATTTTTGT	TTTTTGTACTTGAGCGTCCA	noVariant
chr1	30948578	bottom-CS1	TCTTTTAGGGTCGGCAATGA	CCCTCTTTGGCACGCCCCCT	noVariant
chr1	31706457	bottom-CS1	TGTATGACTGTCTTAATATG	CGACGCTGCAATGCTTCGGA	noVariant
chr1	31968068	top-CS2	TACTTAGTGGGCGTTGGTCG	TGACGCTAGTCTTCATTAAC	noVariant
chr1	32569442	top-CS2	TGGCAAGTGAATTGTGATGT	CCCGCTAAGACCACTTAGTT	noVariant
chr1	33944203	top-CS2	TTGGATGTCTACTAAGCTTG	CTTCATACACCCCCCGGCAC	cast
chr1	34005761	bottom-CS1	GTTATATGTGCCCTTGGTGC	CTCAGTAGCATGTGCTGCGG	cast
chr1	34069167	bottom-CS1	GCAGATTCATTCTGTAAGAA	AAGTACAACTACTTTCATGT	bl6
chr1	34073548	bottom-CS1	TTCAGTCTCTTTTCTTTGAT	CTTCCCCCTAAAGTAAATCC	bl6
chr1	34142862	top-CS2	TTATGATGCTACTCTGTTTG	ATGTATAGATGAAAACGTCT	cast
chr1	34402720	top-CS2	GCTTTGATCCGTTGTTATAT	CCATCGACGCACTCTGCAGC	cast
chr1	34751562	bottom-CS1	ATACAAGTGGTAACAAAATT	TAACGATAACGACAGCATGT	bl6
chr1	35172070	top-CS2	GCGATAGGATTGCCAATGAT	AAATACTAAACTAAATATGC	bl6
chr1	35234370	bottom-CS1	GTTGCTATTCGTGCCTTCCG	CAGCGCCAAGAGTACGGCAT	cast
chr1	35681481	bottom-CS1	ATAATCGTTGTTCGATTTTA	GCCACCAAAGTACCCTAAAC	bl6
chr1	36059958	bottom-CS1	TTGGACCACTGGGCGGAGAC	CTTACGTGTATACTACCTAG	bl6
chr1	36064883	top-CS2	GATATAGCATTTATGATCGG	ATGTACCTTTAATGGCACCG	bl6
chr1	36238761	bottom-CS1	TCCATGGTGGCTCCCTACTG	CGATGCAGGATTCGCCGAAA	cast
chr1	36452085	bottom-CS1	AGAGTTTTCATTTGTTCGGT	CTTTCAATATTACACACATC	bl6
chr1	36800760	top-CS2	TAGTAAATAGTGAGAGCGTG	CAGCATCCGTAACAAACCTC	cast
chr1	36815163	bottom-CS1	ACTATATCTTTGTCTCTTGA	AGTGAGAAACACATGTAGTT	bl6
chr1	36844101	top-CS2	GTGCGAAATTACAGTTTCAT	GACCCGTACTACCATTCCCC	cast
chr1	36897440	bottom-CS1	GATGGATTTTCAGATTATAA	CCGTCTAATAAAGGCAATTT	noVariant
chr1	36902162	top-CS2	GTGTGCTATTACCTTCGCTA	ATATGGTAAGGTACACCTCT	bl6
chr1	37382216	bottom-CS1	GTAGAGGATTGAGAGGTGAT	CCCACCGGCCTTTCCCGACC	noVariant
chr1	39479779	bottom-CS1	TTTTTTGCGGGCACAAGTGT	AGGCCGTCCATCCTGGGTAA	bl6
chr1	39538669	top-CS2	TTTTTTGTCGGTTCAACAAG	TCCCCAAGCACTGTGCAAAA	cast
chr1	39619244	top-CS2	TCGATTGAAATGTTCTGAGT	AACGATGTTAACCAGATTAG	bl6
chr1	39924343	bottom-CS1	ACCGTTATAATTCACCATAT	CTCCCGAGCGGATACATCGC	noVariant
chr1	39971836	top-CS2	AAATATGGTTGGTCATGTTT	TACCAAGACCGCCAGTACCC	cast
chr1	40173872	bottom-CS1	TAAAGGCTCTTTATTTTGTA	CCACTCTGCCGACCCAAAAC	cast
chr1	42540144	top-CS2	TTTGTAATTATACTACGTGC	GGGTCCGGCACTTAACTTCG	noVariant
chr1	42900923	top-CS2	CTTTATCCCCTTTGTGTTTG	AAGCAAATCCCATCACTCCC	cast
chr1	43163050	bottom-CS1	CATTGGTTAATCCTTTTGCT	CTTCTAGCCTGGACAACTGA	noVariant
chr1	43723840	bottom-CS1	GAATGTATGGTGAGGGTTGG	ACGAGGACAGGCCCGTTGCA	bl6
chr1	43828315	bottom-CS1	GATTGTAGCGCTTGTGTATA	TTTCCAGCGCAGTATTACAA	cast
chr1	44174493	bottom-CS1	GTCGCTTGGAATTTTCGTTG	ACTAAGTCGGATATCTTAAA	cast
chr1	44650220	bottom-CS1	GCGGTGGATGTACAGTCTGA	GGCCCCAGCCGGAAGTGAAC	noVariant
chr1	44844726	top-CS2	ATAATTCAGTTTTATGTTAA	CATCAGAAACACGTAGCAAC	noVariant
chr1	45733388	top-CS2	CCGGAATCCCCGGTCTGGGC	GCCCTCCCTGCGACTCATCA	noVariant
chr1	46057136	bottom-CS1	ATGCATGTCTCGTCGGAAGT	AGCACACTGTCATCCAACAA	bl6
chr1	47057113	top-CS2	CGGGGAATATTAGTTGGTTT	AAATAACGAACACAAACATA	cast
chr1	48665370	top-CS2	TTGTTGCAAGTCCTTTCGCT	ATCGATGCGTGACTGAGTCA	bl6
chr1	49524615	bottom-CS1	TTTTGTTACGTCCATATGTG	CCCTCATACAGGTATGTATA	cast
chr1	51266286	top-CS2	TACGGTATTGGCTATTTTCT	ATAAACCTCGACCACCGAAA	cast
chr1	51747330	top-CS2	TTTAAGTATTTTTTTATGGC	CGCTTACCCGAGTATACTAT	cast
chr1	51820366	bottom-CS1	ATATTGTAAGGGAATTTATT	CTCTAAACCGATAAGTAACG	bl6
chr1	51905570	top-CS2	TACCTGAGCTAAATGGCTCT	AAAACCGGTACACGAGGGAT	bl6
chr1	52214215	top-CS2	TGATAGCCCTCATCTTGAAA	CGAGTCGCGGCTCACTCCTG	noVariant
chr1	53747345	top-CS2	ATATGGAGATTTATCTGGAT	AATACAAACATTAGAGTACA	bl6
chr1	53757906	top-CS2	ATGTTTTTACGAGTAAGTCT	TAACCACTTCCCTCACCTCC	cast
chr1	54538260	bottom-CS1	ATTTTGGATTAGTCCTCGTA	AGCCAGACCGGCCCCTCCGT	cast
chr1	54926777	top-CS2	ACAGAGGGCAGTCGTGCAAG	AACACCAAAATCGCTGGCGT	bl6
chr1	55017653	bottom-CS1	CTTTACTCTCCGTTGTCCTG	TATGTATGCGAATACATACT	inconclusive
chr1	55133144	top-CS2	GTTTGCTTCATTAACGAATT	CTAACATTCCCCGTTAATCA	noVariant
chr1	55146338	bottom-CS1	TGGGAGTTGGGACTGGTATT	ATTGTAATAGCTAAAATTAA	cast
chr1	55323128	top-CS2	CGTCAGGTAACCAAGTGCGT	ATCATAGCACCGCGCAAACC	noVariant
chr1	56008419	top-CS2	AAAGTCAGGAGGATGAACAG	GTCCGACCAGACCTTCACCC	bl6
chr1	56443453	top-CS2	CTGTCGTCGGTAAGAGGTTT	TTGTCCCATTTTCAGAGGAG	cast
chr1	56734210	top-CS2	TATAGTCTTCTTCGCTTTAT	TGCACGCCACTATAATGCAT	cast
chr1	56836484	bottom-CS1	GATTATAAGCCAAAGGATAA	GGCTGCTCATGAAGGTCGAA	bl6
chr1	58030330	bottom-CS1	ACTTTGCCTGTTTATCTTTC	GCTAACATTCCTGACTGAAC	cast
chr1	58503643	bottom-CS1	ATGTTTTTGGGTTAAGCGTG	TCCCCAAGCTACCCAGCCTC	bl6
chr1	58587031	top-CS2	TTTGTTGCTGTTTCGGGTGG	AAAAAGCTAAATCGTGCCAG	bl6
chr1	58916238	top-CS2	ACCCATATGGCGGTATGCTT	GTGCCAATATAAACGCCAGG	cast
chr1	59137737	bottom-CS1	GCATCTGTTCTATATCGAGC	CAATCAACATCTGCAATCTA	bl6
chr1	59665170	bottom-CS1	GGCCTAGTCGGGTACATCAA	GGACGAACTGTCAGGTAGCA	bl6
chr1	59697150	bottom-CS1	AATGATGTTACCGAGTGGGT	TGAAACTAAACTTCCACTTA	cast
chr1	60279311	top-CS2	TTGGAACCCTTAGGTGTTGC	TAAAGGGTTATGTATCTTAA	bl6
chr1	60369920	top-CS2	TTTCTATATTTGTTATTTTG	GCCGTGAATTCAGATATGAT	cast
chr1	60951247	bottom-CS1	CGCGAATGAACTGGTGATAG	CATCGAAAAACCTCACTCCC	noVariant
chr1	62372223	bottom-CS1	CAGGAGGATTCACCTACGCA	ACCCAGGTGACCGACAACAT	bl6
chr1	62383533	top-CS2	TACGATCTGGTGACGTGTAT	GGCTTTTATCAAGCACCCAG	bl6
chr1	62736938	bottom-CS1	GAGATTTTACATGTTAAGCT	AGCGGAAAAATCGCGCCCAA	cast
chr1	63082007	bottom-CS1	CTGTCCCCTTAAGGGTGGTT	ATATCCAGTTCACACGAAAC	bl6
chr1	63136265	top-CS2	CCGTTTTCAACTGTACCCTC	CGGCTATGACACGCCGACCT	cast
chr1	63166434	bottom-CS1	CTATTAGAATGGTTAATAAA	CGATGAGACAGGACGTGTGC	noVariant
chr1	63177718	top-CS2	CATTCTCTCATTCGAATGCA	CCATTAATTCTGGTTAGAGA	noVariant
chr1	64445297	bottom-CS1	AACGATATGTGTTAATAACG	CACGTAACAACAATTCCGAA	bl6
chr1	64731647	bottom-CS1	TATCGTATAGTGGTTCTTCC	CTGAAAGCCTGCTCCGAGAA	cast
chr1	64741893	top-CS2	GATCTCCTTATGCCTAGAGG	TCTAAAATCAGCCCCGACCT	noVariant
chr1	64780503	top-CS2	TTGGGAATTACTGGGTTCAT	CACTGCGACTAAACGTGACA	bl6
chr1	65075782	bottom-CS1	TACTGGTGTTGTGAGGAGGT	ACTTATAGATGCATCCCGGA	bl6
chr1	65183952	top-CS2	TGGGTTCTCGCTGTTCCTTT	GCCTTCATCTCAGGAATACT	noVariant
chr1	65266588	top-CS2	GTGAGCCATAGTACATCCTG	ACCATCCGTTAACAAATGAG	cast
chr1	66353357	top-CS2	GCTGTTCATTTTGATTCGTT	TCATGTCAAACGGGTCACAC	cast
chr1	66700433	bottom-CS1	GTAGCGATTTCAAATAAGAC	CTCATGTCGTCGCCCATTCC	cast
chr1	66702415	top-CS2	AGATTCCGTATTTTTATCTA	TTTCTGACCTCATCTACACT	bl6
chr1	66959166	bottom-CS1	CGTCCATTGTTGACGCTTTG	ACCACCCCTTCCAAACAAGC	cast
chr1	68047099	bottom-CS1	TTCACCTTTCGCTAGCGGCG	GCCAGCCCAAAACACGCGCC	noVariant
chr1	69153813	bottom-CS1	TGGATAGTTGGGGAACTCTC	CCTCCACCGAAACTAGCGCC	bl6
chr1	69667189	bottom-CS1	GTTAGGTACGCACTAATCCT	AAATGGACAAATAACTGAGA	cast
chr1	69688310	bottom-CS1	TTATCCTATGCTCCTGTGCC	CTACGCGGTCCCGCATGACT	bl6
chr1	69832148	top-CS2	TTCAGTCATAGATAATTATT	GACTCTGGACGCAACCAGAC	cast
chr1	70192688	top-CS2	TGGGAGACTCGATTTATATT	AGTACTAGAACACATACTCT	cast
chr1	71611045	bottom-CS1	AGAGAAGTATGTAAATTTGA	GCACTGCGTAACAAAGTACC	bl6
chr1	74260762	bottom-CS1	GTTGGAGGTTTTGGCATTCG	AAACCTTGCTTAACAACTTA	cast
chr1	74308398	top-CS2	CTGTTGGTACGGCGGATCCT	AAATGCACGATTAGAACAAC	bl6
chr1	74478889	bottom-CS1	GAGATTCTTCTGGGTGGCAA	CCAGTGTTCCCCATAAGGGC	cast
chr1	74481292	top-CS2	TTTCATGTCGGGTATGGATG	AACTTCCCTGTAGCAACCCC	bl6
chr1	74662442	bottom-CS1	GGGCCGTAATCGTTTTTCGG	TCAATAAACGCTGACGGTAA	noVariant
chr1	74676857	top-CS2	GAACTTGCGTTATGGGTTTG	CACTCATGCCACATAGTAAA	cast
chr1	74695584	bottom-CS1	ATTCGAGTAACCTCAAGACT	GAATGCCTAGGCTGTTCCCT	cast
chr1	75318561	top-CS2	ATACTGTTCGGTAACTATTA	CAGCTCATACAAGATTTCCT	noVariant
chr1	77512696	top-CS2	AAGGGTGGACTACATGATGT	GTCACTCCTCAGCTCCACGA	noVariant
chr1	78140841	bottom-CS1	TAAGTTTTTTCTGGATTTAT	AAAACATCCGTACGAACGAT	cast
chr1	78472806	top-CS2	GATATTCAGCAGGTGTGCTC	GTTTATCTGTTCACGAATTC	noVariant
chr1	79119091	bottom-CS1	TGTTGGCGAGTACATATGTT	AGACTATCGATTCGAAATAC	cast
chr1	80749893	top-CS2	TGTACATTATGGGGTTACCT	TTAGCCCGTTTACTAATGTC	cast
chr1	81587038	top-CS2	TCTATAGTGTTTCTTTACTC	AGTGGCGCAGCATGATCCGC	noVariant
chr1	82734753	bottom-CS1	CGGTGTCTGTCATTAGTCAA	TAACCATTACCTAAACTCAT	bl6
chr1	82845352	top-CS2	ATACATTGTGGCTTTCAGTT	GAACTGATGCCTATATTAAA	bl6
chr1	82850607	top-CS2	TTATCAGTTATTTGAACCTA	CATACCTCCAACGGGAAAGC	bl6
chr1	84022818	bottom-CS1	AATCATTCTAGTTCTTTTCT	CTTAGATGCAAACCACACCT	cast
chr1	84734092	bottom-CS1	TTATTTTGGATCTCGCTGCT	GATCTTCACGACACTCAAGT	cast
chr1	84860228	bottom-CS1	TCGTTCAAACAAATATGTCG	ACATACCCGACAATGCAGAC	bl6
chr1	84867590	bottom-CS1	GGATTATGTAAAGATTTGTC	CCAACCGAGACAAACTAGGC	noVariant
chr1	84871549	top-CS2	TGTATAACATGTTAGAAGGT	TCCCAACGGACGGAACACTC	noVariant
chr1	84910048	bottom-CS1	CCCTAATAAATTCATACCAC	CATCTTGCTACATAATAAAA	bl6
chr1	85844551	top-CS2	AAGTTTCTTCCTTAGGCCGT	CCAGTATGTGCACCAAAATA	noVariant
chr1	86081230	bottom-CS1	TCTGCAGAGGGCGTTCCCGT	CCCAGACCCTGCAACAAATG	cast
chr1	86464753	bottom-CS1	CAAATGAGGGTATGCGTTAA	TTCGGGGTTCGTTTCTATAA	bl6
chr1	86467687	bottom-CS1	ATGTGCTAAAATAGTCTGAA	GACTAACAAGGATTCATCCC	bl6
chr1	86496203	top-CS2	TGTGATTTCTTATGTGCCCG	CAGATGCGCCCCCGCCCGAT	cast
chr1	87674792	top-CS2	TTCATCAGATTATCGTGCTC	CGCGCTTCCCCCAAAACCCT	noVariant
chr1	87676872	top-CS2	TATCCGGTCACAATTGTACT	CCGTGAAGATTGAACACGGA	cast
chr1	87819831	bottom-CS1	TATTATTACAGTAGAAACAA	TACGATAGAATAAAGGGGAT	noVariant
chr1	88304165	top-CS2	GGGGGTCTGTAGTAGGGCGG	CTGAAAACCTGCCGCCGTGC	noVariant
chr1	88456947	bottom-CS1	ATACTATCTTAGAGGTGGAG	TACTAATAAATATTTACCCA	cast
chr1	88648477	bottom-CS1	TTCATTGAATTTATAAGTTA	AAAGTACTGAAAGAGTTCAA	bl6
chr1	89024930	bottom-CS1	GATCTTGGGGTAAATTTTTG	AGATACTATATCATAGCTCA	bl6
chr1	89686951	bottom-CS1	AAGCAACATGATATGTTGGG	TAGAGCAATATCCTCGAAGG	bl6
chr1	89876725	bottom-CS1	TGGCATCATTTAATTAGAAT	TGCCTTAGCCCAAAACGTGT	cast
chr1	91524807	top-CS2	TAGTATTAATATGCTAGTGT	GCGCATAAACAAAATAGATT	cast
chr1	91538547	bottom-CS1	TCATTTTGCCCACGTGTCTG	CACCCCAGCCCAGTTGTAAA	bl6
chr1	91777211	top-CS2	GTGGTGTTAAAAGGGTGACG	GTAGATCGTGCCAGCTCCCA	bl6
chr1	91786658	top-CS2	TTAGCGTCGATTGGCGGTCC	GCTATTGCACTCTCAGCAGA	noVariant
chr1	92262191	top-CS2	TTAAGTTGTCTCGCTAGTGG	CCCTCTCGTTGGCCTCAAGG	cast
chr1	92434261	top-CS2	GGGCCGAAGCGCATAGGGCT	GAGTAACCCTTCACCCTAGG	cast
chr1	93447315	top-CS2	TATCATCGGAAGTATGCCTG	GTAAAGCCCAACAGGCCTGG	bl6
chr1	93476378	top-CS2	TAATTATGTTCTGACGAGAA	AAGTCAATTGTAAGGATCAT	bl6
chr1	93793468	top-CS2	GACATTTTAGGTTTTCGTAA	AAGAGTGCTGGTCATGCATC	noVariant
chr1	94818292	top-CS2	ATGCGCCCATGAATTAGTGC	TCCAACATCTCACGTTCGAA	bl6
chr1	95004025	top-CS2	TTTTGTCCGTGCTCTGTGCG	ACGAGGAGCTGACTGGCATA	bl6
chr1	95632022	top-CS2	GTTGCGCGCGATGCGGGTTT	ACCCGTTTTAAACCGAAATT	cast
chr1	96623518	bottom-CS1	AATCTCTGACTGACTTTGCT	GCTCACAGCCAGGTCCCACC	cast
chr1	96802481	bottom-CS1	TATTTGTTCCCTCTGGGCTC	GTACTACCCACTATCCTTTG	bl6
chr1	97927987	bottom-CS1	TTCTTGTTTCCTGGTGTCAT	ACGAGACCGATGCGAAGTTT	noVariant
chr1	99772471	bottom-CS1	TAAATCTATTGGTGTATGGT	ATAAGTACGGTACAACATAA	cast
chr1	100018121	bottom-CS1	TATAAAACATGCAAGTTTTT	CCACTCCTGACGACCATCCC	bl6
chr1	102093000	bottom-CS1	CTTGTGGCTAAGTTTTCCAG	CTACCTTGAGGCACAAATCC	bl6
chr1	104094413	top-CS2	CCCGGTCTGCTTTGTGGTGA	TATTGTGAAGCACCTCCACA	noVariant
chr1	105563010	top-CS2	TCTGGTTACGTTTTATTTCA	CGAGGCACACATAACCTTCA	noVariant
chr1	105563438	top-CS2	GTATGATTTTAGAGAGTGTA	ATAATCGGCGGATACCACCT	cast
chr1	106056698	bottom-CS1	ACTTTATAAATAGTTATATT	GTATATCGGGTCTGACTACA	cast
chr1	106190992	top-CS2	TTTTTCGAAATCGTTTTCGG	TTACACGCCCGATATGATAC	cast
chr1	106553337	top-CS2	ATTATACGCTGCTTTCATCA	TTCCAAAATCAATCATAAGC	bl6
chr1	109673657	top-CS2	CTGGTAGCACTTTCGATGTT	ACATTAACTACCGGCGTCAC	cast
chr1	109749394	bottom-CS1	TGTCTGTCGTGCTGTTTTAT	TGGTAGCCACAGGCGTTCAC	noVariant
chr1	111669673	bottom-CS1	CAGAAAGCATGTTGTTGAGT	GATCTCAAAGAAATCGATAG	cast
chr1	111728176	top-CS2	GTCAACTCGGATCGCCCAGA	GCTGCTGAGAGACGCTACCA	cast
chr1	113575084	top-CS2	GTAGTCTAATATTGGGTAGT	ATCAAATCCGCAAACCCACC	cast
chr1	113961710	bottom-CS1	GGATGTTTTGACGGACCTTG	GACGGCCCTACACTTTGCGG	cast
chr1	114389061	bottom-CS1	GGCGTGCTCCCTATTCTAGT	CGTAGCGACCTATAGCATTC	noVariant
chr1	116427888	bottom-CS1	TCGAGGCGCTCGGTAATTCG	AAACCCCGTTTTCAGATGCT	cast
chr1	116675710	top-CS2	TTTGTGGACTGATCTGATTC	ACAGAAGCAACCTAGCGAGG	cast
chr1	116818266	top-CS2	ATTAAATAACTGGCGGGGCG	GAACCCAGCACCGTTACCAA	bl6
chr1	118321726	top-CS2	CTCCCGTACGGTATCCCATT	CAGGCACACCGAGATATACC	cast
chr1	118407777	top-CS2	CCCTTACATCGGCTTAGGGT	TAGTACGACAAGTGAAGTTA	cast
chr1	118655552	bottom-CS1	TTGTGCGCTCCAAGTAATAG	TCCATCGCATCGTGACCACC	cast
chr1	118930374	top-CS2	GTGTATGTCGTTTATTAAAT	TGCGAGAGTGTAGGCTCCTC	bl6
chr1	119051903	top-CS2	GTATCATTGAGGACCGTCTT	CAACACCAACCCACGCAACC	cast
chr1	119426426	bottom-CS1	TTTTAATAATATAGACCAGT	ACAAATAGGTCCTATTCAAG	noVariant
chr1	119519649	top-CS2	AAGTTGCACTGTTTGATATG	GTACCCCCTTAGTTAGATAC	bl6
chr1	119533819	bottom-CS1	GGAAGCGCAATTTTCTTTAG	TAGCCATATCCTACTCCTCA	cast
chr1	119538836	bottom-CS1	GGTTGTGTGTGACTGGCCAT	GTACTATAAAGTTGCACTGT	bl6
chr1	119540288	bottom-CS1	GCGGTAGCTTATTCTGATTT	CTAACAAGAACACGCTCTTC	noVariant
chr1	119744032	top-CS2	TGTTGGACCTTAAACGGAGT	TACGCGCATCTGCACACAAT	noVariant
chr1	119914703	bottom-CS1	CATGTGTCGTAACCAACTCT	ATGTTAGACGCAACAATATC	cast
chr1	119999836	top-CS2	TATCTAATTGAGAATGACCA	ACGCATCGAGATGCACAGGC	cast
chr1	120070410	bottom-CS1	CTATGGCTCTGCATCAGTAA	AGCTGTCATCTCCCACAACA	cast
chr1	121787195	bottom-CS1	ACGGATATGCCTTGACTACG	CCGCCACCGCCTAAACCATA	bl6
chr1	124032504	top-CS2	CGATTTGAATGGGGTATGTC	CCCAAACATCCCGGTATAAC	cast
chr1	125552210	top-CS2	GGGTTATTCGTCTCAATGTT	CACCTCAGTACTTGAAATAT	bl6
chr1	125771066	top-CS2	CGGATCATGTATAAGCCGGA	AAATTAACAATACTTTCGCT	cast
chr1	126411296	top-CS2	TATGAAGGGCACGTAATTGA	CAGTGAATAAACATGATACG	bl6
chr1	126730614	top-CS2	AAATTAATTTTGGCCAACTG	CCACCTATAGGGGCACCTAC	bl6
chr1	127007319	top-CS2	AGGGTGTACACCTAAATCTT	TTCCCGTCATCATTCACTCG	bl6
chr1	127145057	bottom-CS1	ATGCATTAATATGGTGGGAC	AGTAGTACAGTAAATACCAG	cast
chr1	127349479	top-CS2	TCGTTGGGTAGTTTTGCGTG	GCAAATCGTATTCCGGAAGC	cast
chr1	127772880	bottom-CS1	CTTATTGCATTAATCTGGTC	ATCCACCGTCGGATGCATAC	noVariant
chr1	128199633	top-CS2	ACTGCAGAAAGGTATCTAGT	TGATAACAAACCAGGCAGAA	noVariant
chr1	128209296	bottom-CS1	AGGGTTTTGTTCGACTTTAA	TACAGTACGACCACGAACTA	bl6
chr1	128373923	top-CS2	TTTCGACTGGCTCATTGGGC	CAGATTGGGCCCAACGATAA	noVariant
chr1	129721549	top-CS2	TTGTACATAGTGAGAGTCCG	AGAAGGCATCCAAACAACAA	bl6
chr1	129874991	bottom-CS1	CCTTCCTCGGGGATACTGTT	ACCATATGTCCCTTAAATTA	cast
chr1	130433696	top-CS2	TCCCGCATTTACAGTGAGGG	TGCACCCAAGCCCAACGGAA	cast
chr1	130773400	bottom-CS1	AATTAGTTCGTTGACTTCTA	CACCTACCGTACTACTCAAG	bl6
chr1	131095049	top-CS2	AGACACGTAGTGTGTCATTC	TCATAACAAACTATTGACAT	noVariant
chr1	131269471	top-CS2	TTGCTTAATGTGATATAAAA	GAGGCTTGGAACACACGCAG	bl6
chr1	131404915	top-CS2	AGGACTGTTTTGTTGCGATT	CCTGATGGATTAAAAAATAG	cast
chr1	131538276	top-CS2	GATTAGGATTTGGGGGTACA	CGACGCTACTTGATGCGATA	cast
chr1	131540593	top-CS2	TGGACTTAGCCTATTCCGTG	TGATTGAGAAAACTTGACAG	bl6
chr1	131932316	bottom-CS1	ATGCTAGGCTCATTTTTCAT	GCATCTAGCGGTTCTTACAC	bl6
chr1	132471388	bottom-CS1	CATAGTGTGCTATAGCTTTG	ACCCGATGTCACCACTCCCA	cast
chr1	132921195	bottom-CS1	AGCAGGCTGGGATTCTTGTA	ATCCGTAAAAATCACGTTAC	bl6
chr1	133019715	bottom-CS1	GACATGTTACTATCGCCTAC	CAAAAAACTAACTGCACGCA	bl6
chr1	133089469	bottom-CS1	ATGTGTCCTTCATGGTTTTA	CAGAGGGATCCCGCCTTACA	bl6
chr1	133141918	bottom-CS1	AACGCTTTTGGTTATTGTTT	CTCTACTTGCCCAAATCCGT	bl6
chr1	133662763	bottom-CS1	GTTTTAAGTGATTCGGCGGT	TCCTACCACGGCAACTGTAA	bl6
chr1	133693176	bottom-CS1	CCGGATTGGTATCCGTTGTT	CGACTGATGACCCGTGTTGT	noVariant
chr1	134100231	top-CS2	AATCTTCTTTATTAATGACT	AGTTACCGAGATTCCCACAA	bl6
chr1	134345423	bottom-CS1	TATTTTCTAAAATGACTTAT	GTTGTCCGCATGAACAAAAG	cast
chr1	134405687	top-CS2	TGTTGGAGGGTTATTGTCTG	TAGCCTAGCACGCCGTGCCT	noVariant
chr1	134414951	bottom-CS1	AGATTAATTGGACGTGGATC	CAACCTACTGTAAACGACCA	bl6
chr1	134430365	bottom-CS1	CGTAAGTTGGTCTGTATGAC	CTCAGAGACTAAACCACCGA	cast
chr1	134570234	bottom-CS1	GCCCGGTGGCTCCCGATAAG	ACAAAGCCGCGATTAACGCG	cast
chr1	134573906	top-CS2	CTCTTTATGTAGGCACTCTG	TTAACAAAACTACGTGGAAC	noVariant
chr1	135303270	bottom-CS1	ACTGTCCCGACAGGTGTCGG	ACTCCCCTATTTAAGCCAAC	bl6
chr1	135485107	top-CS2	GATCTTTATCATGGATTGTC	ACTAGGGACGTCCACAACCA	bl6
chr1	135510451	top-CS2	TCTATTGACAGGTGTTACTT	TATTACCCGCAACCCACCTC	noVariant
chr1	135844250	top-CS2	CGCCTGGCGGTAACCCAAAA	CTTCCCCTGCATGTCTACCG	cast
chr1	136429906	top-CS2	ATTGTATTTCCGTCTTTGAA	CAAGCTCGCACGCTTGTCGA	bl6
chr1	136655885	top-CS2	AAAGTCTGTCTAGCCTTCTT	GTCAACACGCGAGTGCTCGA	cast
chr1	136661717	bottom-CS1	CTGTTAAGGTTGAGTGTTTC	GCCTAACTACGAGCGGGTAC	cast
chr1	136675366	bottom-CS1	AGGTTTGTTGGGTTCTATGA	GTGCTAGCCTACTATGAATA	cast
chr1	136695631	bottom-CS1	CTTGCGTACTTCACCAATGT	TAACCAACTTACATAAGATT	cast
chr1	136777865	top-CS2	TATTATGATTTTTGTGGTGC	CAAAAAAACACACCCTAAAA	noVariant
chr1	136855949	top-CS2	GCGGTGGGCTGTTATTATAC	TATATTTAGAACCCACCACC	bl6
chr1	136901226	bottom-CS1	CTGGTTGTTCCTATGGGTTC	ACAATGAACCATCAAATTAG	bl6
chr1	139067057	top-CS2	TGTTTGTGTTGAATTTAGTT	AAAGAGAAGACCAATGGAAG	cast
chr1	139489934	bottom-CS1	AATGGTTATATCACTCATTG	CCCATCGCTCTCCGTTATGT	cast
chr1	140586786	bottom-CS1	AATTTTTTAAGAGTGGGGAC	ATCTGCGGCCAAGTGGCAAG	bl6
chr1	142898261	bottom-CS1	GAAGATGGTACTAAATGCGG	GAAGGCACCACGTCAGCGCC	bl6
chr1	143550490	top-CS2	CATTATCGTTTGGAAACTTC	GACCTCCACCCAACTCCGTC	bl6
chr1	143636773	bottom-CS1	TATTCCTTTTTTTTTCGGGA	TGAAATCAAATAAACAAGTT	bl6
chr1	144767562	top-CS2	TCTGAAAGTTTCATTGCTAT	ACTCTCAAATAATAACGGAA	cast
chr1	150221004	top-CS2	TCTAGTTTGTCTAGTTTGGG	ACTGTGGACCATCGCCCCCA	bl6
chr1	150393645	top-CS2	TGTGGGATCCCTATCGTTGG	AACCAGAACGTTAAGTCTAC	bl6
chr1	150425465	bottom-CS1	CTTTTGCTAGCAAGATCTAT	GTGTCCGCACTATAAATAAA	bl6
chr1	150443815	top-CS2	GCGAGAGAGTAGATTTTTAC	TATGGGCCAAAAAGGGGGAC	cast
chr1	150991867	top-CS2	CAATTTATACTAGGTTAGGT	TAATCCCCCGCCTGACACAA	noVariant
chr1	151235042	bottom-CS1	TCCTGTGAGACAGCAGTGTC	ATGAGATGGGATGCCATATA	bl6
chr1	151293589	bottom-CS1	TTTCTTTTTTAGCCTTGTGC	AACGCTGTCAGCAAATTGCA	cast
chr1	151415875	top-CS2	CTACGCTGGGGATTTTTTTT	GGAAACCACGGCGCATAGAC	bl6
chr1	151570665	bottom-CS1	TTTGTTTTGCTGGCGATTGT	CCAACCTTCTATACGTTCCA	bl6
chr1	151945601	bottom-CS1	TGCATCGACACACAAACTTT	GTATAAAGACCCGTAATCTG	noVariant
chr1	152565852	bottom-CS1	TTGGGACGTTCTTTTCATTT	TCGTAACGCAATAAATAGCT	cast
chr1	152839873	bottom-CS1	AAGTGGGGATCGCAAACGTT	ATACAAAACCTCTACTCACG	bl6
chr1	153011108	bottom-CS1	AACGTTTAGGCGTAAACCTG	GATGAAGCCAAAACGTTCTC	bl6
chr1	153018561	bottom-CS1	GGGGGCTATTCTTTCGTTTT	GTGTGCAGCCCCACAATCAG	cast
chr1	153090886	top-CS2	TGAATCTAGGCATGTACTTG	TAAATAGTCTACTCTTGACA	bl6
chr1	153100872	top-CS2	ACGGTTAATCTGTCGTCGTG	GGCATACCCCTCTCAATATT	cast
chr1	153312240	bottom-CS1	GTACTACAGTTCTTTGTTTT	CAGCACAAAAATAGAGTCCA	bl6
chr1	153322297	bottom-CS1	TCTTTTCGGTATCCATTGAT	GAAACCCCCAGTTAGCGCAC	bl6
chr1	153373641	top-CS2	CACCGTTATGTGGTCTGCTC	AGATCCAAAGCCAATCTAGA	bl6
chr1	154082216	top-CS2	CATAAATGCTCTGGTTAGCC	TTCCACCAACTGACCTACAA	noVariant
chr1	154100512	top-CS2	CTCGATAACTATATGTTGTT	ACAATTCCTCAAAGGGATAG	cast
chr1	154387651	bottom-CS1	TTAGGACCTAGGTCACAACT	CTCCTTAAAGTGATACACCA	noVariant
chr1	154923774	bottom-CS1	ATGTAGCGTGACGTCGAGTA	ACCGACAGCACCAAAATACA	noVariant
chr1	155121909	top-CS2	CTACTGTTCGTTTTACTCTG	CAAGTCGAGGTGTAGGTCGC	bl6
chr1	156022078	bottom-CS1	ATCTAATTTTCCTGGCCCGA	GCTAGGAGCCGGACACCCTA	bl6
chr1	156035194	top-CS2	TTACTGGACACCGGGATCGA	AGCAATTATGCACACAAGAC	cast
chr1	156215572	bottom-CS1	GGCTCTGCTTTGTTGTTGAG	ATCAGAAGCAACAAAAGATG	cast
chr1	156659419	bottom-CS1	CGTTTTCCTTGTCCGTAATT	TCCAACCCACCAACAAGAAA	bl6
chr1	156956783	top-CS2	TACTGTTGTGGTTAAATATC	CCGGGAGAACACTGGTGCGG	bl6
chr1	157496697	top-CS2	AGTGTATCCAAGTCCCTCGT	CCCCCCATAATCAGTAAGGC	cast
chr1	158225617	bottom-CS1	GTGTTCTCATTGGGTCCAAA	AAACAGATATGGAATATGTC	cast
chr1	158697697	top-CS2	CGACACCGGGTATTCATTGC	GCTTCCCGCGGACCAATCGA	cast
chr1	158878862	top-CS2	ATTATCAGACTTTCTGTATT	AGCAGAGACAATATGCCACG	bl6
chr1	160275718	top-CS2	ATGGATATGTGCACTGCGTG	TTTCGCGCCCAAAACCCTTA	noVariant
chr1	160521332	bottom-CS1	TCATCCGTCGGAGGGGTGTA	ATCGCACTGCAGCACTTCCT	noVariant
chr1	160731005	bottom-CS1	AGGACTTAAGACCGGTTCTC	ACTACGTCGCTCGACCAGGG	noVariant
chr1	160738536	top-CS2	CACTAGTAATTACATTGTGG	TCATCACGCCCCGTTTAACG	noVariant
chr1	161610431	top-CS2	GTGGAGGCCGCTTAATCATC	CCAAACAGATAGGAGAATAC	noVariant
chr1	162739340	bottom-CS1	CTCTGGCCTTTCTGTCATAG	TTAACTACAGCGAGGACTCC	bl6
chr1	163992858	bottom-CS1	ACCTATCCATTGTAGTAGTT	GCACGCATACCCCTCCCGGC	cast
chr1	164340595	bottom-CS1	TGATAGTGGGTTATTATCGC	TGACCCATGTCAACACTGGA	cast
chr1	165342451	top-CS2	GTATTGATGTAAATAGGCTT	ATCATGACACATCAAAACCC	cast
chr1	165526599	bottom-CS1	ATTTCTGGTACATTACACTT	GCGCCAAAGAACCCATGAGG	bl6
chr1	165585763	bottom-CS1	TCCTCCAAACACTGTCCTGT	GCATTGTAAAAGTTCCGTAC	bl6
chr1	165902590	bottom-CS1	GCATTACCATTGGCTAGTTT	CCATACAGCAACTCATCCCC	bl6
chr1	166153326	top-CS2	CATCGGTATCTCATGACAAT	GAATCCATGCACAAAAAACC	bl6
chr1	166153451	top-CS2	CGGTTTGTATCCGGGATCGC	ACTAAATAGCCCATCGAATG	cast
chr1	166187776	top-CS2	AGATTTCTTACATGACGCTT	GAACATGGCGCCGTAATCCC	noVariant
chr1	167056641	top-CS2	TGAATGGTCAGTATGGGGTA	GGAATTCGGAAATAATAAAA	cast
chr1	170864397	top-CS2	CTCCGACCGGTAACTGCGTT	CTCTCCTAGCTATATATTTA	bl6
chr1	171045941	bottom-CS1	TGCGGATGTAAAGTATTGTG	CTGTGTTGATGAGTTTTAAA	noVariant
chr1	171148637	bottom-CS1	AGGAATCTTCGTTGGGTACC	GTGAGCTCGAGCCGAATGAT	noVariant
chr1	171150072	bottom-CS1	TTTAGATTTTATAAAGTTAA	GAGTTTCAACACGAGAACCC	noVariant
chr1	172259983	top-CS2	AGGGGTAGGGCAACATTGTA	ATTACTAACTAAGATCCTTT	cast
chr1	173282148	top-CS2	TCAGGGTATCTATTTCATAT	GAATACCTCTCACCAGGCAG	bl6
chr1	173430153	top-CS2	TGTATTTATGCATCAGGTCT	GCTAACAGACATCTTGACAG	noVariant
chr1	174072269	bottom-CS1	AGATCGAAATGTCTTTTTTG	CGGTTCATCCAACAATCAAG	noVariant
chr1	174646917	top-CS2	CTGGGTGTTTATATTGTTTA	GACGTACCTCCAAGAACTTA	noVariant
chr1	175699003	top-CS2	AATCTAGTAGTTGCGTAGTT	CCCGGACCAATAGAATTCAC	cast
chr1	176949093	top-CS2	ATTCAAGTTATGGTTTAGGT	ACTAACGCTAAAATTTCGTC	bl6
chr1	177082738	bottom-CS1	CTGTTGAGCTATCTGTTGGT	GACCTCCTAACCGCGCGTAT	noVariant
chr1	177549379	top-CS2	ATGCTTTTGTATACTTATTT	CAATCACTAAAGCGAGAAGA	cast
chr1	177649299	top-CS2	TTTTTAATTAGATTGAGGCA	AAGAAAAAGCGAAATAACAC	cast
chr1	177681665	bottom-CS1	TCAAATTCATGCGTGTTAAG	ATTTTACAGACAACATAACG	cast
chr1	177763768	top-CS2	TGAGAAGCCCGTCCCTCTCT	CACGATTTTGGCTTACAGCG	cast
chr1	178186482	bottom-CS1	AATATGTTTATATGCTGCAC	AGGTACTACCTATTAAGATC	noVariant
chr1	178318179	top-CS2	ATTTATATTATTTTCACGTA	ATGCCAACCGCACTAAAGTA	bl6
chr1	178350267	top-CS2	GTCCAATAGGGGTTAAACCA	CAGATGGCGCCTGCGCCGCA	cast
chr1	179009354	bottom-CS1	CCTGGTGTGCGTTTCGAATT	AGCCTCCAGGGTTGCCGAGA	cast
chr1	179568903	bottom-CS1	TGGTTGATCATCCGCGGTTT	TCCATATAAGGTGACCGCCA	cast
chr1	179795139	bottom-CS1	CCATTTTTCTTGTGGGTACC	AGAGGCGCCCTTCTATTCCG	noVariant
chr1	179884591	top-CS2	AGTCTGTGCCGTCGGGGAAT	ACATCTAATCGCGCGTGCCC	bl6
chr1	180000103	bottom-CS1	GGATGCACTATGGTTAAGTT	AGGAACGAGCTTAATCACCA	bl6
chr1	180387304	bottom-CS1	TGTAGTTGTCTTAAAATTCA	GGTAACCACACACACAATTG	bl6
chr1	180860962	bottom-CS1	ATGCTCCCTTTTTTGATCTT	AAAGCCAGACGGCAGCAGCA	bl6
chr1	180863555	top-CS2	TTGGCTGTTTATATGGGAGT	AGGATTGAGTAACAATTAAT	bl6
chr1	181094179	bottom-CS1	GCGGGGTACAGGGTTTCTCG	ATCCTGCTGTGCGCCTAATA	noVariant
chr1	181155227	top-CS2	ATTGTGTAGTTACCTTCTAT	AACACTCAATATGTACTTGG	bl6
chr1	181220964	top-CS2	CAGACCAAATATTTCCGTTG	GCCGGATTTTATACCGACCT	bl6
chr1	181233913	bottom-CS1	AACTATTGAGCGGAGGTTGA	CCCGCCCATCTTACAAAGGA	bl6
chr1	181703739	bottom-CS1	TTGCTCGACTTTCCGTGGTG	CTACATCAAAAAACAGAAAA	bl6
chr1	181911302	top-CS2	TGACTTTATTCAGGGTTTGA	TAGGGTCTGCGTACCCATCT	bl6
chr1	181948747	top-CS2	TTGTCTGAGGACTGTAGAAC	GCCGGGGCAAACCAACATAC	bl6
chr1	181990512	bottom-CS1	GAGGTCGTTAGGAGTATTGT	GAACCATAAGATAGAGATCT	bl6
chr1	181992508	top-CS2	CTCATGATCTCTGATGTTAC	GAATAAAATCCACCCGTCCC	cast
chr1	181993634	top-CS2	CTTAGTTTATTTTCAACGGC	GAGCGAGGCTCCAAACCCAA	bl6
chr1	182033091	top-CS2	GCAAGGGCATTGCTTCTTGC	TTTCACACCCGTGAAGATAG	bl6
chr1	182289147	bottom-CS1	TTTATAAAATAATTTGTTAG	CCCCGCGGTTCTGTAACTAC	bl6
chr1	183154478	top-CS2	TTCATCCTAAGTAACTGCTT	ATAAATATAATGACCCAGGA	bl6
chr1	183299223	bottom-CS1	TGTCTTGTCTGGTCGGCATG	CGCGGAGCTACAGTACCTGA	noVariant
chr1	184331639	top-CS2	CGTGATTGCAACTGTTTTTT	CGACACTTAACCTTCCCGAT	cast
chr1	184630660	top-CS2	AAGGAGATCTAGTTACATGT	AGACGTAACTGGTAAGGAGC	bl6
chr1	185956277	top-CS2	TATTGATCTGTCATGGGGAT	CTGCCATTATACAATCAAAG	cast
chr1	186750676	top-CS2	CAGTGTCGTTTATGGCGAGC	ACACGCGTGTATAGGGCGTA	cast
chr1	187210918	bottom-CS1	GCTCTTATTCCTAGATGGGT	ATCCGCGCACCCAATCTGCA	bl6
chr1	188252922	top-CS2	CCAGTTACGAGAGACCCGCC	CCGAGATCACACGCACAGAC	bl6
chr1	190904215	top-CS2	CATGTTGGATTCCGAATGTT	ACTCCCCACAACTCATAACT	cast
chr1	191574935	bottom-CS1	ACAACTAATTAGGGATCTTG	TAGGTCATTTGGCCGTTAAG	bl6
chr1	191888392	bottom-CS1	GAAGCCGCCGACATTACGTT	GTCAAATGAGTTCCACGCAT	bl6
chr1	191989946	bottom-CS1	GAAGTCTTGTCTTTGCGGTT	ACTTACGGTAAACAAGAGAA	noVariant
chr1	193550670	bottom-CS1	TTCTTCCACCTAGTCATGAT	CAGATAGACGCTTAATGCAC	bl6
chr1	194181603	top-CS2	ATTCAGTTAAGTTCCTAAAA	CAGGCAAGCTAAAACTGCAC	noVariant
chr1	194651270	top-CS2	TTCCATTGTTGTTTGAGCCT	AGCATAGTCCATCAGGGCAC	noVariant
chr1	194696150	top-CS2	CGGGTCGTCCTCCTGGCATG	CCAATGATTTATTCACAAAA	noVariant
chr1	195063759	top-CS2	CATAGTTACGTTGGCTGTCT	CACCCGCCTAGGCCCAAGAA	cast
chr10	3364730	top-CS2	AGTCAATACGGATGTATGGG	CAAACGCAAACGGCGACTAG	noVariant
chr10	3966690	top-CS2	AACCTCAAGATCGGCATTAG	TCCTAACCATCGAGAAGCAT	cast
chr10	4089814	top-CS2	CTGGAATGTCTAGCTAATCG	GCCCATGAACCGAATAACCG	cast
chr10	4109099	top-CS2	CGTATGAAGTTCCACGTAGG	CTACCCGTCCACATGTATTG	bl6
chr10	4249130	top-CS2	TCGCGGACAAGAGGGGGGGG	CACTCAAAGAGCTCGACAAA	cast
chr10	4262366	bottom-CS1	ATTGGTTGACGTTTGGAGTA	TACATTAAAGCACCAATAAT	noVariant
chr10	4287345	bottom-CS1	TTGAGTATGGAATTGGGTGG	CATGAACATCCAGTGTCCCG	cast
chr10	4325288	top-CS2	TCTTTATCTTCATATATTTT	TTCGACCATAGAAGCACTTT	bl6
chr10	4569019	top-CS2	TCTATTCTTAGTGGCGTCGT	TGGGACAGGCATTTTTATGC	noVariant
chr10	5457157	top-CS2	ATTGGGAATATTACTTTGTG	TAAAGGTTCGGTCAGTTTAA	bl6
chr10	5554862	top-CS2	GTAGAATGTGCACGGCAGAT	ACCACCTACATGCCGCTCTC	bl6
chr10	5901132	bottom-CS1	TCTGCAATCGTTTAGTGGTA	CATCTATACTGATCCTTTAC	noVariant
chr10	7069329	bottom-CS1	TCAAACTCATTTTGAACTGG	CCTCCCATACGGCGATGCGA	cast
chr10	7625475	top-CS2	TTACTGGTCTAGGGTTCTAA	GCGTATAGCGTATTCCTGAC	noVariant
chr10	8516986	top-CS2	ATCGATATAGGTTAAATTTT	TGACCCAGCACACAAAGACT	cast
chr10	8627187	top-CS2	TTTCAATTCGCGTTAAGTTT	TACTGTTGGCACAAGATATG	bl6
chr10	8830649	bottom-CS1	TTTGTTCATATGTGCGCGCT	GAGGTCCAGAAACCTCACGT	bl6
chr10	8882064	top-CS2	TGTCTTCAGTAATTGTCGTT	GAGAAGGGGGCAAAAACAGC	cast
chr10	8882861	top-CS2	GTCATGACTAATCAGAAGTT	AGTCATGCAATATTCAGTAA	cast
chr10	9884289	top-CS2	TGGCTATGGCTGCTCTGTGG	CCTACCGCCTCAGATTGAAC	bl6
chr10	12628529	top-CS2	CTTGAGAAGACCTTGTGTTT	AATGCCCCACATGGAAGTCA	bl6
chr10	13564108	bottom-CS1	TGTGTATTTTATTATTTTGT	GACACTTACAAATGAAATGA	cast
chr10	13820515	bottom-CS1	TTACTGGTTTTATTTTATTT	CCCCATGGTATACACACAAA	cast
chr10	13982373	top-CS2	AACTGTCCCTATCTAGGGAA	TGTAGATTGACCAAGTCCAT	bl6
chr10	14582935	bottom-CS1	TTAGTTTTCCTGGTGATATG	ATTCCAATAAACTTGCACTC	cast
chr10	15593180	top-CS2	GCTGTTGTGCCGGGCGGGTC	TCTACACGTCTACCTAAAAA	bl6
chr10	16750914	bottom-CS1	TTTCGTTTTTCGCTATGGCT	CCGTCATCCAAGAATGCGCG	bl6
chr10	16879522	bottom-CS1	CTATTTGTTACCTAGTCTTT	ATTTAATGGAACAAGAAGAT	bl6
chr10	17600291	top-CS2	GCGAATTCGGGCCCATCGGC	CGCACAACAGCCATCTCTGG	bl6
chr10	17633286	top-CS2	ATAACCAGTGGGTAAGCTTA	GCGTGGCTGCGTGTAACCCT	bl6
chr10	18418080	bottom-CS1	ACTGTTGCTGTGTGTAAAGG	CCCCCGTCACTCAACGAGCC	cast
chr10	18436751	top-CS2	TTCTTCATTATAGGGCAACT	AAGTATATGACCAAACGCCG	bl6
chr10	19154452	top-CS2	TGGCGTTTTGATTTTGTGCC	CACCCTGACGGATTACCTGA	bl6
chr10	19159418	top-CS2	ACGACCATTTTGTGCATTCA	AATAGCGGTCCCGGGGGCAT	noVariant
chr10	19871500	top-CS2	AGAGCGCAATAGCCTTTTGG	CACAGACGACTCTGCCCAGC	cast
chr10	20046506	bottom-CS1	TGTGTGGAATTCCGTCTTTT	TTTGTCACATTTACATCCAC	noVariant
chr10	20326729	top-CS2	GCTCGTCCATTCGATCCCTG	AATCATTCACCTAAATACGG	cast
chr10	21165614	top-CS2	CGTACTTGCTTCTAGTCAGT	ATATACAACTTATACAATAA	bl6
chr10	21190064	top-CS2	AGTACCCCCCGCATAGATAA	GCACACATAAACCCAGCATC	bl6
chr10	21602095	top-CS2	GCGGCACTTCTCACGTAGCA	GGCTAAAAACGAGTGGTGAA	cast
chr10	21703980	top-CS2	GGATGTTTTATCCAACTCTA	CGACACGCATTAGCGACCAG	cast
chr10	21842776	top-CS2	GTGAGGTTTTTGTTGGTTCC	TTTAACCCCTTCAGAACTAA	bl6
chr10	21846382	bottom-CS1	CTCGGGCGTAGAACGAGTCT	TTCAGTGTAACACGACAAAA	bl6
chr10	22325553	top-CS2	GGTCGACTTTGTTCTATGAC	CCTTTCAAACAACGAAGACA	noVariant
chr10	23806372	top-CS2	ATCGACGCTCCTGCTTCCGG	TAGCACGCCAATACAACATG	noVariant
chr10	23844224	top-CS2	GGTCGAAGTTATTGTATTTA	ACTTCTCCAAAGATACCTTT	bl6
chr10	24591414	bottom-CS1	TCCTCTCCTGTGTTCCCAAT	GCAAGGGTTTTAAAAGCACC	bl6
chr10	24592106	bottom-CS1	TGGCGAAGGAATTTTTTGGG	AGCCTTGGTCTCATGTGAAC	bl6
chr10	24839852	top-CS2	TGTTTAGCACATTAAATATT	AGCGAACATGGACAAATGAA	cast
chr10	25438238	bottom-CS1	GTTCCTTTTAGTAACTTTGC	CCTTTATCCCGTATAAAGAC	cast
chr10	25634450	bottom-CS1	AGTGTGATGTGTTCCTTGTG	CGTCATATTCACCGCTCCAA	cast
chr10	25780205	bottom-CS1	ACGGTATCAACCATGAGCGG	CACTGACCAATAAAGGCTCT	bl6
chr10	26634843	top-CS2	AAGTCCACTGAAGTTGATTC	AGTCCATCCCAGTCATTCAA	bl6
chr10	27988512	bottom-CS1	TTTGGTTTGTTGTGGATGTC	CATCTATAAATCAAAAGTCT	noVariant
chr10	28144072	top-CS2	AATTTTTCGTTCCACAGGTT	AACGACCAAGAAAATTAATA	cast
chr10	28163953	top-CS2	GCGACCATTGTAGATATTTC	GAATTCCCCCAAATTCTGAA	cast
chr10	28638482	bottom-CS1	GGAAATTTGTAGTTAGTGGT	GAAACGCAACCAATCTCCTC	bl6
chr10	28692136	bottom-CS1	GTACACACGTTGTGATTTAC	CCAAAGCAAAGGACTGGCCC	bl6
chr10	28732533	top-CS2	CTTGTGGGGTCTAGAAGTTT	CCTGACACGCCACCTAAACT	cast
chr10	29178840	bottom-CS1	TTATGTTGTGTTTTAGTTAT	CCTCTACACGGACCCAAATG	cast
chr10	30693628	bottom-CS1	ATGCGTTTTGGAATGCGCGA	AATAGGATTTGCTCACGAGA	bl6
chr10	31646333	bottom-CS1	TGGTTGCACCTATGGCGATA	CCACACAGCATTAAGCTGAG	cast
chr10	31689319	bottom-CS1	AAGGGTAATTGGGGGTATCT	AACCCCCCGGACGCATTAGG	noVariant
chr10	31713353	top-CS2	ACAGGGTCGAAATTATTTTC	ATACAGGCGCGTTTAATCTA	bl6
chr10	32208717	top-CS2	ATCGAAGGTCTTGTTATCGG	GGACATACAATAGTAATCCA	cast
chr10	33260269	top-CS2	TTTTGCTCGTTGAATTCAAA	ACACGCCAATAGTAAAAGAC	bl6
chr10	34017089	bottom-CS1	TGTCTGTGCCAAGTAGTTTG	GTCAAACAAATACCTCCGAG	bl6
chr10	34230254	bottom-CS1	GTCGCTATCGATAAATGGGT	CGGAACCCCATGAACTCATG	bl6
chr10	34232375	bottom-CS1	TTTGTATTTTGATGGGCATG	CTAAAGTGAACAACATATGA	noVariant
chr10	35271592	bottom-CS1	GTTGTAGCAATGTTTTCAGT	GGAGTTATTCAATTGATCTT	cast
chr10	35920873	bottom-CS1	GGTGTAAACATAATCTGGGT	ACTCCAAACCCCGCTCAGCA	bl6
chr10	36174729	top-CS2	CCGATGCCCGGGATAGTTTG	ATACCCACAAAGTCTAAACC	cast
chr10	36979116	top-CS2	GTTCCGATCTTTCCGATAAA	CGTGCTAGCGTTAAGCCCTG	cast
chr10	37009107	bottom-CS1	GCCCGTGGGTCTTTTCCGGT	ATTTTCATAGCCCACGCCAA	noVariant
chr10	37135968	top-CS2	TTATCTGGCTCAGTTTTTTT	AGAGACAGTGCTATCACAGA	cast
chr10	37449615	bottom-CS1	ATGTTTATTGGTCGTCTGAG	AAATTATCCAAAACGGAAAC	bl6
chr10	37824618	bottom-CS1	TTGAGGTGTTAAGTAGTCGA	AGCGTGAAGCGCGCACATAG	cast
chr10	38199419	top-CS2	GTGAGCGTTATCATTCTACT	CCGACCTGACTGCCCCAGAC	bl6
chr10	38879807	bottom-CS1	TGGAAGTATCTCTACGGGAT	CAAATGCGCTCGACAAGGCG	bl6
chr10	39451266	top-CS2	GTTATCGTCAGAGCTGCTGC	CAAGTAACTGAAATGCAAAT	bl6
chr10	39691636	top-CS2	TCGCAGAACCTGGAATTTGA	AATCACCAAAAACAAACGAA	bl6
chr10	39720254	top-CS2	GTGTTTGATCCTGCATCTTG	TCCGTCCGAATCCAGGAAGT	cast
chr10	40064156	bottom-CS1	TTGTGCGTTCATTAAGATGC	ACCATTAGTCCGGATCTGGC	bl6
chr10	40363879	top-CS2	AATGGTGGGTCGGTGTCGGT	GTTAGGGGCTACGTCGATTA	bl6
chr10	40462497	top-CS2	CATACTCTTTTAGTCTTGTC	AAAACGGTAATTCAGAGAGA	bl6
chr10	40466493	top-CS2	CGTTACCTATGTGTACTTAC	CGACACATCCCACTCGCCGA	bl6
chr10	40530741	top-CS2	GATGTGCTATAAATCGGCAG	TAAACTAACGCCTTAGAAAG	cast
chr10	40885402	top-CS2	TTTCCGCTATTTTTGCGTCT	CTGAAAAAAGACTTACAAGT	noVariant
chr10	41289413	bottom-CS1	TTCGACTCATGCGATTTTAT	CTTATAGCAAAACGCCTCCA	noVariant
chr10	41401083	bottom-CS1	TATTAATCGAGACGAGTACT	CCTCCATCCATACGCACCAC	bl6
chr10	41764500	top-CS2	CTTGGCTCCGTGAGTTCTGA	TGCCCGAATGACGAAAGAGT	cast
chr10	43255281	top-CS2	AGTAGTCTAATTAATATAGT	CCACGAAGAAACCTTGCAAG	bl6
chr10	43381356	bottom-CS1	CTATTGTCACTATATGTTAA	CAGTAACCCTGTGTCTATAC	bl6
chr10	43468261	bottom-CS1	AGTGAGATGCGGGATAGATC	CTAGGTTTACAGGTCGTACA	cast
chr10	43485000	top-CS2	GCTTAGTGGATTTACCGTCT	GCCCGGTAATGTCTCCCTTA	noVariant
chr10	43948027	top-CS2	AGTTGGTCTCTTGTGTTTTT	ATGACCATAACACTAGTCGC	cast
chr10	44388942	bottom-CS1	TGTGTTGCTTTGGCTTGTAT	TCGGGAAGTAACGGCAAACA	noVariant
chr10	45068535	bottom-CS1	TATGTTTCTTCATGGGCTGG	CCTGTGAGCGCTACCTGCCC	cast
chr10	45089173	bottom-CS1	TGTTATTTCGACTCGAATTT	GCCCGCACCCCTCCAGCTTA	cast
chr10	45326053	bottom-CS1	TTCAAGGTCTAATTGAAATT	ATCATGGTCGATAATACAAC	bl6
chr10	47887714	top-CS2	TTTGATGGTTTTCAAGGAAG	TGGTGACTACGCCAACCGCC	noVariant
chr10	47970092	bottom-CS1	CAGATCATAGCCCTATTTTT	GACAAACAATTACGGCCGTG	bl6
chr10	48204596	bottom-CS1	GCTCAGGGGTTATGGGATAA	AGAACTCCACTGAACAAAAA	noVariant
chr10	49747539	bottom-CS1	CCCCGGATATATTCTTATCC	CAGGGAGGAATGAAGAACGT	bl6
chr10	50973141	top-CS2	CTTTTGGTTCGCGATCTTTC	TCAGCGTCAAAATCTACAGA	cast
chr10	51029129	bottom-CS1	TGAGCTAGAGGGGTAATTTC	ACCATGCAGACCATTGGTCC	bl6
chr10	52296469	bottom-CS1	ATTTTAGATTTCTTCTCTGC	CTGAAAATGACCATCCCTTA	cast
chr10	52953013	top-CS2	TGGGGTTGTCGTTCATGTTT	CCCCCCTTCGCTGAAACCGG	noVariant
chr10	53598919	bottom-CS1	TATACGGGGCTTGTGAAAGC	AACACGCAAATTAGTGACGA	bl6
chr10	53628620	top-CS2	TTTTAAGAGTTGGTCTGAGG	CAGAAAGCTACGGATATGTT	noVariant
chr10	56427604	top-CS2	GATAGTCCTTGGTTCCGAAT	CTCATCTCAGTGTTCAGGCG	cast
chr10	56598220	top-CS2	TTTGCCCACCAGATAGATTT	TAAACTTTGAGTCGACCCCC	cast
chr10	59335243	top-CS2	CGATTGGGAAGTCTCGGCTC	ACCAAGCCCCACCTAACAAC	bl6
chr10	59577886	top-CS2	GCGGAGGGGTATCGCACGGA	ACAGCAGAACCGCCGCGTAT	cast
chr10	59819908	top-CS2	TACAGGTTAGGTTATAGGCA	AATATTCGCGCCGTCATATT	bl6
chr10	59957961	top-CS2	GGTCTCGGTTGTTTCCTGTG	TCTGCAATACAGGCTGCAAT	cast
chr10	59979964	top-CS2	TTGTGAACAATGGTATAAAA	TCAAATACCTAAGACCGTAG	bl6
chr10	60253525	bottom-CS1	GTGCCTATTAGTTCTGGAGC	AAGTAACCCCGACTATTCAC	cast
chr10	60527663	bottom-CS1	ACATGTTGCAAATGCTTTTT	TCACGTTGACCACGAACAAC	noVariant
chr10	61405298	top-CS2	TGGGGCTTAGATGTGTGTTA	GTGACTAAACACAACATAAA	bl6
chr10	61571382	bottom-CS1	TAACGAGTTCCATGATTGTT	ACCCATCCCGTCGTAATATC	cast
chr10	61828944	bottom-CS1	CAATCGAATTTTCCGGCTTT	GCACAGCAATCGATACCAAC	bl6
chr10	62295806	bottom-CS1	AGTAGTCACTTACCTCTGCA	CCACCCCACGCACCCCAACA	cast
chr10	62485992	top-CS2	ATGGGATAGGTTTTTCGTGA	ACCCCATAGACCAGTAAAGT	cast
chr10	63236820	bottom-CS1	TTTTCGTGCTTAACGCCGGG	TGAGACGGAAACTGTACCGA	cast
chr10	63237178	top-CS2	CATTCGCTCGGACGGGACTA	GCAACTCCTTCGGCCATGAA	bl6
chr10	63245036	top-CS2	TATTAATACGTTTAATTTAT	CTCATCGCAGATACCCCGGC	noVariant
chr10	66923141	top-CS2	ATAGTTTTTTAGGGTATTAC	TGGAACACTCCAATGAATGC	cast
chr10	67005063	top-CS2	CCGCTCTGTTTGTCAATAAT	AAACTAACATAAGATTGGGA	cast
chr10	67201354	bottom-CS1	GTGAGGGATACCAACTTCAC	CTATGAACTCCAACGCAGCT	bl6
chr10	67765301	top-CS2	GTGGGGCATTTTTCCTCCGT	TGCGAATTAAACACCCAAGC	bl6
chr10	67920738	bottom-CS1	TGTTCGCCTCTGCGTATTTA	AGTATCTTTATCTAGTTAAC	bl6
chr10	68130751	bottom-CS1	GTGGATCCACGCTTATTCAT	ATATACACTTCGTCCCGGTA	bl6
chr10	69770956	top-CS2	TCTGGGGTTTTGAAAATGTT	AGGACCACTTCACGATATAT	cast
chr10	69862296	bottom-CS1	GCATTTCTTGTGGCGGGGTC	CTCTCAGGACAAAAAGCAAC	bl6
chr10	69924901	bottom-CS1	GAGTTTTAGGCCTGAGTCAG	CCCACCCACAACCGGCAGAG	bl6
chr10	70109415	bottom-CS1	TTGTGCCATTGAACGTTAAG	TCGACTGACCAGTACCCGAT	bl6
chr10	70307530	top-CS2	ATGTTCCAATATCTTAATGT	CCAAAACTAACGCGATCTGC	cast
chr10	70442310	top-CS2	ATCCAATCGTGTCCCTTTTG	CACCGAGTCCGCAGGGCGTC	cast
chr10	71735397	bottom-CS1	GTGATGGCAATACGGAGCGG	TAGACAGATATGCAAGGAAA	bl6
chr10	73276182	top-CS2	TCAGTGCCTATGCGGGCTTA	CATCACTCGAAATTGAATAT	cast
chr10	73777721	bottom-CS1	TGGTGTGCCGTTAGGAGCGT	CCCCAAAGCTGTCGTCTAAA	bl6
chr10	75079476	top-CS2	ATGTATAAGTCGATTGAGGC	AGACAGTTTATAGCGAATGC	bl6
chr10	75649056	bottom-CS1	TTCAGACTGTTTTTGGTATG	GGAGATAATCGGTTGGAGGG	bl6
chr10	76041534	bottom-CS1	GAGTGTACTCCGGTGGCGAT	AAACCATTGCAGTGACGTTA	cast
chr10	76097183	bottom-CS1	ATTGTAGTGTTGTGCTAGAG	CTATAATTAAGGGCAAGAGA	bl6
chr10	76491582	bottom-CS1	CTTTAATTGATTTATGTTAA	TAAATGAAACCCATTCTACC	cast
chr10	77192989	bottom-CS1	GCGCTGTCGCGTTCTACAGG	ACACTAGCCAACAAAAAAGC	cast
chr10	77650420	top-CS2	TAGGGGACCTACTTTTTACT	TGGACGATAAGACCTGCTCT	cast
chr10	77851873	top-CS2	TGTGTACAATGAGCGTGTTG	CCACACTTCTTATAGATAAC	bl6
chr10	78059217	top-CS2	TTGTCATGGCATTGCTGGGT	ATCCAGTGCCTGCTAGCGAA	bl6
chr10	78218302	top-CS2	TCGGGCAATGGTCGTTATCC	AATACCGTAGTCTTAAGGGC	cast
chr10	80048063	bottom-CS1	ACGCCATGCTTTATGGAGAG	CGGCGTAGCGTAACGGATCA	bl6
chr10	80266693	top-CS2	GGTTTATACATATAGAGCGT	GTCTCCTTATCCCGGGGATC	bl6
chr10	80733752	bottom-CS1	GAGGTTTAAGGGCTGGTTGG	TCACATCCCCAAGCACCCAG	cast
chr10	81173721	bottom-CS1	TTATCTTACTTGATGAGGTT	GGGGCCGTTTCTATAAAGCC	noVariant
chr10	81378824	top-CS2	TTAGTACTTAAGCCTCTAGA	ACACTAAGTAAGACTCGACA	noVariant
chr10	85051338	bottom-CS1	TGGGCTTGTGCGCTGCTGTG	CAGACGTCGATATGGCTCTA	noVariant
chr10	85165209	top-CS2	TTGTTGCAGTCGTTTGTGAA	GACGGCGCGCACATCCGGTC	bl6
chr10	85185960	top-CS2	TCGTGGGCTTGTCTGGGGTC	GTCATACGAAAGAGTTAATA	cast
chr10	85455657	bottom-CS1	ACAGTCTCAGTTTTTGACTT	ACAGTGAAACCAGCGTACAA	cast
chr10	85597536	bottom-CS1	ATTGAATTGGAAGTTTCTAT	TAGCTACCCCATTCCTGAAA	bl6
chr10	85949346	top-CS2	TGGCCTTTTTCCTTAGGGGT	TCGAATGCGTAGGGTACGCG	cast
chr10	86015161	top-CS2	GCGTATTAATTCTCAAGGTT	GCATCGCATCAGGTGCAACA	bl6
chr10	86308086	top-CS2	GTTTTTGGCTAGATGAGAAT	ACACATACTCGGGGATCGAA	bl6
chr10	86456689	top-CS2	TGGCCCTGGTTACTTCGTCG	TGAATACGGTCAAGAAACCT	bl6
chr10	86823307	top-CS2	ACTCGTACGAAGTTGTGGAG	AACTGAGTAGACTCGCATTT	noVariant
chr10	86846561	top-CS2	TAAGTTGCGCTTCAGTACTT	TATCTACAGTAAAAACTATG	bl6
chr10	87681179	bottom-CS1	TACTCGAGAGCTGGTGCCAT	ATGCTACCGAAAGGAACCAA	bl6
chr10	88472476	bottom-CS1	TTGCTATTCAGTTTTTTATT	TACAGGACAAATCTCCGGAT	noVariant
chr10	88701412	bottom-CS1	GTCTGGTTACCTGGAGGTAG	CACGCAGCCACTTTACAAAA	cast
chr10	88714432	bottom-CS1	ATCTGGTTCGTTTCATTTCA	CCCCGACTTTTAGAATCCAA	bl6
chr10	89233211	bottom-CS1	CGATCTCGGCGTGGCGTTTG	GCGATAATACGGCTCATGGA	noVariant
chr10	89655432	top-CS2	GCGTGCATGAGAGTAGGTTG	AGAATAGTGACCCGGCAAGA	noVariant
chr10	89726126	top-CS2	AAGCGGTTTCATCATTTATT	ACGCGTACCCGCCTTACCAA	cast
chr10	92147773	top-CS2	TGTGGCCCTTGGGTCTTTTA	TGTCGATCCCGTTTAGCACA	bl6
chr10	92588808	top-CS2	CATTAATGATGTTACCCTAT	ACACCACACGCTACAGGATC	bl6
chr10	93311689	top-CS2	TGGTAGGAGTCTTTTCTTAG	AAATTACACAGGAAGCAAGC	cast
chr10	93718479	top-CS2	TCGCTGCTCTTTTAACTAAT	ATGACTTTACTATTCATAGA	bl6
chr10	93820723	top-CS2	TGTCACGTTGCTGTCATTAT	ACTCGCCCGGGCACAGAACC	cast
chr10	94313673	bottom-CS1	GGTTAGTGTTCTTTGGAGAG	ACGAATTCTTGTAGAGACAC	bl6
chr10	95266345	bottom-CS1	GAGGATTTACACGGCAATAT	GCAGACCCCGTCACCAAACA	bl6
chr10	95490085	top-CS2	AGGACGAGGCTTGTAATAAA	TTATAAAAACTTGATGTTAA	cast
chr10	95498234	bottom-CS1	CTCCCCGGTTCTTTCGGATT	ACCAACAAATAAGAAATTGA	bl6
chr10	95548165	bottom-CS1	GGCCCCTCGCATACTTGACT	CGGACAATATCGACCGGAAA	bl6
chr10	96045478	bottom-CS1	GTTTCGTTTCTTTCTGCTTG	GGACCCAACAAGCACCCCTA	noVariant
chr10	96066800	top-CS2	GTTAATCCGAGTGGGTGGTC	ATCTAAACGACACTGTCGCC	bl6
chr10	96652159	top-CS2	TTCCGTTCAACCAGCGTGGA	TACAGAGATCATGTTTATAT	bl6
chr10	96694992	bottom-CS1	GGTAATAAGTGGTCCTGGGG	CGACATCTAAGTATACTGTC	bl6
chr10	97258470	top-CS2	GGGAGTTGTCGGGTTTAGTT	AGTAGAATCGGTGGACGGTC	bl6
chr10	97365328	top-CS2	TTTGTTTTGGGGTACGATGT	AAATTGTCACGTATCTAGCG	bl6
chr10	97457994	bottom-CS1	TGGTTTGTGGTACGGTCGCT	ATACTCGCCCGGCCGCCAGG	bl6
chr10	97800180	bottom-CS1	TTCTGTAATCGAGCAGGTAA	GCACGGGCCCGGAACCCCTG	cast
chr10	98582737	top-CS2	CGGTCTCGGCGAGTCTGAAA	ATACAACATCTGCGTACCTT	bl6
chr10	99168479	top-CS2	TGTTGCATAACTTTGGAGGG	GAACATGTGGATTGTAGGCC	bl6
chr10	99193759	top-CS2	TTGTTCAATCATTAAGATTC	TATCCACAGATTACGAAATT	cast
chr10	99242165	top-CS2	ATAAGTGTCTTAGATAATTG	CTGACGGACTAATTAATGTA	noVariant
chr10	99461412	top-CS2	TTCACCCTTTGAGTTACAGG	CAAGAAGCGACACTTTCCCT	noVariant
chr10	100211561	top-CS2	CAACAGCTTGGGGTAAGTGA	CATGTCCCCACGTACCCGTA	bl6
chr10	105753540	bottom-CS1	TGTATTTGACAATGGTTTGT	GTGAAATGGTATACCCAGGC	bl6
chr10	105846773	top-CS2	AACAGCGAGGCCCTAATATC	AAACATGGATACCCCCGAGA	cast
chr10	107283869	top-CS2	GGATTCTAGTCGGTCGTCCT	ATGCCCTGATGTCCCAGGGA	bl6
chr10	107499056	bottom-CS1	AAGGCGAGATGGTATTCAGA	TAGCAACACTTCGATATATG	bl6
chr10	107969123	bottom-CS1	ACGTCACATATACTGGTCAA	CTCCCGCAAGCAAGACCGCA	cast
chr10	108285881	top-CS2	TGCAATTTTGCATTTACCGT	CGTACTCCTTCTTTTTGCAC	bl6
chr10	108411665	bottom-CS1	TTAATGCCGGACCGTTAGTA	ATGCAAAAATGTCTGACCTG	bl6
chr10	108430353	bottom-CS1	AGTAATCGCTGTCTGGCATC	CCCAAAGGACCAAGGTTTTC	cast
chr10	109571582	top-CS2	GGCTTGTAAAGCCGTGCGAG	CCCATCATGAAAACCACGGC	cast
chr10	110417537	bottom-CS1	GGCGATTTCTCATGTCGTTT	ACTGATCCACCCATTCACAG	cast
chr10	111010632	bottom-CS1	GCGTGATCCTGCGACCTGGT	ATGAAAAAAAAACAACTTGC	noVariant
chr10	111028144	top-CS2	ATTTCGGAGGTTAGCTTTGA	CTGCCATCGAAACACAATAT	bl6
chr10	111133660	top-CS2	CGCATTTTGTCCTTTAAATC	GAGTTTACATACACCACCAA	cast
chr10	111360070	top-CS2	CAGATATAATCGTCCGTGGC	CACGTACACCGTAGTAAAGA	noVariant
chr10	111478262	bottom-CS1	GCGGTACTTCCGTCGTGGTA	GGATCTCCGGGCCCGTAAAA	bl6
chr10	112105423	top-CS2	TGTATAATTGGGTTATAAGC	GTCATCCACCTTGAGCCAAG	noVariant
chr10	113273747	top-CS2	AGACCGTGGTTTATCTTTTG	GTCGGTCAAATGCCAACCCC	cast
chr10	115200387	top-CS2	TCTCGTTCAACGGTTCGACT	GTTATTTGTAACGATCACTA	cast
chr10	115404031	top-CS2	TCACCCGTGACATCAAAGTC	AAAGATTTCGGTATACACAA	cast
chr10	115915489	top-CS2	CCTTTGGTATGAATTCGGCG	AGTAGGTTCAGGGGTCAATA	bl6
chr10	115960206	bottom-CS1	CCCACCTGCATAATATTAGG	TATTCTCTAAACACTTCCGC	cast
chr10	116032447	top-CS2	TTTGTCCGCAAGCTTTAGAT	TGCTAAAAAACTATGCCCAA	cast
chr10	116417064	top-CS2	TAGCGGGGCGCTGTTTTATG	TGGTGTTACCCAATGACGTA	cast
chr10	116538061	top-CS2	TTTGTTCTTGTGTGGTGACG	CGACCACGTCGAGCATGATC	cast
chr10	116551039	top-CS2	AGAAGTGTGCATTGGTTGTT	TACAAGAAGCGAGGAAAACC	bl6
chr10	116569875	top-CS2	GGATGAGTCCTCGGCCCTGT	CCAGGCGCCCAAAAAACACG	bl6
chr10	116882239	top-CS2	TTGTTGATAGGTTTGTAAGT	AACGTGGGGAACCACAGCTA	bl6
chr10	116911835	bottom-CS1	TAATATATCTCTGAGTTTTG	GCCTACACCATGCAGATCCC	cast
chr10	117063026	top-CS2	TTTTTCGTTGATATGGTTCG	ACACACTTCCAAACTAAGGC	cast
chr10	117723585	top-CS2	TAGGAAGTGTACTTGGTTGT	CCACGAGTCAATAGTCCATG	noVariant
chr10	117926639	top-CS2	GGTATAGTATAGCTCTCTAG	CATAGTAGGCCTCATTTAAG	noVariant
chr10	117952562	bottom-CS1	GCTTGGTTCTTTCCCCCAGC	AGTAGGTTTAGCGAAATACA	noVariant
chr10	117954445	bottom-CS1	TTTATCGTAATTCGTCTTCG	CAGAACACTGAACGAATCCC	noVariant
chr10	118131513	bottom-CS1	CTCCCGAATTTCGCATGACC	AAAATCTACGTAAGATAAAT	cast
chr10	118316421	top-CS2	TTGTATCCTATGAGAGTGTA	ACGAAGCTTTGAGGGCCGCT	bl6
chr10	118372195	top-CS2	TAGGCTTGGTCTACTGCTTG	CAAAGCAACGTTAACAGAAC	cast
chr10	118554419	top-CS2	TTGGATGGTCTATCGTCGGA	GCTACACGCTCCTGGCTTTC	cast
chr10	119229519	top-CS2	CACTTTGAGCAGGTTTGGTG	ATCCTGAACACCCCCCAGCG	noVariant
chr10	119230009	bottom-CS1	AGATCCTTCGTTCAGTTTTA	CCTCATAAGTACCACTTTAC	noVariant
chr10	119667268	bottom-CS1	TATATTTTAACTTAAAGCTG	CCCGTATACATGCAGGCAAT	bl6
chr10	120220729	bottom-CS1	GGGGCCTTTGTTGGGGTGAC	GCTACCACATCGATAATTAG	bl6
chr10	120227608	top-CS2	CAGATGATTGTATATTTACG	CATATCCTTGCACAGTGGGG	bl6
chr10	121885235	top-CS2	AGGTGTTAACATCGGTTTCT	CCATGACAATCAATTCATCA	bl6
chr10	122044052	top-CS2	TTTTCTATTTCCTTAAATGT	TTAATCAGCCTAGCAATTCG	cast
chr10	122598303	top-CS2	TATGACGGAGCATGTCGAGG	AGATGTTACATGGGACTCGC	cast
chr10	123582388	top-CS2	GCATCTCGATCACAGTTTAG	ACGCAAAGGACAACCCAATT	cast
chr10	125645825	bottom-CS1	ACCAGCTATGGATCGTTTTA	CTAACGCAACACTACTGACG	bl6
chr10	125943680	bottom-CS1	TTGATGACATATCAGAGTCT	AAGTTGAGCGCCGTTTGGGT	inconclusive
chr10	125970577	bottom-CS1	CCCGGGTCATGCAACATTGT	CAAATCAAAATCGTTATCTT	cast
chr10	126083503	top-CS2	GCAATTTCGTTATGCTCCCC	CAGCCCAAGCAAAAACCCAC	cast
chr10	127170353	top-CS2	TTGTGATTCAGGACATCGTT	AGGGCCCGCAATTCATTTGC	bl6
chr10	127426990	bottom-CS1	TGTGTCCTATACGTTGGTCT	AAGCGATAAAACGGACGAAC	bl6
chr10	127663971	top-CS2	TGACGATAGCGTGGGTATCT	TCATCTAAAGCCTGACCAGA	cast
chr10	127709212	top-CS2	TTCCGGGTGGCATAGTTATT	TACTACAGCTAAAGTGGGTA	cast
chr10	127962773	top-CS2	TCCATGTGTTCTATTTGGGG	GCTTATTGCCCATTCACTAA	bl6
chr10	128035345	bottom-CS1	CGTACCCCACGTCGACTGTC	TGAAATATAGGTCACCCACA	noVariant
chr10	128102615	bottom-CS1	TGCTTGTGGTTTTCTGTAAA	CTAGGACACCCTACTTACAA	bl6
chr10	128176267	bottom-CS1	ATCGAAGGGCTTGTTCAAAG	TGGTGGATATTCTAAGGGAT	cast
chr10	128180112	top-CS2	GTGTGCTTGGGGGATTTTGA	ACCACACAATCCACGTAAAC	cast
chr10	128688259	top-CS2	GTCTATATTATTACACCGGA	GAACTGGCATGCCCAGACGA	noVariant
chr10	128794740	top-CS2	TTGCCTCTAGTATCTCGTGT	ACGGCTTCGATCCGACTAAA	bl6
chr10	128846859	top-CS2	TGTGAAACTGGTGTTTTTCT	TCCCCAACATATATTAGCAG	bl6
chr11	3192649	top-CS2	TGTTTTGGAGTAAGTGTCTA	TGCCTAAGGAAAGTCAGGGA	noVariant
chr11	3265278	bottom-CS1	TCAGCATGTATTTTTGATGG	CCGCCCACACAAACTAGGAC	cast
chr11	4298473	bottom-CS1	TGTGTGTAGTATGATTTAAC	CTGCCTTACTTCTAACGGGA	noVariant
chr11	4416925	top-CS2	TTTTCACTAGTTCGGGTTCG	TGTCGTGACTCAAATCCGCG	cast
chr11	4611725	top-CS2	TTTTGTTCCCAAGACGTAGA	CAATGACAAGACCACTTTGG	cast
chr11	4806199	top-CS2	CGTGTTTGAGATCAATCTGT	CTTTAGCCGAAATAGAAGGC	cast
chr11	4810212	top-CS2	TCATTATCGTACGATTTATT	AGCGGGAAAAAAGCAAAAGT	bl6
chr11	4895232	top-CS2	ATCTTCAGTGTGTCTTTGAG	CAGCGAGAAGGACTCCTAAT	bl6
chr11	5071363	top-CS2	GTTTGTGTTTGCCCTTTATA	CCGGACGACCTCATATTCCT	cast
chr11	5262361	top-CS2	GTACGCGCAATTTGCTACTT	AACTGCATGGGTGCACACAC	bl6
chr11	5270478	bottom-CS1	TAATTTACGTTGTTTACATT	AGATACCCTCCGACGCTATC	cast
chr11	5369645	bottom-CS1	TGGGTGGGAGGAATGATTAG	TCCGAGGCCATTTTTAAGCG	cast
chr11	5497195	top-CS2	TTTGTACTGTAACTGTTTAA	TACAAACCCATATATAGGGG	bl6
chr11	6183323	top-CS2	TATAAGTGGTACTTGTGTTA	CGTGCATAAAGACAACCAGC	cast
chr11	6526732	bottom-CS1	TTGGTGCCCGTCGCTTTGTT	GAGACCCCCGTGAAAGACTT	bl6
chr11	6527807	bottom-CS1	GCTTTTATATGTGCTTTGGT	CAGTTTCTACGCGCCGCTCC	bl6
chr11	6549397	top-CS2	TCCAGGTTTGGGTACAATGT	CGGCAAGAAACCATTACAAT	bl6
chr11	8571000	bottom-CS1	CTTTTCATGTCATACTCATT	AATACATCATAGGCGGTATA	cast
chr11	8636109	bottom-CS1	TTTTTGTATTATTATCTCTT	TTAAAGTAGGTTCGAGCGGA	bl6
chr11	9395050	bottom-CS1	CTTCTAGGATTCGTGGATAG	CTCATGTTAAGTTCCATCTA	bl6
chr11	9998364	top-CS2	TTTTCATGGAGTGGGGTTTG	CTGAACATCTATATAGAAAC	bl6
chr11	11636191	bottom-CS1	AGAGCGATTCATAGCTTTAT	GCACAACGCAGGCATAAAGT	bl6
chr11	11807699	top-CS2	CTTAGTTGCGTAATAGGCTT	GGCCGTAAAAGACTTACAGT	cast
chr11	11810744	top-CS2	TACACCGTTTTAACTACTAG	TACACCCCTGGCACTAGCAA	cast
chr11	11829501	top-CS2	TGTTATTGCAGTTTCTCTGG	CGGTTGCGCTCCGCAAGAAT	bl6
chr11	11908203	top-CS2	AGGCAATTTTTACAATACGT	AAAATATCCTAATGAAGGAG	bl6
chr11	11941023	top-CS2	ACTTGCAAAATTAGTTTGCT	GTCAATAGTCTAGCCGAACC	bl6
chr11	11975333	top-CS2	GCCCCATGTGGTGCCGGGCA	CCCCACCGACCTGCACAACG	bl6
chr11	12299493	bottom-CS1	GATAAGTAGGGACTTCGACT	GATAAGCCCGAGAGACATAA	bl6
chr11	12757076	bottom-CS1	GGTAGCTTTCGTCGGAAAGG	ATGCTAACCTACGACATCAT	cast
chr11	13271276	bottom-CS1	CTGATCCGATAGACTTGAAA	AAAGCAATAAGGCATCGGAA	cast
chr11	13418268	bottom-CS1	TATTGGATGGAAGGATATGA	AACTGAGGCCCACAAACGGC	bl6
chr11	14182297	top-CS2	GTTGAACCTGTCGCTGGTTA	AACCCCATACCTCAAAGATG	noVariant
chr11	16365305	top-CS2	CATCAATTTTTCACTTGTAC	TTTCAAAGTACGTATACCAT	bl6
chr11	16797559	bottom-CS1	TCGATTTGTTTGGATTGAGT	CTGCATAGACCTACCCCACA	bl6
chr11	17106343	top-CS2	TCTCTAAGTACGCTGAGGAT	CCCTTTCATATTATGAATCG	bl6
chr11	17177578	top-CS2	CTGTTTGGCGTATGGAGCGG	ATTCCAAGACCGGACCTTCA	cast
chr11	17186828	bottom-CS1	TAGGTGTCGATTAGCTATCT	TACAACCTAATCTTCAAGTG	bl6
chr11	17727394	top-CS2	AGATTTGTTCTTTTGCCTGC	AGCAATGCAAAGGACAACAA	cast
chr11	17976888	bottom-CS1	CGTGAGGGTCGGTGGCTTCA	CCGCACGGGCCCACTACACC	cast
chr11	20168720	top-CS2	GCTTCGCGTCAGATATGTTT	ACATCAACTATGCCGCCTTA	cast
chr11	20228841	bottom-CS1	TCAATGGATGACGTAGGTGG	CAGCCTTGCACACCCCCATT	cast
chr11	20702879	top-CS2	ACTTTCCTGGTAGAGTTATA	ATTTCCGCACCGGGCGATTA	cast
chr11	21259934	top-CS2	CGGTTTATATCATCCGAAAA	ATCGATTAAAAAAAGACTAA	bl6
chr11	22746019	top-CS2	TTAATTTGTGGATTGGAAAA	TAAGTACCCCCAAAATAGAG	bl6
chr11	22858383	top-CS2	TTCGTGACTTTTGTACTTTA	CCACCTGGCTCTCATAGCAC	bl6
chr11	23080711	bottom-CS1	ATGGGGATGTAAGCTTGGGG	ACTTTCGCACTTACCATAGA	bl6
chr11	23081353	bottom-CS1	CTTATAATATTGTGAAGGTT	AAAGATTTACAAGCGTCGCC	cast
chr11	23190081	top-CS2	TATAATTGAAGGATTTAATT	ATAACCAGTATAAAGGGCGA	bl6
chr11	23262437	bottom-CS1	AATGTGACGGAGGATGTGTA	TCATCAATGATAAATGAACT	bl6
chr11	23290348	top-CS2	GATAACTTTACTGCCACTTT	CTGCGGTACCACACATGTTG	cast
chr11	23609172	top-CS2	TATCTTTACGTTTATTATTG	AGACCGAAATCCCGATGTAT	bl6
chr11	23731884	top-CS2	CTGAACTTGCTTGTTAGCTC	GCCCTTGCAATCTACACAAT	bl6
chr11	24112201	top-CS2	GTGACGTGCATTTCTAGGTG	TCGTATCCAAGTAAAACGAA	cast
chr11	24689936	top-CS2	CATCGGTGAAGTTGCCCTCA	CCCGGTTACAATCGCGAATA	cast
chr11	25684381	bottom-CS1	CCTTTTTCTGTGTAAGTGTG	GAATGGATTAACAACAAACA	cast
chr11	26071153	bottom-CS1	TTTCTTTTTCTCTCGTCTTA	ACGCTCCGACACACGAACAT	cast
chr11	26390375	bottom-CS1	AGTTCAATTAATTCGAGTGT	CTGAGGACCAGAACATCAGT	cast
chr11	27232524	top-CS2	AGCGTAGGAGTTATTCTATT	CAGCTTGACTCGGTACACTC	bl6
chr11	28902305	bottom-CS1	TAAGGACAATATTCTGTACC	CATTTAATAATAAACTAGAA	cast
chr11	29225778	top-CS2	TCATTTATTAGGTTCATAAC	GCTGGCCGGCTATTGGACTC	bl6
chr11	29546185	bottom-CS1	CGCTTTATTACCGACGTCAT	ACGAGAACCAAACTCCTATG	cast
chr11	29549600	top-CS2	CGCTCGTTCAAGTGGGCGTT	CAGACCTGAGTTGAATTACA	cast
chr11	29703332	bottom-CS1	CTATTTCGTGTGACTAAACG	AATACCGGCATGTACTAAAA	bl6
chr11	29714049	bottom-CS1	ATAGTCTTGTTTTGGTGTTT	ATAAAGTACTGCCGTCGCCT	noVariant
chr11	29730647	bottom-CS1	TCATATCTAGGGTCAAGGAG	TCCCATGGTCCGGTATCAAC	bl6
chr11	30223056	top-CS2	GCGTTGTAGTTCGATTATAT	AAAACGTACAAAGCGAACAC	cast
chr11	30790688	bottom-CS1	GGGCTTGCTTGGTGGCTATC	CGGAACGAAGCAGCTCACGC	noVariant
chr11	30879973	bottom-CS1	TGCGCAACTTCGATCCTGCC	TGCCCCGGCGAGCCTACGAG	cast
chr11	30971097	top-CS2	GTTCTGCTTGCTTCTTATCT	CTGTTAGACAATAGTTATTA	cast
chr11	31669470	top-CS2	CAACATAGTTTGTACAGTTT	ACGACTATACCCGCTTCGAT	bl6
chr11	31745870	top-CS2	ACAGGTATTCGTCTTTGTCC	CAGTACTTCCTACATAATCA	bl6
chr11	31831468	bottom-CS1	GCTTGGGGAACCCTCTTTTT	CCCAGCAAGTCGACCAGAGA	cast
chr11	32058879	bottom-CS1	CTTCATCTCGGTGGATCTTC	AAAAATCACGCCAAGCGCGA	bl6
chr11	32669641	bottom-CS1	CTCTATGGTGTTTGTGATTC	ATTAAGGCATAAGTCTTTCT	noVariant
chr11	33378956	top-CS2	GGTGTTAGTAACAGGGTAAT	CAGGCTTCACTCCGCAATCT	noVariant
chr11	33552028	bottom-CS1	TGTAGATACGGTATTAAACT	GGGATAACCTACAATGCGTA	cast
chr11	33682492	top-CS2	TCCTAATTTGGGAGCTATTG	CAGTCCTGAGCCGCCGCCGC	bl6
chr11	33774692	top-CS2	GATTTTATTCTTTTATCGTC	CCGCCACACGCCTATCGCTA	cast
chr11	34723739	bottom-CS1	TGCTAGCATCTTGAACACAG	TCTATATATTATTTCATTCC	noVariant
chr11	35418410	bottom-CS1	CCATGGAAGCTAAATATTGT	GGTTCAACCTAATGTTTTAA	bl6
chr11	36081250	top-CS2	AATACTTTATCCGATTTGTA	AATAGCTGTACTTCATCGGA	bl6
chr11	36153630	top-CS2	ATGAATTTCATTTATTTGCT	CCCAGTTGTATATCACAGGG	bl6
chr11	38574644	bottom-CS1	GAGGTCTGATAGCGGTCATC	TAAACCCAATGGGGATATGC	cast
chr11	38686530	bottom-CS1	GAAGAGTCGAGCAGCCGTTG	CACAATAAGGCAAGCAGACG	noVariant
chr11	38923655	bottom-CS1	AGCACCCTTAGCTCACCGGT	TTCACCACTGAAAAACCAAC	noVariant
chr11	39595814	top-CS2	TACCTCTAGTCCGGTTCCAG	TAGAAAAGCCTACCAGCTAG	cast
chr11	42613182	bottom-CS1	TCTTTCAATGTGGAGGAAGC	AGACACGGAGCACACCCAGA	cast
chr11	43258607	top-CS2	CTCCTTAACTAGGTTACGTT	AATTTCAGTGAGCTCAAACT	cast
chr11	43724607	bottom-CS1	ATGAAGGACCTCAGCTTTAG	CCTCGCTCTGTCATAGTGGC	bl6
chr11	43750418	bottom-CS1	TTTGAAAATGTTCTGATTAC	TTGTCGACACGTAATGCCGA	noVariant
chr11	45242110	bottom-CS1	TGCTCAAGGGACCTTAAAAT	CAAACTCCCTCCCTCCCCCC	bl6
chr11	45716151	bottom-CS1	CGTTCTTTTATACTATGTAT	CCCAACGTACCGCTGCTAGC	noVariant
chr11	45836182	top-CS2	TTCTATGTGTTTCGTTTTCT	CTTCAAACACCCCTCCTAGA	cast
chr11	45915538	bottom-CS1	AGCGCGCGTTTGAGTTGTTA	AATTAGAGGCAACCGGTGCA	cast
chr11	46071017	top-CS2	GTTTTATTCTGTTGGTGATC	ACCAGCCGGGCAAGTAATCC	bl6
chr11	46096633	top-CS2	GTAGATGACGACTAGTCTTA	ATTACAACTATCAAATTGAC	cast
chr11	47317124	bottom-CS1	TTGCACCATTTTGACCGGAC	CACGTCCAGCCCACTCTGAG	bl6
chr11	48190919	top-CS2	CTTTTGGTGTAATGACTGTA	GAATAAAGGCATCGTATAAC	noVariant
chr11	48771812	bottom-CS1	ATGTATAACTAGGCGATTTG	CCAACCTACTAACACGCACA	cast
chr11	48800136	top-CS2	AACTTGCTCGGTGTTTTTCG	TATACAACACAGGATGGCAT	bl6
chr11	48837934	bottom-CS1	ACAGAGTATTCATTCATTTT	TCTGCAAGGCACCACCACTA	noVariant
chr11	49204509	top-CS2	TGTGCCTCTAATTAGGGTGG	TCCCCGCAAATTGGAAAGAT	cast
chr11	49243368	top-CS2	AGTTGTCTCCTCTCGTTATT	CAGCCAGCTAGTGGCTTATT	bl6
chr11	49833172	top-CS2	GACATGGATTTTCGTTAGAA	AAACTATACAGTAAAACATT	bl6
chr11	51600121	top-CS2	TTGCTTGCTGAGTAACGTTG	GCAAGGACTAACAGCCAACA	bl6
chr11	51735012	top-CS2	CGTTATTACTAATTGCTTTT	AATGGGAACAATACAAGAAA	cast
chr11	52003877	top-CS2	TGAATGGGATTCGTGTTATC	ACGCAGACACTTAGATTAAG	bl6
chr11	52228804	bottom-CS1	TCTCTTGACTCGAGTATTTA	TCCCTGTTCGCCTACCGGAC	cast
chr11	52467093	bottom-CS1	TTCGCAATGAAAGGACAATT	GCCCCACCTAATTACGATAG	bl6
chr11	52649760	bottom-CS1	ATCTACCTCTGATAGTGAGT	ACCATGCAATCGATATATAT	cast
chr11	52790602	bottom-CS1	CACGGAGTGGGGGCCTCCAA	ACACGAGAGAACCGTACTGG	noVariant
chr11	53238989	bottom-CS1	GGCTATTTGTTTTGAGCCCA	TAGAATTTACAAATACTACG	noVariant
chr11	53256837	bottom-CS1	TGCGGGTCTTTTTACAGGTT	CAATAAATGTGCAAGATTCC	noVariant
chr11	53259803	top-CS2	CTAGTATAACACTGGGTGCT	TCTTTTTAAAGAACACACGT	noVariant
chr11	53331895	top-CS2	ATAGTGGTAGTATTCGCATA	ACGGCACAGGACGAACTGAG	bl6
chr11	53430282	bottom-CS1	GTTTTGCTGCAGCGTGTCTT	ACCACTAATTGCACAATGTC	bl6
chr11	53852369	bottom-CS1	TTTATATTCTGAGAGTCATT	ATAAGCAAACTGACTCTCAC	bl6
chr11	54563272	top-CS2	GATGGGATTGTAGATATAGC	GAATAGTTGACCAGACTACA	noVariant
chr11	54922011	bottom-CS1	GTCAGGTATTTGAGGTATGA	GCCTAGAACATGCGCTTTAA	noVariant
chr11	55063582	bottom-CS1	CGCTTGAGTTATTTTTGAAA	ATCTACAGAAGTTGACGAAT	bl6
chr11	55477399	top-CS2	TTTAATGTGCGTCACTTCGT	TCGAGAGGGCATCGGGCTAG	bl6
chr11	56302853	bottom-CS1	CTTTACTTATTGTTTTTCTT	CAAACTTCCACCAGCGGCCA	cast
chr11	56788646	bottom-CS1	ACTTTAATAGCCTGTCTCGT	ACGAGCGTCTAGACAGTTAG	bl6
chr11	57554707	bottom-CS1	CATCGTGGAGATGCTCGGGC	AAATACATCGATATAAAAAG	bl6
chr11	57896771	bottom-CS1	TTTTTGATGTTCTAAAAACT	TGAAACGCAATACCATCAAT	cast
chr11	58014239	bottom-CS1	CTCTGGTTAGCGTTGAATAG	AATGTTCTGGGTCAACTACA	noVariant
chr11	59380230	bottom-CS1	TTTCAGTCACGGGTTTCGGT	CACCTGCAAAATTACACAGA	noVariant
chr11	59782308	bottom-CS1	TTGCCCAAAAAACTTTCGTG	AAATGGGCGCTAAACCCAAA	bl6
chr11	59839980	top-CS2	CTGTGAATTGGGTCGCGCCG	CTTGGTCAGCCCAGCATAAC	noVariant
chr11	60231680	top-CS2	ATGAGGGGTCGGCCGTTTCA	ACCGACATAGCTAACGATCT	bl6
chr11	60698218	top-CS2	GCGTTTATTCATGGGCTGTT	ACCGCTTCCACCAACTATCA	noVariant
chr11	60777425	top-CS2	TTTTTATAGTCAATAACCAT	CTTTCGTACCAATGGTGTTA	cast
chr11	60930099	top-CS2	GAGGGTTATCGAAGTGCGTT	AGACAGCACAAAAAAGGAAC	cast
chr11	61319678	top-CS2	CTGTGTTGATCTCCCGCGAG	GGGTAAAATCAAACAACGCA	cast
chr11	61526102	top-CS2	ACAGTGACTGTGATTGTGCT	CCAGATACCTCCACTCACGA	bl6
chr11	61556677	top-CS2	TTGTGTGGTTACTTTCGTCA	TCGCTGATATAGTTTCCGAA	noVariant
chr11	62349435	top-CS2	GAGGAATAAACGTAACCTTT	CATGGCGGCGCTAGATTGGC	noVariant
chr11	62355099	bottom-CS1	AGGGTTTCGGCTTCGTTACG	TCGCCGCAGTTATTGGCACC	bl6
chr11	62427042	bottom-CS1	ATATTGAACTGTTGTTTTAT	CTGGAAAACACCTCCTGCGA	bl6
chr11	62457820	top-CS2	TGGTCTGTATAGATTTTTTG	CATCTATGAAATCTTCGAAG	cast
chr11	62513862	bottom-CS1	TCGTTCGAATGAGGGTCTTC	TTCCAATATCTAAGACCAGT	noVariant
chr11	62766623	bottom-CS1	CGCTATTGCTTATAGAGTTT	CGCTATTAAAAATCAGCTAC	noVariant
chr11	64003195	top-CS2	AGATAAGATAAGCTTTTTTT	TCCGGGCGACGGGACGTCAT	bl6
chr11	64010293	top-CS2	CTAGGATTTGTTGTGTGATT	TATCAGAATATACATCAAAG	bl6
chr11	64126290	bottom-CS1	AATAGATGGGCGGGGCTATC	TCTACGACTACGGGGGTAAA	bl6
chr11	64482528	top-CS2	ATATAATCAGTCTGATTGTT	GGGTTTAATATTACGTACGC	inconclusive
chr11	65769310	bottom-CS1	GCGTAAACGTGTGAGATTTT	TAGACCTTTGCTATCCAACC	bl6
chr11	66290025	top-CS2	TTCTCTATAAGCGTGTGGAG	AGCATAACCTTCTGATAAGA	bl6
chr11	66981653	bottom-CS1	TTGGTGCGAGTCCGTTTATA	ATCTTTAAACCCTCAGAAAG	cast
chr11	67022827	bottom-CS1	ATGTTACTATTGTTGATCCA	GAATTTCAGAACAGTATAAA	noVariant
chr11	67058095	top-CS2	GGAGAGATGTGCATTTCGTT	GATATGTTCATTAGTCATTG	bl6
chr11	68255157	top-CS2	TAGAGATACGCTATTTTTTC	AGTACACAGCACCCCACATT	bl6
chr11	68329001	bottom-CS1	AATAGAATGTTTCAATTAGC	TGGGACATTAGAATGAGGTC	cast
chr11	68407339	bottom-CS1	CTCTATTTCAAATTGATTGT	CCTATGCGCGTCCCTACGCA	cast
chr11	68904765	top-CS2	TAACCCATGGGGGATGGTTG	CTAATGCCAACGCCGCTAGC	cast
chr11	68904950	bottom-CS1	TTGTGTCTGATACTCATATT	CAGTACGTGCGCCTACAAGC	cast
chr11	68954358	bottom-CS1	TTATCATATGTTATTTGTAC	CCAAACCTAACCCAGCACAA	cast
chr11	69332617	top-CS2	TAGAATTTCGTGCGGTTTTT	AGGAATGATAAACGCCCCGT	cast
chr11	69581910	top-CS2	CAGGGAATTGCCTAGGTAAC	AGAACGTAACCTCGAGGACT	bl6
chr11	69663535	top-CS2	TCGCAGTGTGGTCAAACGCG	TTTACCGGAATGAAGGCTCG	bl6
chr11	69675924	top-CS2	TTGTACATCTATGTGGTAGG	TAAAGGCCTGCACGCACCGA	noVariant
chr11	69688877	top-CS2	TGATGTGAGTACGGAAGCGA	GATCTCGAGGAGCTTTACAT	bl6
chr11	69695919	top-CS2	TTCTGGTTTATTCGCGCCTA	AACAATACCGCTAGCGGAAA	noVariant
chr11	70205117	bottom-CS1	GTCTGGGTCATTTCTCAGTT	ACAGCTAGAGACTCATCCTC	noVariant
chr11	70254627	bottom-CS1	ATTAAGGAATATTGGTTCGT	CACAATGACCACTCCGCCCA	inconclusive
chr11	70455205	bottom-CS1	CCTTTTTCTGTGGTTCTAGC	CAAAACCTCACGCCTACAAT	cast
chr11	70509635	bottom-CS1	GTTCTTGGCGAATGCCGTGG	AACTTCACCCAAGTCGAATA	bl6
chr11	70964565	top-CS2	AGGCCGGGGCCCTTGTTTGA	GGCACCTCCTTCGAAACTAT	bl6
chr11	72284196	bottom-CS1	TCGGTCAACTTGGTGGGCCG	GTCTTAGCGACCTACCCAAA	cast
chr11	72578303	top-CS2	GTTGCGTAAGTTGGCCTACA	CCCATCTTAAAGACCACCCA	noVariant
chr11	72635618	bottom-CS1	GGTTATTGCTCTATCATGTT	ATGCGAGCCCAACCTAAAAC	noVariant
chr11	73080408	bottom-CS1	AGGACCCTATATTAAGTTTT	GTCCAGACCGAACTTAACTA	noVariant
chr11	73184648	bottom-CS1	CTGTAAGGATTGCGGCTTTT	CCACCCGAATATTAAGTGAC	noVariant
chr11	74028323	top-CS2	ACTCTCTGTATTTTGTGTTT	GACACAAAACGCATGGAAGT	noVariant
chr11	74695427	bottom-CS1	CCGCTGCTGGTCTTTTGGTT	CATGGCGACCGAACGGCCGT	bl6
chr11	74724893	top-CS2	AGTCTTTTGCGTGAGGTCAA	CCCCGCCGGACTTTAAAAAC	cast
chr11	74772372	top-CS2	CAGTAGGCATAGAAGCGTAG	TGTTACTTTTCGGTGCCTAC	cast
chr11	74878491	bottom-CS1	GCCGTTTGGTGGATTCGCGC	AAGTTGCAATCTCTAAAACT	noVariant
chr11	75339149	top-CS2	TCTTTCCTTGTTATTAGTGT	CGCCCACCACTCGCAAAGGA	cast
chr11	76196175	top-CS2	TCATCTGACATAGGGCCCTC	GCGTTTCTAAGGTAACTAAT	cast
chr11	76242678	top-CS2	AGTGGCAGATTTGCTGGTTT	TTCTCAACTTTTTATCGAAG	cast
chr11	76633161	bottom-CS1	GGATGGCAGTTTCTATATGT	GCAAACTGTGGCCCTAAAAT	bl6
chr11	76982070	top-CS2	TTTTACGGGTATCGTATCGG	TTTGTTAATTCGGTCCATTA	cast
chr11	77549779	top-CS2	TTGTGTGTCGGGGATGATCT	CTTCATTATTACAATAGCCC	noVariant
chr11	77688058	top-CS2	TACGTTTTTTGGTTTGTGGG	AGAGCAACTCCAATCGCCAA	cast
chr11	77794349	top-CS2	GGTTGAAAGTCGTCCTGGTG	AAAACACGACATTACCTTGT	cast
chr11	78244700	bottom-CS1	TTCGACTCGGGGCAATTTTA	GCGTACACTCTATACGCACA	bl6
chr11	78347716	bottom-CS1	CACGCTGTTTAGAGGTAGGG	CTCGACTTGTAAGACCACAT	cast
chr11	78664567	bottom-CS1	CAACGTCGGCTCATGGGTTA	CGGCCCACCGCACTCGAATA	bl6
chr11	78667140	top-CS2	GATGTCTTGCTGGGTGATGG	TCCCCTTACGTCAACCACAT	bl6
chr11	79147313	top-CS2	GCCTGTGTTCGATGGAGGTT	TCCTTACATCACGCATGAAC	cast
chr11	79192407	top-CS2	TAATAGGATCATTCGCACGA	CCCATGACCGGTAATGAGTT	bl6
chr11	79253385	top-CS2	ATTCTAATATCAAGGGAAAG	ATCGTCGGGACACGCTATGG	cast
chr11	79351941	bottom-CS1	TAGCTCACTCAGTAATCTGT	ACTCTATAACACTCAGACGG	bl6
chr11	79934994	bottom-CS1	GAAGTTGTTTGCTGTTTTTA	CTGTTACTACCTCACAACGC	bl6
chr11	80028254	top-CS2	TGGACTTAACTTAACGGTAC	AAAGCGGATTCACAAAGTGC	bl6
chr11	80072929	top-CS2	GGTTTGATCATTTTGATGTT	GCGGGACCACAAATCAGAGA	bl6
chr11	80081607	bottom-CS1	ATGTTCCGGATTGATTTGAA	GCACCCCATTACTATAAATT	bl6
chr11	81376792	top-CS2	GCCACACAACTGCGGGTTGT	CAAACTCTAGGATAAGTTCA	noVariant
chr11	83291151	bottom-CS1	ATGGTATTAGATAAGGCTAT	TTATACGATAGATGGATGAT	inconclusive
chr11	83387293	top-CS2	GGGATGTGCCAGTAGTTAGC	GAGCCGCGTGCACTTGGCTC	bl6
chr11	83417316	top-CS2	CGTACTAGTTTTAAGATTGC	CTTCAGAACCATTCACTAGG	cast
chr11	83473848	bottom-CS1	GTAAGTGGTGGATTATGAAG	ACCGGGGACCTAGGCAATCC	noVariant
chr11	83495965	top-CS2	TTTCTTTCTCAGGGGGGTGT	GTCAACAAATGAATAGGACC	bl6
chr11	83706547	top-CS2	ACAACTTTCAGGTTATTGTT	CCTCTATCAACAATGTACCG	cast
chr11	83776139	bottom-CS1	TTTCGGATGCCTGTTGTGTT	CAATTGCGGAAGGCTACTCA	cast
chr11	83960073	top-CS2	TCAATTGGATTACCGCCTGT	CTACTTAATTGCCGAGGGAT	bl6
chr11	84529114	top-CS2	TTGTTTCACAGCAACTGGCA	TAATGCATCAGCACGATCTA	cast
chr11	84915032	top-CS2	CTGGTTTTTACTAAGCAAAC	CCTCCCAAAACAAACGCCAC	noVariant
chr11	85183276	bottom-CS1	CTTCTGATACATTCTGTATC	GGGGATCAAAATTTCCGGGC	bl6
chr11	85793757	top-CS2	TATTGTAAGGCTTCCTCAGA	TACAATCCCAAAGAATCGCA	bl6
chr11	85902898	top-CS2	GATAGGTGCAATGTATTTTG	CAACGGCTAGCGCTATGAAC	bl6
chr11	86161173	bottom-CS1	GCGACTGCTTGGAATCTAAT	CAATTCCTTACACTAAACGC	bl6
chr11	86752927	bottom-CS1	CTTCTGATATTGGTGTTGTT	CTTTCCAAGCAGGATGATTA	bl6
chr11	86807324	top-CS2	AGCAGACGGTAAGTGCACGG	GTTCTCTGGAGTCCGCTGGT	cast
chr11	86894824	top-CS2	GTGTTTGGTCGCCGGGAGCT	TTAAAAGATACGCCATTGAT	cast
chr11	87107833	bottom-CS1	ATGTGTTAAGTATTATGAAT	TGACTGACAACCATCACTAA	cast
chr11	87403737	top-CS2	GTTAGCATTTGGACTTTGAG	AGACGCATGCTGACCTCTCT	noVariant
chr11	87850307	bottom-CS1	GCGTCCCAGAATTTATGTTG	TCTACCCCGGATCCGGGACA	noVariant
chr11	88050309	top-CS2	TGTGTTGTTACGTTCGCTTG	AAGAGAAAAACTTACCGACA	noVariant
chr11	88123538	top-CS2	TTTGGTTCCTTATGTATAAT	ACTACCATACTCAGAATTTG	cast
chr11	88430757	top-CS2	TATTCTTTTATTTAATGTGG	GCACTGGAACATTCGACCCA	bl6
chr11	88578827	bottom-CS1	GTCTAGCACCCCGTCAGCTC	ATTCCCCCAGTCCACTGACA	noVariant
chr11	88581968	bottom-CS1	GTTAACTTCTCATGGGGTTG	CCGGACTACCTAACCCCCAT	noVariant
chr11	88582986	bottom-CS1	TGTTTACACACTTGCATAGT	CCAACTCATTCCTAGCTAAA	noVariant
chr11	88629359	bottom-CS1	TTTTGGCGCCCGAGAAGGTA	CACAACTAACCTATCTTAAG	cast
chr11	88630375	top-CS2	ATGTTTTGTAAGGTGCTGCG	CTCATTATGTTGTTCACCGA	cast
chr11	88658646	top-CS2	CTTTTGACCTTGGTGTGTTC	GTGCGGAACCCAACCGAGAA	bl6
chr11	88681686	bottom-CS1	ACGAGCGTAAGTCTGAGTTG	AAGCCACTGCCGCGCCAATA	bl6
chr11	88693810	bottom-CS1	AGTCGCATCTTTTTGATTAA	AATGAACAAGTTCAGTAGGC	cast
chr11	88937627	top-CS2	GTGCGATAGCGATTGATTTT	TCCCCTTCCAACCATCACGG	noVariant
chr11	88951190	bottom-CS1	TAACAGCCGTGACGTCACGA	TCTAGCCATTCACGAGCCCC	noVariant
chr11	88970072	top-CS2	TACTGTAAATTGCTATTGGT	GACGCACTTCAAACGGGATG	noVariant
chr11	88970228	top-CS2	GCAGCAGGGTCATGTTCGTC	GAGTCATCAATTACCTGAAG	noVariant
chr11	88991471	top-CS2	CGTGTATGTCAGGTTTTGTC	GTCATCTCCAATAGCAAAGT	noVariant
chr11	90117342	top-CS2	AGATCGGGTTACTCGCGTTT	TTCTTTAACAACGGGTCCAT	inconclusive
chr11	90274133	top-CS2	GAATTAGTTGGTTCTAGGCT	CCTTACAAAATCGCGCTGCC	noVariant
chr11	90562885	top-CS2	GCCCTGGGGTACCGGCTTTG	TCTCACACTTCACCTATAAT	noVariant
chr11	90682965	top-CS2	TTCGCAAGGGAGTGGGTATT	ACACCAGTCTTTGGACTGAA	cast
chr11	93886585	bottom-CS1	GCTTAAGCATAGTTTTAGGC	TCTTTATCAATATCAATTAA	noVariant
chr11	93941761	bottom-CS1	TTAGTCTGCGGTCCGAAACT	TGTAGATAACCACCCACTCG	cast
chr11	93948645	bottom-CS1	GGGTTCGTGCATTGCTATTG	TCGCGTTCAAATACCGATGC	bl6
chr11	94117252	top-CS2	ACGGAGTTCTCGTTTCATAG	GTACCTCGATCTCTAGGCGG	bl6
chr11	94216924	bottom-CS1	TGTTTAACGTGTAATTGTTT	TGCCAGACTACCTTCACCGT	bl6
chr11	94286604	top-CS2	TTTACCGTAGTGATAGGTTA	GACAGAGCAGAGCGATAAGA	cast
chr11	94635736	top-CS2	TCGTTGATCGTTATCTTTAA	CCAGAATTAAGTACAACCCA	cast
chr11	94957487	top-CS2	TTTTATCCCCATTGGTTGTA	CCAAAATTCAATTATTAGGT	bl6
chr11	94987048	bottom-CS1	TTTTTTCAGGTTGTGTTAGA	GCACCGCTTAGTCCAACCCT	bl6
chr11	95314526	bottom-CS1	CTAGCTTAGATCTTTGATAG	CAAACCGCCGGTAACGGCAT	bl6
chr11	95491980	bottom-CS1	GTTTTATATTTTTGGTTTAT	ATAAGTGTTTTGGAGTAAAG	cast
chr11	95532746	top-CS2	GTGGTGGAATAGTTAGAAGT	CGACAAAGATCGGCTGAAAT	bl6
chr11	95924354	bottom-CS1	GTGTCCTAAAGGGTTCTTTG	GGCCCGCTTTACCACCTTTG	noVariant
chr11	95937820	bottom-CS1	GCTAAATAATAATAACTGTA	GTTTGCCGCCAAGCTTTAAA	bl6
chr11	96101884	top-CS2	CGGGGTGCGATGCTGCCATT	CGCAGCAACAGCAACGCGAC	bl6
chr11	96796677	bottom-CS1	TGGTTTGAATACCGTTTAGA	TTAAATGCATAGAAAAACCT	noVariant
chr11	96848639	top-CS2	TATCTAGTTCGCCGTGACTG	ACAGTATGTCTACTTGTGAC	bl6
chr11	96955236	bottom-CS1	TTCACCAGGTTGGTGGAGTG	GACACCCATGACCGGAGCCA	cast
chr11	97141571	bottom-CS1	TACGAGATATTGGTGCATGT	AACTGAGTTTCAAACCACAC	cast
chr11	97232786	top-CS2	TGGGGCATCTTTGTCTTTGA	CGATATTTAAAACAAAGCGA	noVariant
chr11	97411701	bottom-CS1	TGTCCACATGACTACATCGC	ACTCACAAAAAGAGAATATG	inconclusive
chr11	97556788	top-CS2	ATCTTACCACTGCTAACCCG	ATAAACAGTATTAATCAAAG	cast
chr11	98297069	bottom-CS1	CATAGCTCTGTTAATTGTGC	AAAGCATTGAGGGTGTTAAT	cast
chr11	98568354	top-CS2	TGTGTATAACCTGAGTTGAA	TAACCCATGTGTGCATATGC	bl6
chr11	98758872	bottom-CS1	ACATGGATAGCCTGTCCCAA	GCATATTGCCCCAAGACCGA	bl6
chr11	98807686	bottom-CS1	TTATATTTGCAGTCATTTGG	TCATACATCCGAGAAACTGC	cast
chr11	99081238	bottom-CS1	CCAATTTGGGTTATCATCTT	TGTACGCACATATGGCTAAA	bl6
chr11	99940363	bottom-CS1	TTCATCCATAGGTCCTATTT	ACGGTCTGCGAGGAAATAAA	noVariant
chr11	100458055	top-CS2	TTGCAGTGTTTATTTTGTTG	CATCTACACAAACTCAACAA	bl6
chr11	100500555	bottom-CS1	TGATGTCAACTTTTTAACTT	AGCACACGACAAACGTGCAA	cast
chr11	100559419	bottom-CS1	TAGTCCCGAGTTTTCTTACG	CGCGAATTTTTTCGCCTAGA	bl6
chr11	100931009	top-CS2	CTTCTTCCTGCCTGTATTTT	TGCATTAATCGAAACAATAA	noVariant
chr11	100935638	top-CS2	GGCGGGGTGTGGGCGGTTTA	TTCAAGCTTCGCCACGAGGG	cast
chr11	101252747	bottom-CS1	TGCGAAGACCGGGGCCTTGC	ACACTCGTTACTGGCAGTCG	cast
chr11	101443920	bottom-CS1	TTCATGACGGATTCGTAATA	CGCATAAAGCCCACACGACA	bl6
chr11	101579206	top-CS2	TCGGCTTGCATCATTGTTTC	CCCCAATTTAGCCCACCGTT	noVariant
chr11	101581969	top-CS2	TATGATATCGCACGCTTCGT	CTCACACAAGACGCGCATAA	cast
chr11	101619353	top-CS2	TGGGTCCCAACTTATTTGAG	CAACGCCCTGTTTGTACAGG	bl6
chr11	101963567	top-CS2	GCAGGATTTTTTTTAGGGTT	GCATCAGAACGAAGCTAATA	cast
chr11	102295851	top-CS2	TTAGGTTAGACTGTTTTGTG	TCCCATATCCACACCCCTCA	cast
chr11	102327315	bottom-CS1	GGACGGTCAGTTCTTCGGAT	CAATAACCATATGATTAGAT	cast
chr11	102501889	bottom-CS1	CTGCTTATGCTATATCTTGC	GGAAACGCGTCTGGTGCCCC	cast
chr11	102566734	bottom-CS1	GTTTGTTTTTCGGAGCGTTC	AAAATTACCCAGGGTCTCGG	cast
chr11	102584229	top-CS2	GGTTAATTAATTTCATTTTC	AACGATACGCTTATAGGAGA	bl6
chr11	102662987	bottom-CS1	ATGCTATTACTTATGTTTTA	CCTCTAAAGAAATCCAGGCG	bl6
chr11	102698429	bottom-CS1	TCTATAAGCCAGAGGATAAT	CCCCTCCTACAAAATCGTTA	bl6
chr11	102913333	top-CS2	GTTATTAAAAATTGAACTTA	GCATTAAATCCACCTTGGGC	bl6
chr11	103030360	top-CS2	GCTTTATTTTATTATAACGT	CCAGCCAGCGGCATAACACA	cast
chr11	103864509	bottom-CS1	TCATTATTGATGGTTGCTTG	GTTTCCAGCCGTAAGATCGA	bl6
chr11	104163088	top-CS2	GTTCGTTTGGGGATGAACGC	CAAGAGGCTACCTCGCCATA	cast
chr11	104278203	bottom-CS1	TTCATTTCCCGCTATGCCTT	TATGACGTTCAATCCGATGG	cast
chr11	104354089	bottom-CS1	AGTATTCACCGAAGCTGTGT	GTACCACAGAACCTTGACCA	inconclusive
chr11	104421551	bottom-CS1	GGTCTTCATCTTGGATTTTT	TGCACGAACAAGTCATGGAT	bl6
chr11	104443404	top-CS2	CTCTTTCAGAGTGCGGTTCT	ATGCTTAGCAATCACATGAG	bl6
chr11	104608451	top-CS2	CGTTATGGATTTGTTAGCTG	CTCCAGAACGGTTGCTCGTC	cast
chr11	104992025	top-CS2	ATATATCCTACTGTGGATCC	ATGAGGTGCGCCCCCCGCTT	noVariant
chr11	105266774	bottom-CS1	AAGACTTACTAGTTGGGGCT	GACCAGGGTCCCCTCAAAAA	cast
chr11	105563651	bottom-CS1	TTAATTCCTTGTTCGGGACG	ACAACCAAGGAGACAACTCA	bl6
chr11	106013824	top-CS2	TTTTTTGAGTTGTATCGAGT	TATCTTACGACTTACTTAAC	bl6
chr11	106039376	top-CS2	ACTCATGTGTTCCAGTATTT	ACTCATCTAGACAAATTATG	bl6
chr11	106193334	bottom-CS1	ATATCTACTCACGCAGGGTG	AACATACAAGGGCCTGGATC	cast
chr11	106723281	bottom-CS1	ATTGGGTCATAAAATTTTGC	GGACCCCCATGATACCTTGA	noVariant
chr11	107114209	bottom-CS1	TATTTCTTGTTCACCGTGCC	GGGAACCCAAGTGAGAGTAG	bl6
chr11	107129723	bottom-CS1	CCTTACTTATGTCTGCTTTG	AGAGTTAGCATAGATTCCAA	cast
chr11	107343262	top-CS2	CTGGTGATGCCCGCATTCAA	GGTACTATCCCACTTTCCTA	bl6
chr11	107447038	top-CS2	TCGTATGACGGGGAGTTTGC	TAGCATACTTCTGGCCAGTA	noVariant
chr11	107454262	bottom-CS1	TGTAATGTTAGCTTAGGACT	AAAGCATGGCCTGAAACGAT	bl6
chr11	107463818	top-CS2	TTTTTGCAGCGTCGAACTAA	AAGATTTAACCTACCCACAA	bl6
chr11	107494346	bottom-CS1	CAATTTTTAACTGGTTTTTG	GCCACTATAGTGTATAGTTT	bl6
chr11	107980790	bottom-CS1	AGTAACTGCAGGTTTGGTTG	CCGTTATTAACATAGACGGC	cast
chr11	107983475	top-CS2	ATCTAGAGACCTGACCTCTA	CACCATACACACTTAAATGG	bl6
chr11	108594207	top-CS2	CTGGTTCAGTTGGCGCGATA	CCACTCAGAGGCATTGCAGC	bl6
chr11	108903168	bottom-CS1	TTGACGCCTCATGCAGTTCA	GTACCCGGGAGACATTTACA	bl6
chr11	109917569	bottom-CS1	TTGAGAGACTCTCTTTGATA	TAATGCGAGGGTAAGGGGGT	bl6
chr11	110431402	bottom-CS1	GGGGCGTTTGTTCCTATAAA	CACACTCCACCACAACGTTC	cast
chr11	111519783	bottom-CS1	AGTGAATCAGCTTTTATCAA	TTTATGCGCGGACGAATAAT	bl6
chr11	111640638	bottom-CS1	TTAAGGTGTGTACTTTTTTA	CGTTATCAAGATCGATTGAG	cast
chr11	112870794	top-CS2	AGGACATTGTCTGGAATATT	ATTTCAAATAATGCCAAACT	noVariant
chr11	113556207	bottom-CS1	GTAGTCTTGCTAATGCGGCT	GACCCCCTAGGATATAACTT	bl6
chr11	113696252	top-CS2	CTCCTAGTCTCTTGGTATAC	TTAAAATGCCGGAGGACAGA	cast
chr11	113732186	bottom-CS1	GTGCTTGTTAATACGGATAT	AGGCCCAATTAATTCTTAGA	cast
chr11	114508289	bottom-CS1	GCGTGTTGGGGTTTAGCACA	ATCAACGAGTGACCTTAATT	bl6
chr11	114639437	bottom-CS1	TTGTTAGACCAATGCGGTTT	GCGAGAATAAAAAGTTATGG	noVariant
chr11	115413926	bottom-CS1	TTTCTAGAGGCCTTGTTAAG	TGTGCAGGGACGCACTATGG	bl6
chr11	115949083	bottom-CS1	GTCTTTTAGGATGTGTCTTC	GAGCCCTGGATCCACATATC	bl6
chr11	115998980	bottom-CS1	ATGTAACAAATGTTCGATTA	AGACGACATGATTCGACTTG	bl6
chr11	116087521	top-CS2	GAGTTCTTTTTTAGACAAGT	GCCAGAAAGTTCCAGGCTTA	bl6
chr11	116131037	bottom-CS1	TTCGTTACGTGCGCTTATAT	CCCTACAACACATTAGTCTT	bl6
chr11	116200555	top-CS2	TAATAATCTTGTTGGGGTTA	TCTATAATCTCGCAAAATGC	noVariant
chr11	116465679	top-CS2	AGTATCCCTTGTGAAGATTC	ACTGGGAAAACTAGATAGGG	cast
chr11	117081346	bottom-CS1	TTATTCCATCATAGGGATTC	ATTCATCCCTAAACACACAC	bl6
chr11	117135642	bottom-CS1	GGCGAGTGGATATCTCATCG	CCTACATTCAGACTAGCATA	bl6
chr11	117325629	top-CS2	CCTGATTACTTGACTGGCGG	ACATCACCGTACCTTCAACC	bl6
chr11	117330655	top-CS2	TGTTTACCAGAGTGTGTGCT	CAGTGTAATGAATAAATACA	bl6
chr11	117929947	top-CS2	TTGTTTCACGTCATTGGAGT	TCAGACCGTTCGTGCCGTAC	bl6
chr11	118439129	bottom-CS1	GTAGATAACTCAGCACATTC	GAATCTCAAACGACACAGGG	cast
chr11	119144996	top-CS2	TTGTGCCTGCCAGGTCTTCG	AGAGTACACCCTCGCGTATA	bl6
chr11	119630970	top-CS2	TTCTGTTCTTGAGCGTGTGA	TACACACAACACCGTCAACT	cast
chr11	119656998	bottom-CS1	AAATCTTGATTGTTTTGAAC	GCGTCACGGACACCGATGAA	bl6
chr11	119899387	top-CS2	CTAAATTGGCGCTGTGAATT	CGTTGCCCAGAACACTTGAC	bl6
chr11	120133772	top-CS2	TCAGGGATGCGAGTGGGTCG	CTAACTACTCATCCAGCCAC	bl6
chr11	120186761	top-CS2	AGTGGCCTGTGAGTCGGTCG	AACAGCGGTCCACGTAAATA	bl6
chr11	120188712	bottom-CS1	TGAATGTATTTTAAGGGTAA	ATTGTTTTAAGATGTGGCAT	cast
chr11	120819869	top-CS2	TTGGATTAGTTCTCAGACTG	CTTCGACGCGCCACGGCAAA	cast
chr11	120852930	bottom-CS1	CGTTGGTTGGGCTCGCCTTT	CGAAGCCATGATACGCTTAA	bl6
chr11	121330543	bottom-CS1	GTTGACCTCAAGTGCACCTG	GACGTCCTAATGCCCACCTA	bl6
chr11	121443841	bottom-CS1	AGGTGGATCTATAACATCAC	CAGTATTAAAGTAACCACCA	bl6
chr11	121674058	top-CS2	GTTTTTAGTTGTACGTGATT	CACACCTAGGCGCCCATAAT	noVariant
chr12	4245653	bottom-CS1	TCCCTACCCGCTTTGAAATA	AACGGGCCAAATAGCGCAAT	bl6
chr12	4360039	top-CS2	CGAAGACGTCCTGTGGGATA	TCGGATAATAGTCGAGTTTA	bl6
chr12	4551860	top-CS2	TTCTTTACGGATTCATCCGC	ATACCGACTGCAGCAACTCA	bl6
chr12	4558652	bottom-CS1	TAAAAAGGTGGTAGACATGT	ATCCGAGCACCACTAACAAC	bl6
chr12	4645757	bottom-CS1	TCCGGGCTCGTGATACGTGT	ATTTAATTCAAAAAACAAAA	bl6
chr12	4898850	top-CS2	GTTAGAGGCTGGGTTTGACA	CCATGACCCTGACCTGTTCC	cast
chr12	4919814	top-CS2	TTTGAAACTGGAGGGCTTGC	CAAACCACGGGAATTTCAAT	noVariant
chr12	4958423	top-CS2	GTCGGGTTTTTCGCATTGTA	ATCCACATATCCAATGTACA	noVariant
chr12	6699639	bottom-CS1	AAATCTTTTATTGGAGTGAC	ATGAAAAGTAATGAGTAACC	noVariant
chr12	6825090	bottom-CS1	TCAAAAGGGGACGTAGATAT	CCAGCAAATACAACCTGAGT	bl6
chr12	7037952	bottom-CS1	CTGGTTATTGTGAGTCGTTA	ACTATGCCCACGACAGCGAA	bl6
chr12	7120801	bottom-CS1	TGTTCTGTACGGCTCCGTCA	GCTGTTACACCAACAGCCCC	bl6
chr12	7174640	top-CS2	TTACATCTTATGCGCGGGAG	ATGAAGAAATACGAAGAATG	cast
chr12	7430359	top-CS2	GAACAGGGAGTTGTGTAGCG	AGTTATGACCTTAACCTCAT	cast
chr12	8673391	bottom-CS1	TACCGGGCTATTGATCCATG	ACATAACTACCGGAATATCG	noVariant
chr12	8693984	top-CS2	GTTCCCAGGTGCTTAGGTTA	TTAATCCTAGCGATACACAA	noVariant
chr12	8702858	bottom-CS1	GAAATGGGTTAGATAAATGA	CCCCCCCTAACCCACGCACT	noVariant
chr12	8780739	bottom-CS1	AGTCAGTAGTTTCTGCACGG	TGTTCAGCAACAACGTACGA	noVariant
chr12	11234137	top-CS2	CAAGTGTGCAACCAAGGCGT	GCAACAAGCTTGTCCCAACT	cast
chr12	11253012	top-CS2	TAGGAGCAAAATTAAGTTTA	GACTGTGCTACTCTTCTCGA	bl6
chr12	12311973	bottom-CS1	AGTACTTTCTTGTCCCTTTT	CTTCCTTCTCCCGGCTGAAT	cast
chr12	12859095	top-CS2	TATTTCTAAATCGCTTAGGC	GTCACCCTTCTCGAACACAC	bl6
chr12	12936670	top-CS2	ACAGTAAATCATTTGTAATT	CCGATGTCAACCTTTACAAA	noVariant
chr12	12961515	top-CS2	TTCCATTTCTCGGGTTTAGC	AATGTTATCACCGTCCCTAC	bl6
chr12	13022639	bottom-CS1	AATATCTTCTGGTGACAGTC	TTCCGGTGCCTTGCCCCCTC	cast
chr12	13215016	bottom-CS1	TTAAGCTAGCAACTGTGCGG	AGTTATATCCACACGAAAAA	noVariant
chr12	13299270	bottom-CS1	TAGTTATCTGAGTTCTTACG	GTCGACAACTAACAGCAGAT	cast
chr12	15827625	top-CS2	GCGTTAACATAGTGCCGAGT	GAGGCCGCCTCAGTCCGCGT	noVariant
chr12	16456307	bottom-CS1	TGTTTTTTCCTCCTGGAATC	CGGCATGGCTACCAACACAA	noVariant
chr12	16667015	top-CS2	TATATCGCATATTATTGATT	AACAGGTCTGCATGCACGCA	cast
chr12	16960226	bottom-CS1	GTTTTAGCTCCTTCTGGATA	CGGCAACCTCAATGATCGGC	cast
chr12	16990532	top-CS2	TTGTTTCGCTAGGAGGACAT	ATGTAAATTCACAGTTATAC	cast
chr12	16992797	bottom-CS1	AAGTGCTTGGCGTATGATCT	TCTCGAAGGTTGCCAACGTC	bl6
chr12	17271727	bottom-CS1	TTAGTAAATATTTCAGTAGG	ACCCGCTACACTTACCTACC	noVariant
chr12	17592591	top-CS2	AGGTGAGATAAGGCTTGTTA	CAACAACACAGGAAAACCCG	noVariant
chr12	17813003	bottom-CS1	ATACATGTGAGTCGCTGGGG	CCCCGTTTTCCGCCGGTACG	cast
chr12	21421555	bottom-CS1	ACATAGTTCTCTGGCATTTA	TTAAGTCTTAACGCAACCAC	cast
chr12	24878361	bottom-CS1	AACTGTGTATCTCGTTATTC	ACCATCGTGACACAGTGGCG	noVariant
chr12	25097547	bottom-CS1	TGGTATATTTGTTTAGGCCG	GGCCCGTACTGTCTGCACCA	noVariant
chr12	25170239	bottom-CS1	CTTCAGTTTTCGGGTGTTTG	CTGCAAGCACACCTCCTCTC	cast
chr12	25170903	bottom-CS1	GGGTTGGTGTTCTTCTGCCG	CGTCGCGACCAAGACCCTAC	bl6
chr12	26311548	bottom-CS1	TGAGGGATGTGCAAATGCTC	AAATCTATCCCCCCAACGCA	cast
chr12	26844826	bottom-CS1	TCCAGTGCAGGGGTAGTTAA	AATCTACTAATAAGCCAATA	bl6
chr12	27147623	bottom-CS1	GCGTCATATTATACGTATGC	ACGTGGCTAAATCTCGAGGA	cast
chr12	27291667	top-CS2	GTCAGACTTTAGGCCCGGAG	AGTAAGACGACCCAGGATCT	bl6
chr12	27474840	top-CS2	ATCGCATATGTAATCTGGGT	CAAAAACGTCCGTAGAGCCA	cast
chr12	28286876	bottom-CS1	ATATTGCAGCAATGGATCTT	TGATCCCCGCATACTTACTG	cast
chr12	28596989	bottom-CS1	TTTGTTTTATCGTATTGAAG	AATACGTCATAATATACATC	cast
chr12	29020440	bottom-CS1	TATCGTGGGTTGTAAGCTTC	CACAATCCCCTAAAAACGAC	bl6
chr12	29286484	bottom-CS1	TTTTGTTTCGATTTAGAGGG	TCTTTCTACTCGTTCCCTAT	cast
chr12	31055487	top-CS2	ATATGGTTGATATTGCTCTC	GGGATAAGTCTGAAAGACTG	cast
chr12	32619905	top-CS2	TTCCGTTTGGCGTTTAGGTT	CCAGACCCAAGCGCAACTCA	bl6
chr12	32840182	top-CS2	CGGTGGTTTGCTTATGGTTA	CCAAACAATTGGATACTATC	bl6
chr12	32970580	top-CS2	GTGTAATATTTTAAGACAGA	CGACTTCAATCTGTAAAAAT	cast
chr12	33477241	top-CS2	CGACCAATAGCATTAATGTT	TGTGAAATGAATACTTTCAA	noVariant
chr12	36295911	bottom-CS1	GTGCTTGATGTCAGCTGTTA	CCCAGCACTGCAATATCACC	cast
chr12	36682805	bottom-CS1	TTAGGGGGTTGGTAGTTTGG	ATGAACGAAGTCATAGGGTG	cast
chr12	38779147	top-CS2	TTCTGTGCGTAGTGAGGTCG	TTATATCTCCCCCAGCTACC	noVariant
chr12	39702895	top-CS2	CGGATTGGTTACAGTCGACA	GTGAATATAAATGGACCCGC	cast
chr12	40249152	bottom-CS1	TATGCTTTCTTATTATCATT	AATAGCGATTACGATGAAAC	bl6
chr12	40317031	bottom-CS1	TTCTGCGGAGTGCTGGTTCA	GCCCAGGACGCTCGATTACA	cast
chr12	40348026	bottom-CS1	AAGCGCTTTTTATGTGACTG	TTATTTAAGTAAGCACACGC	bl6
chr12	40623603	bottom-CS1	CAGCTTAGGCTTTACATTTA	TAGAGTGTGGTACTAAAAAT	bl6
chr12	41024872	bottom-CS1	AGGATCGATGTTTTAAAATT	TATACTCCGCCTTTAACCGA	bl6
chr12	41386754	bottom-CS1	ATCGCCGGCTAATTGGTGTG	TCAACCCAACAGTACACGTA	bl6
chr12	43802237	top-CS2	ATTTATTGGATCGATATATT	ACTACATACATCTAGGCCAC	noVariant
chr12	44483069	top-CS2	TTGGTGAATATTCACAAGCT	ATTGCAAAAAAACTAATTTC	bl6
chr12	45167216	top-CS2	TAATTATGGTACTAAGTGTT	GAATTCCCGGCACTAATTCT	cast
chr12	47623795	top-CS2	CAGGTGTGGTGGGGCTTTTT	CCTACAGGTCCGAACTGATA	bl6
chr12	49747679	bottom-CS1	AACGCCACGATACTTTTGAA	CTTAGACCAGAGCATTCCTG	noVariant
chr12	50634186	bottom-CS1	ATGTTGTTTACTCAAATGTC	AATATCACCACGGCCTAAGC	cast
chr12	51621305	bottom-CS1	CGAAGCTCGTCTTGTGGACT	AAACACCAGAGCTCAATCCT	bl6
chr12	51722689	top-CS2	TTTAATAGATACATTTCTAT	GGGGGCCACCTACACCCACC	cast
chr12	51835655	bottom-CS1	GCGTTACTTAAAGTATGTTT	CCGTCCCGAAACGTGGCGCG	cast
chr12	52508098	top-CS2	TCTAATAGCATTTGTCAAAG	TGTAAATAACTAACCCAGGG	bl6
chr12	53255330	top-CS2	GGGTATGGTGTAGCTGATTT	GTAAATCACCCAAAATAGCT	bl6
chr12	53473067	top-CS2	TTCGTATACGGTGCCAGGCA	AATAGTCGGAGACGTAACCC	noVariant
chr12	53614893	bottom-CS1	TCAGACTTATGCTCCGCTCT	TAATAACCCTACCGAGTTTC	bl6
chr12	54898408	bottom-CS1	CATATTTATCGCTGGTCTTT	CTCCTGCCGGGCAATTAGTG	bl6
chr12	54942819	top-CS2	CGCGGGAATTGGTACGATAC	CCATGACACCTTCGCAATCA	cast
chr12	55303275	bottom-CS1	GGTGTCTTACCGGTCGATAC	CCATTTTCACTGGAAGGGCC	cast
chr12	55371301	top-CS2	AACGATAGTATGTCGATTTC	TCGTGGTGCGAGCGCCCCGC	cast
chr12	56174640	top-CS2	GTTTTCGGGTGAGAGATGTT	CCCCAATAGCAACACATGGC	bl6
chr12	56237336	bottom-CS1	CTATGCAGTGGCACCGTGTC	CCCGCTAGGAACAACACATC	noVariant
chr12	57548488	top-CS2	TCACTTATCGGACAGCAACA	TGCGGGAATGGCATGTCGCA	cast
chr12	58560940	bottom-CS1	TTGTGTGGGGGAGGTGGTTT	TAGACCAGGCGGTCCTCCCA	bl6
chr12	59066688	top-CS2	TAGGAAGTGCACTCGTAGTT	ATAAAATTTACTCAACGAAG	cast
chr12	59683497	bottom-CS1	CTGTGATTTCTAGATCTTTT	GCGCTGGCACAGATAAGAAG	bl6
chr12	64976046	bottom-CS1	GGCGTCGTCATAGGGTGGTA	TACAAGTTACGCCAGTAACA	cast
chr12	65059825	top-CS2	TATACCTAGTTACACTTAGA	ATAGTCTTTTGCTCCGCTGA	noVariant
chr12	65075251	bottom-CS1	ACGCCCGTAATGTGGAGCTT	CCACTACAAACACAAATCCA	bl6
chr12	65099529	bottom-CS1	AGTCTCACTGTGCCTATGCT	AGGCGCCCTACGGCTACAGC	bl6
chr12	65108089	bottom-CS1	GTGTCGTAATGCTGATTTGC	GATAACCGTGGCACGTAAAC	noVariant
chr12	65592062	top-CS2	AGGAACGCGTTTTCTATGTT	TCGTCAAATGGCAAGAAGAA	cast
chr12	66895612	bottom-CS1	GCCTGGCATTTTACAAGTTC	AATATAACCTACCAGCCAAA	cast
chr12	67563020	top-CS2	TTGTTAAGTAGGTTTTGCAT	GATATAACGAAAATGTCCAA	bl6
chr12	67958080	bottom-CS1	ATTATTCATCTTCAATTCTA	CCCCCAAAGCTATCGCTTCT	cast
chr12	69165332	bottom-CS1	TCATTTGTAATGTACGTTTA	TGCACGGAGTAATCTGGAAG	cast
chr12	69513598	bottom-CS1	ACTGGCACGGTGCGGTATTC	AAGACATTTGCCCCTGTCGC	cast
chr12	69624062	bottom-CS1	TCTGTCTGTATGTCGATCGA	ACCAAGAAACTACTATACTT	cast
chr12	69878773	bottom-CS1	AACAATGGTTTTCCCGTTCC	TTAGCGTTCTATACTCATAA	bl6
chr12	70342553	top-CS2	TGTAGGCGCCCGCACCGCTT	CAGGTTCCGGCGGAACGAGC	bl6
chr12	70774867	top-CS2	GCTTAAATTTAAGCTCACGC	TGCACTTGATTGTCGACACA	cast
chr12	71281552	top-CS2	TTTAGTCTTTTCTAGGGTTT	GAGAATAATCTTCCTATCAC	cast
chr12	71319057	top-CS2	TATTTGAATTCGTTTTTAAG	CCTACCAATTAGACTGCCGA	cast
chr12	71913154	top-CS2	GGTCAATATTGCTAATACAC	ACATCCCAAAGACCTAAATC	cast
chr12	72546455	bottom-CS1	AGTTATTACTTGATCGCAAA	CCACGTGCTGACGCAACCCG	cast
chr12	72698756	top-CS2	GCGGTTCTAAGGAATGTCGG	CAGCGACAACTACCGTCTCT	bl6
chr12	73085419	top-CS2	TTATAGTTGCGATAGGCGCA	TCGAACTGCGACGAACACCG	bl6
chr12	73253102	bottom-CS1	CATTTTAAATACGGTACTTT	TCCTCATGAGCAACATATTG	bl6
chr12	74676368	bottom-CS1	TGTTCAATGTACTGTTGAGC	GCAGAAGTCCGCTTGAGTAT	noVariant
chr12	75465533	bottom-CS1	TATCGTACCATATGGTGCGT	TGTCTATTAAAAGCCCAAGC	noVariant
chr12	75665940	bottom-CS1	TTCTGCACTACTACTAATAC	AGCACACAAATATATCATAT	noVariant
chr12	75668309	bottom-CS1	AGGTTTTACTTATTTAACGT	CAAGCTCCACTGAGCTGTAC	noVariant
chr12	75701070	top-CS2	GCGAGCAAGGGGTAGTGTCT	TGACTCCTCGAACAAATAAC	cast
chr12	76285968	top-CS2	CTTGATGTCTGAAGAGGGGT	CAAAACCATCCACTGCCTAG	bl6
chr12	76292293	top-CS2	ACCGGGGCAGTTTTTAAGGT	AGCCCTATGGTAAACACATA	cast
chr12	76362298	top-CS2	TTCCGTTGCTGTTGATTTCC	AAACCAAACACGAGTAACTC	bl6
chr12	76380156	top-CS2	TTTCGCTTTATAGGAGCATT	GTGACCCACGTTTCCGGATA	cast
chr12	77261865	bottom-CS1	AACTTGGCTATTTATAAGTT	CGGCCGCCACCTACATGAAT	bl6
chr12	77390834	top-CS2	TTAAATGGCTTATCATGGGG	GCCGCCCAACTAACCTAGAT	noVariant
chr12	79029759	top-CS2	GCAAGTTATCTGTAAGGCGT	TCACCTCACAGCACTTGCAA	cast
chr12	79546429	bottom-CS1	TGGGTTACATCTTATACGGT	CAATATACCCAGGCCCCACC	bl6
chr12	79697078	bottom-CS1	AGTTGTATGGTCCGGTCGTT	TACACCCAAGTATCGGACGA	noVariant
chr12	79811497	bottom-CS1	GTTTCAGTCCCTATTGGGTG	CCACTAAACTCCCGGCCACT	bl6
chr12	80642289	top-CS2	AAAAGGTCAGGTTAGTCTCT	TACTGTAATTCTTAACAGAG	cast
chr12	80804698	bottom-CS1	ATTTGTTTTGCTGGCGTTTT	TCCATAACCCCCACACTATT	bl6
chr12	81896309	top-CS2	TGGGCGAGTCATGGTGTGGC	TCAATCAACCCATAGTGCAC	cast
chr12	81960304	top-CS2	ATGTTTTATGTAGGATAGAC	AAAGGTTTAAACACAAATGA	cast
chr12	83211772	top-CS2	CGTATACAGTCCGTCAAGCG	TGCGCGTAGACATTAGGAAT	noVariant
chr12	83580886	top-CS2	GGTCGGTGGTCCCCAATGCC	AGAGCAAGCCCACAATACCA	bl6
chr12	84152884	bottom-CS1	AGAGTAGGCTACAGTCTTGC	TCACTCATCCCCGAAGTATT	bl6
chr12	84269592	bottom-CS1	AGTGATTTAGGCCCCGGTGA	GACCACGTGAACCCACAAAC	cast
chr12	85883616	top-CS2	AGAAAGGCTCTACAGTCCTG	CACGTTACCCTGCTGGACTT	bl6
chr12	85946867	bottom-CS1	GCGGGGATTTGGTGTATCGC	TCACAGCTCGTGAGAAAAAA	cast
chr12	86466305	bottom-CS1	TCTATAGTTTTACACTATTC	CAAAATTGGGAGATAAATTG	bl6
chr12	86473331	bottom-CS1	TGGAGCCCATGTTGCTCTTA	GCTTCCATACCGACCTCATA	bl6
chr12	86916775	bottom-CS1	TTGTTGATTTGTATTTTTCA	CAATGCAGAGCAAAAGTAAC	cast
chr12	86933354	bottom-CS1	CAACAGTCAGGTGGTTGGAA	AAACGAATCCCCGTTTCCAG	bl6
chr12	86949488	top-CS2	GGCGTCACTGTATATGTACG	CCGAGTTGACCTGGCCCTAT	bl6
chr12	87316810	top-CS2	TTATTGTGTCACTGAAGGTT	CCGTAGACCCTACCAAACTA	bl6
chr12	88863112	top-CS2	AGGAGGACAAATACTTGTGG	CACCTGTAATCATACGGAGC	noVariant
chr12	89025066	top-CS2	TTTGACTCAGTATTATTATT	ATGGGAGGGTTTCGCCGGCG	cast
chr12	89637563	top-CS2	CGCTTGGTGTTTAGTCTATG	GCCCCGAGTCACTCACCAGT	bl6
chr12	91686325	bottom-CS1	GTATTATTTTTTGGTTGTTT	GTAGGACTTCCCCTGAGTGT	bl6
chr12	92303451	top-CS2	TTTTTGGCAGTCTGGGATGC	CACCCGAACCTGGGCTCCGT	cast
chr12	92962100	top-CS2	ATTGGATGCCGGATCCTGCC	CGGCACCTGGCTAACCGAGT	noVariant
chr12	93628183	top-CS2	TTATGTTCGGGGTCAAGCAC	GTAAACAAAGGTCGAAATAT	noVariant
chr12	93775256	bottom-CS1	GATGTTTGTTTAAGGAGACA	GGCGCTATGTAACGGCCACC	cast
chr12	94665550	top-CS2	GCTGCTTTTATAGGAGGTTC	ACCCCACATACACTACTAAT	cast
chr12	95013921	bottom-CS1	ATGTGATCAGTTGGCGGGGT	AAATGTAACAATATATATAC	cast
chr12	96303453	top-CS2	CGAGTGCCTTCAAGTCAGAG	AAACTCTGTAAAACAAAATT	cast
chr12	98254481	bottom-CS1	GATTCGCGTGGTCACATTGT	CATGCATTTGCCATTCGGTA	bl6
chr12	98482708	bottom-CS1	CCTCTTTTGGTCATGGCGAG	GTCCTCTAAATACAATCGCA	cast
chr12	98627750	bottom-CS1	GGTTCCGTCCGAATCTATGT	CTACCAGGACCCCAACGGAA	bl6
chr12	98819269	top-CS2	ATCGCATTTTAGACCTTTGA	GAGTAGAGAAGCAAAACGAC	cast
chr12	99394485	bottom-CS1	GATATGAGCTGGGTGAAACT	CGTTAACATCTTACGGTCAA	bl6
chr12	100126191	top-CS2	ATATACAATTTGTGCTAAAT	GAGACCGATGTAACTGCACA	bl6
chr12	100192521	top-CS2	CTTTTTCCTTCCTGCATTCT	CTCGGATTACTTAGCCTTTG	bl6
chr12	100218771	bottom-CS1	TAGAGAAATTTGGGTACGCC	CACCTCCGGAAGCCACTTAC	bl6
chr12	100538943	bottom-CS1	GTGATGGCCTGTATGTCTGC	TCCGACCGCAGTGCCAATGA	bl6
chr12	101975340	bottom-CS1	ATGAGGGTGCCAATCAGGTT	TTTACCGCAGTGTAAGACCC	bl6
chr12	102590909	top-CS2	TCAAAGTAATTGTGATTTTT	ACAGGACCATCAGGTGAGCC	cast
chr12	102641585	top-CS2	ATCAATCAGTCTCGTGTGTT	AACACTGAGCCAGCGCATGA	cast
chr12	102683932	bottom-CS1	AATAATAAAATGTATTCGAG	TGGCTTCAGGCAACTCGCCT	bl6
chr12	102716725	bottom-CS1	AGCAATCGCGTGTCGGTAAC	ATTAAAACGTTGACTGCTAC	cast
chr12	102716894	bottom-CS1	ATTGTTTGCGACTTTGTGTG	CCCACCGACGCTAACCCGGC	cast
chr12	102731651	top-CS2	TGAGAAGTTTCCGGGTTTCC	TGCCCAGAATACTCTTCCAC	bl6
chr12	102731778	bottom-CS1	TTGACATGGGCTGTCATGCT	TAAATTGAGAGTATCCATTA	cast
chr12	102752145	top-CS2	GGACAACATGTGTTTAGAGG	CACAATTAGCTACGCTGAGC	noVariant
chr12	103165968	bottom-CS1	CCGGTGGGAATCGCTGTTCG	TTGGCACACGCTCCACCCGG	cast
chr12	104378290	top-CS2	CCAATCGCTCCGGAACTCTC	CCCAATGATCTAGGTCCCAA	bl6
chr12	104812431	bottom-CS1	CGGTTATTGCCTGGAACTTT	GGCTCCACATCCCGCACAAC	bl6
chr12	104895869	bottom-CS1	AGCATGTCTGGTTGTCTTTG	ATGACAAGGCTACGCAGAAT	bl6
chr12	105573682	top-CS2	AAACGGGTGTGTTAGGATTA	CAATACCGACGGAAGAAAAC	cast
chr12	105784323	top-CS2	GTATAATATTGGTTATGTGT	CGAACTAAGAAATACCCAAC	bl6
chr12	105785742	bottom-CS1	AACGTTTGAAATAGACGAAT	TCTATCCTAAAAGACAGCGG	bl6
chr12	107028338	bottom-CS1	AGCTGGCTGTCGATCTGTCA	TACATTTTTGGGTATCCTCT	noVariant
chr12	108796501	top-CS2	TGTTTGATTTTCTACAGTGA	CAATCTCAGCGACCTCCACG	bl6
chr12	108964227	top-CS2	GGTAGTTCGTACATATGCTG	GTACTTCTCCTAACATCATT	cast
chr12	108986271	top-CS2	TGCGAGTTGTTGCTTAGAGT	GGACTACCTAGTCGCAACCG	cast
chr12	108989391	bottom-CS1	TCGCGGTATTCTCGTGTATA	ATGACTCATAGAGAATACGT	noVariant
chr12	109613918	bottom-CS1	CTTGCTTGGGTGTCTCCAAG	CCGAATTGCATCAAGTCACT	bl6
chr12	110104354	bottom-CS1	TTGGGGACGTGCGCAAGTTT	AACTTTTCCTGGTTGGTCAA	bl6
chr12	110355966	top-CS2	TCGCGCTTAGTAACGGTTTA	GCGAGCCTGCGAAAGGAGAC	bl6
chr12	110519283	bottom-CS1	CGGTTACGCTTTGTGGGACT	GGCACACCTCTTCCGTGACA	cast
chr12	110536775	bottom-CS1	ATGCTTTCTGGTAAACTCGG	CCCACCCACAGGAGCAAATA	bl6
chr12	110701826	top-CS2	TCCGTCTAGTTTGTGGCTAC	ATCACAAAAAGGGTACAAAC	cast
chr12	110844057	top-CS2	TCGCCCCTTTGATCTTGCAA	CCAAGAGGACATACACTTAC	bl6
chr12	111007652	bottom-CS1	TTGTTGGTGTCGGGGAGACA	GCGTCCCGTGAACCACACAC	cast
chr12	111600498	bottom-CS1	GCTCGTAGTGATGATTAGCA	ACGCAAATTACAAGAGGGAA	cast
chr12	112082114	bottom-CS1	CCATACTGAGGTTTACTCGG	CTCTCGACATCATCAGCGCG	bl6
chr12	112802964	bottom-CS1	GTAGGCTCGGTACGTAAGTT	CCCCCCGTGAGTCTATGATC	bl6
chr12	112946307	bottom-CS1	TACTACTAAAGTGAGGATGG	AGGATGCGTAGCGCCACAAA	bl6
chr12	112984153	bottom-CS1	GTGCGATGCTGCATGGGGAC	AAGACAGCCCACCTTCGTAA	cast
chr12	113118697	bottom-CS1	GTTTTTTTCGTTGCATTATA	AGTGGGCTTTCAACGCGGCA	noVariant
chr12	113152749	top-CS2	AAGCTCATGGTCTTGCTTTG	TGGAACTAGAACGCCCATCC	cast
chr12	115938971	bottom-CS1	TAGTGTGTTCGTTCTTGTAT	TAAACGACATAACTAAGGTA	noVariant
chr12	116047251	bottom-CS1	TCGTTGACTTGCGATTGTGG	GTCGGAACAGTCACGACCAC	bl6
chr12	118053200	top-CS2	GTTACTTCTATTAGGAAGAT	CGAAACGTGAACCATCTTGC	bl6
chr12	118058158	bottom-CS1	AACTGTTGTTTAGTTATGTA	CAATTATCCAAGTCCCCCTT	cast
chr12	118561099	bottom-CS1	GGTCTAGTTTCGTGCAGGAA	GAGAATAGACCTCGCCGCCC	noVariant
chr13	3416834	bottom-CS1	TAGCAATGGTGCCGTTTTGC	GCTTCGACGAGCAAGTCTCC	bl6
chr13	3489082	top-CS2	GTTTTAGTGGCATTTTTATA	GTACTCACACGCATGTGCTA	bl6
chr13	3865889	bottom-CS1	ATAGTTCTCTTTGTCTCTGA	AGCAGGCACAAACAAATGAC	bl6
chr13	5804773	bottom-CS1	TTAAGGGCCCGCTTTGGGGG	CATGTCGATTGAGTATACAC	cast
chr13	6533530	bottom-CS1	TTGTCATAATTCTTCTATAA	AAAAGTCGTGCCGGCCACCT	cast
chr13	6549231	top-CS2	GATAAACAACGGTAAGGAAT	ATTCATCTAAATTGGGACCG	cast
chr13	8202865	top-CS2	ATGATATCATAGTTATTGGC	CAAGATACCACAAGGCATAC	bl6
chr13	8444015	bottom-CS1	AGAGTCAGATTGTTGGATAT	CGAGACACACCAAAAACCCA	bl6
chr13	9139876	top-CS2	CCGTCTGGTAGTTCTGTCAA	GAATAACCACAAAATAGAAA	bl6
chr13	10185391	top-CS2	GTTGTCCCTTTAAGAGTTGT	GCATAGAAACCCGGAAACAT	cast
chr13	13673013	bottom-CS1	GTTCAAACGGTCGGTATTCT	AGCAACTGACGAGGCCAGTA	bl6
chr13	14002334	bottom-CS1	CATACTAGTGAGTATGTTTG	CCATAACACTAGACCAGCTG	noVariant
chr13	14034997	bottom-CS1	CATCGTCTGAGTTACATAAG	TCCACTCTAATGTCCTATAA	bl6
chr13	14168214	top-CS2	CGGACGTCTCCCTGCTGCTT	ATACCCAATCTTGCCCTTAC	bl6
chr13	14176061	top-CS2	TCATTGGTGTGAGGGCAGGG	TCCACGACGAGCATTGGAGA	cast
chr13	17819648	bottom-CS1	ATGTAATCTTCGTATCTGGC	GTCAAACGCCTAATTAGGAA	bl6
chr13	18227496	bottom-CS1	TAAGCATGTGTAAATTCCCC	ACAACACTCCACCTAGCTCA	bl6
chr13	18769073	bottom-CS1	GAACAACCAAGACGTCGGTG	TTAAGCACGAGCCGGCCACC	noVariant
chr13	20132597	top-CS2	GAGGCTTGGTTCTTAGGTGC	TGAAGGTTGTCCTCTAAATT	bl6
chr13	20276095	top-CS2	GTTATGTTGTAGGCAGTGCT	CAACAGATCGCGGTGGGACT	bl6
chr13	20387156	bottom-CS1	ATTTTCTTGCCGGAGGTTAT	TCTACTCGGCCGAACGTAAC	cast
chr13	20439691	top-CS2	TTGTTGTGGGTTGATAATAC	CCCTCGTTGTGACCACAGTT	bl6
chr13	21723915	bottom-CS1	CTTTTAGCGCGCATCGTGGT	TGGGCACCAAATTCGAATAA	bl6
chr13	22022022	bottom-CS1	CACGTCACAATTGCAGTCAC	CTGCGCATACATCGCAAGGA	cast
chr13	23510637	top-CS2	TTATTATCCATCTAGGTCGA	CCAACATAACCAAGAATAAA	noVariant
chr13	23530709	top-CS2	CATGAGGAGTATTTTTCTTA	CAACTAGCGAGACCCCTTGG	noVariant
chr13	23576465	top-CS2	ATTCTATGTTTTTGTCGATA	CGCCAATGGACCGTCCCGTC	noVariant
chr13	23750811	bottom-CS1	TTATAGGGAATGAGAGCGGC	GATTACCCGGCCACAGGTCA	bl6
chr13	24906602	bottom-CS1	ACTGAGTTGTAAGCGGATTG	GAATGAGGTATGGGTACCAT	cast
chr13	28094339	bottom-CS1	TTGGTGGTTTAATGTTTACA	ATGGTGCCAAGTCACACAAC	cast
chr13	28810701	bottom-CS1	CGCGTTAAGGGGACTCGGTT	CACCTTGTGACATTCGAACT	bl6
chr13	28949517	bottom-CS1	CGGTTCTTCGGTAAGTGTTC	CTTAAGTGCAAGGGATCGAA	noVariant
chr13	29210819	bottom-CS1	GGTTTAGTATTCCACTTGAA	TACAATAATGCACAAACTCT	bl6
chr13	29725288	top-CS2	TATACTAGTATAGAATATCT	CCAGGCCAGAATCTATACTC	cast
chr13	29974042	bottom-CS1	AGACTTCCGGGAGAGGTTAA	AGAGTGCCCGGGCTCCCGCC	bl6
chr13	29975753	bottom-CS1	AGGATTTGGTCATATTTAAG	CGTTTATTGACACATTACCT	cast
chr13	30495586	bottom-CS1	CTGTTCGTTTGTCTCGCTTA	TGTTAAAAGTCCTTTTAATA	cast
chr13	30654147	top-CS2	AGTTAAATGTTCGGTCGTAC	AGATTAATTCCACTCATTTA	noVariant
chr13	30932388	top-CS2	TGCATTAGTATCGGGCCAAT	TCAGCCAAAGCATCTGAAGC	cast
chr13	31305580	bottom-CS1	TGTTATGGTTAGAGTTTGCA	CGCAAGGGACGCATAAGCTA	noVariant
chr13	31323150	bottom-CS1	GCTTGTCCTGAGCGTTTGGC	CTTAGTACTTCAACAGAAGG	cast
chr13	32053500	top-CS2	CTTTCGCTTGGGGGGTTGCT	CTATTGGAACACGCGGAACA	bl6
chr13	32164310	top-CS2	TGTTAGACTGAGGCGGAGTC	TCCCCATCAAAATAAACGTT	bl6
chr13	32465525	top-CS2	CTTCATCTGGATCGGTGTAG	CCACAGGGGTCTTCGGCCGG	cast
chr13	33990301	top-CS2	AATATGGTACGTTTTTGTAT	AACCCCCCAATGTCACAAGA	bl6
chr13	34241087	bottom-CS1	GCTCTTGCCAATTAAAAGTT	AACGTACAAGTAATAAGAAG	cast
chr13	34248618	top-CS2	TTTGGGCTATCTGGATTCGA	AACCAGTCAATACATAAGGG	bl6
chr13	34798066	top-CS2	ATTATGTGCATCCGTTGCAG	GCTACGACAACTTGCGGGTC	cast
chr13	34988834	bottom-CS1	TTTTTTCTTCATTGTAAATG	CTCGAGACTATCTGGGAAAT	cast
chr13	36176622	bottom-CS1	TTTGGTTACTAATATATCTT	CCCACACCCAGCAAACGTGA	cast
chr13	37340124	bottom-CS1	TATGTTCCGGTCTCTCCCGT	AATAACACACGCATGAACGA	noVariant
chr13	37984610	top-CS2	GATGTGGAGCCAGTCGCCAT	TCCAGCGCTTTCAGAGTTTA	bl6
chr13	38312452	top-CS2	TCATGTGTAAAGATTTTTTC	AAGGCCCTCCAATACAGATA	bl6
chr13	38513725	top-CS2	TTAATGGGGGTGTTCACAGG	CGGCATAAAGTACGAATTCT	noVariant
chr13	40023862	bottom-CS1	GGAACTGCGTGTATTCGCTT	CTGATTAACAAACTGTCACC	bl6
chr13	40909839	bottom-CS1	TCAATTTGTTCGGTACTCAT	ACATAACGAACACAGCCAAC	cast
chr13	41022986	top-CS2	GATTTTATTTCTTTGCGAAG	TGATTAGATTAAAGGAAGAC	bl6
chr13	41270966	top-CS2	ATATTTACGTTTATTACAGG	CCTCAAAAATAAAACCGGTA	cast
chr13	41624605	top-CS2	GTGATTAGAGTTGGTGTCCT	AGAGCGTATACCGACCCTGC	cast
chr13	42739825	top-CS2	AGGTTCGTTATTTAGTAGCC	CGCTCACAATCAATATACAT	cast
chr13	43268983	top-CS2	GGTCGTAATATAGAGGCCGT	TTCAACTACTCAGCGGCGAC	cast
chr13	43337249	top-CS2	AGTGGCTTTGTTATTCTAGT	ATGCATTAATACACCCTTAC	cast
chr13	43422666	top-CS2	CTTCTGTCGGTCGGGTTCGT	CTCACGGCAGTAGTCCTTAA	bl6
chr13	43431336	bottom-CS1	TATTGGGCGAGGTTTTCGTT	TCTAATCCCCCTTGAGCATC	bl6
chr13	43432469	bottom-CS1	ATGGTAAGCTCTGATGGTTG	CACCCATTGCTGTCCCCCCT	cast
chr13	43538373	top-CS2	TGATATATTTTAACTGCTTC	ATAATATAAACATAAAGTTG	cast
chr13	43654191	bottom-CS1	TCATTTGCGTTCACGGGTAA	ATACCCATTCAGTTCCTGAT	cast
chr13	43654495	bottom-CS1	TATCAATTGCATTGCATACA	CAGCGGCCTCGAAACGACTC	cast
chr13	44778653	top-CS2	GTGGCTTGGGGTCGATCGCA	TTCGTACTCTAACATCCAAA	bl6
chr13	44812446	top-CS2	TAAAATTTCGCTGTACCGCT	AATTGAACTTGTGCGATGAC	bl6
chr13	44878481	top-CS2	ATGTACACTTTTGGGTTTAT	TTCCGATCCATGGGATCTGA	noVariant
chr13	44926872	bottom-CS1	CTGGGACGCGGATTGGATAT	GCTCTCAGTCAGATTTAGAC	noVariant
chr13	45306202	top-CS2	GTAAAACCGTGTATTGGGTT	TCACAATTAATTGCCGCTGC	bl6
chr13	45375491	bottom-CS1	GTATCGTCTGTATTTGTATT	TGGCTCTTGCTCTCAATAGG	cast
chr13	45746386	bottom-CS1	TAGACAGCATATGTTCAGTG	TAAATCAACTGCTTTGGGGT	cast
chr13	46099603	bottom-CS1	GACTTGTGACCAAGCGGAAG	ATAAAAACAATGGAGATGAC	cast
chr13	46598295	bottom-CS1	TGAGCTGAAAGGTTATACGA	CAAGCCGGAAACTCAACACG	bl6
chr13	46716762	top-CS2	TATGTATTAGAACTAACTTC	GTGGCCGATAGTACCCAACT	cast
chr13	46810550	top-CS2	AGGGCTCTGATTGAGCTCCG	AACATCCTCATTAAACACCG	bl6
chr13	46977980	bottom-CS1	GAGGTGGCGATTTATCTTGA	AAACTATAACATCTACATTA	bl6
chr13	48431489	bottom-CS1	CGCGATTGACCACGTGTTGT	CAATAAGGGAGAATCCCGCC	bl6
chr13	48551986	bottom-CS1	CATGATTTTGGCTACGAGGT	CACACAGTTCTATAGTTCGC	cast
chr13	48878142	bottom-CS1	GCGCGTGAGTTCTAACTTTG	TTCACAGACCCCACCATCCT	cast
chr13	49621527	bottom-CS1	TAACCTCATGTGATTGTATG	GAACATTGAGCGAAATTTCA	noVariant
chr13	49682558	bottom-CS1	CATAGGCAGTGCATAAATCA	TCCGCTCTAACAGTCTACAC	bl6
chr13	49747140	top-CS2	TTGTGCGGTAGATTGTATCA	ATACAAACATACTTTTATCA	noVariant
chr13	50453233	bottom-CS1	CTACGCGATGCGTGCCTAAC	TACCCCAACAAAACAGTGAA	cast
chr13	51104266	top-CS2	AGTGTGGATATTTCGGGGTT	TAGCATACTCAAGTCAACCC	cast
chr13	51140104	bottom-CS1	ATTCTGAATCCACGCTCTCT	GCCGATTCAATCAATTAGTC	cast
chr13	51166953	bottom-CS1	AATTAGAGGACCATCTTCGG	GTGCCGTTAACGCAACCTAA	cast
chr13	52133436	top-CS2	ATGTTGATACAGATTTGAGA	CAACTTCAAAAGAACAAACG	cast
chr13	53110837	bottom-CS1	GCTAACTTAGTTGTTCTATA	TTAATCCTGGCCAACGTAAA	cast
chr13	53552224	top-CS2	TCATTGATTATGTTAGTCTC	CCTCAACGTCATCCATACAC	bl6
chr13	54238384	top-CS2	ACGCACCATTTTCAATTCAG	GTAATTAGTGTATGTAACCA	cast
chr13	54241851	bottom-CS1	GTTTTTGCAGTAGGGGATAG	CTACTCACGGGTGCAAGACG	bl6
chr13	55199650	bottom-CS1	GGTTGATGGTCTAACTCAAT	ACAACATCACCAAAAAAAAG	bl6
chr13	55298779	top-CS2	AATTTAGTCGGTCATTTCTT	CGAAACTGCGGTACCCCTAG	bl6
chr13	56802687	top-CS2	AGTTTAATTACGAGGTCCGC	AACGTCCAACGTATACAACT	cast
chr13	58687693	top-CS2	CACTGGTTATGGTTGCTTTC	CCACAGACCGGCAAAAAATA	inconclusive
chr13	59650484	top-CS2	GATGTGAGATAGTTTTACGC	TAGAACCACTAACAGTCCTA	cast
chr13	60180323	top-CS2	TACCGCCAACGTTCATGTAA	TCTCATACTGAGTAAAATAC	cast
chr13	60217773	top-CS2	TCATGCTGTTTCACTGATAG	AAAGATCTCCCGCGGACTAT	cast
chr13	60538039	top-CS2	TTAATGGTGTCATTTCATCT	GAGGCTTATTACCAACGCTA	bl6
chr13	61796840	top-CS2	CTCCGATTAATATGGGCTCA	CCCTGGCTTTACGATGGTAA	bl6
chr13	61845120	top-CS2	GGTACTAAGTGTCATGATGC	ACCCCCCTCCCACTAAAGCC	noVariant
chr13	63279589	top-CS2	CTTATAGATTAACTGAGGTC	ATCACAAACTCCACCACATA	noVariant
chr13	63349521	bottom-CS1	TTAACTGCTGGAAGTGTAGA	TAATCGTCGCCGCGCCGCGT	bl6
chr13	63564530	top-CS2	CGAGGATGCGTCTTTGATCC	GAGAAAAATGCATAAGCTAA	noVariant
chr13	63566531	top-CS2	TGGCTCAGATGTCAAAGTCA	GAAACCCCCATACCGCCTGG	noVariant
chr13	64143178	bottom-CS1	GGGTATGCCCTGCCCTCTTC	CAACAACGTAACTACGTAAT	cast
chr13	65205965	bottom-CS1	TGTTAACAATCATGTATGTA	GCGATGCAATGGATATCCGC	noVariant
chr13	66557371	bottom-CS1	TGGGTGTCAATTACAGTCCG	ACGTTGGCTTGAGCCAATAC	noVariant
chr13	66878909	top-CS2	AGATTTGGGGTCATTAATGG	CAGCGGCGACCCCAGGTTAA	noVariant
chr13	66932570	bottom-CS1	AGTCCATTATCTTTACAATC	ACTCGGACCGCTTTAGGAAC	noVariant
chr13	67003561	top-CS2	GCGCGTGTTAACTTTTGGAT	GCAGCGGTCTGACTGAACAA	bl6
chr13	67743759	top-CS2	CGATTGTCTTTGCTCAAGGG	ACAACACCTATCGACACTCT	bl6
chr13	68582761	bottom-CS1	TTTTGCATATAGGTCCACAG	GAAAAATTAGCGTGAAACTT	bl6
chr13	69707477	top-CS2	TTCTAGTAGCTTATCACGTA	AAGATGACCCAAAACATTCC	bl6
chr13	69714941	top-CS2	TTTAATGATTTTTGATGGAT	GTAGCTACAAGTAGACACTG	bl6
chr13	70626945	top-CS2	TTTGAATGGGTCTGTTTTAT	TCCGACCAGTAACTCGGCAG	cast
chr13	71545947	top-CS2	TCCCCTGTTTAGGTGTCATG	CCCTAAGGTCAATCTACTCG	noVariant
chr13	71879497	top-CS2	CGGTTGTCATCTTATCGATA	ATACTACACATGAGCACTGA	noVariant
chr13	72055459	bottom-CS1	TGAGATTACGGGCTGCCTAT	TAGATATAAACATAGTACAT	noVariant
chr13	73203997	bottom-CS1	CGTATTGATGAAAATTGCAA	GAACCGACCAAATACCGCGG	bl6
chr13	73344885	top-CS2	TCTTGACTGGCGGTCAGAGG	TTCTTAGTTGCGGCTGGTCC	cast
chr13	73346082	top-CS2	GCGGGTTGTCGTTCTTTGAT	ATGATCCACCGCATGCCTGA	cast
chr13	73552949	top-CS2	GTGATGATATAAGAGCATAG	GTAGCAGTCTTCCGAGCAGG	bl6
chr13	73918341	top-CS2	TGCGGACTTGGTTGTGTATT	AACACACGCAGGTCAGGCGG	noVariant
chr13	74184879	bottom-CS1	TACCGCTAGTTTAGGTTCTT	AAATGCATAACTACCACTAT	noVariant
chr13	75019986	top-CS2	AGTTCTTGCGGAGGTGTTCA	TTGTCCTTGAAAACGCTAAC	noVariant
chr13	75656786	top-CS2	GTTTCGTTGACTGGATGTTT	TCGACCGAGTGAATTTGGCT	noVariant
chr13	75685135	top-CS2	CAATAATTTGTTTGTCAGTG	TAGTTGCCATCACCGCTCAT	bl6
chr13	75775337	bottom-CS1	ATAGACCGGCTCGGCATTGG	CGCTAACGCAAGAACTCAGC	noVariant
chr13	78162469	top-CS2	GGCCGAATAGAAATATTCGG	CAAAAAATTCTAAGACCATC	noVariant
chr13	79819434	bottom-CS1	CACTGTCTCTCTTTTTAAAT	AAACTTCAACTGCCCCGAAC	bl6
chr13	79825672	top-CS2	CTCGAGCCTCGCTATAGAGG	CTTAGGGCCCAGAAAATACG	noVariant
chr13	80564731	bottom-CS1	TAATTTGGCTGTGACCACGG	AGGTAGAGCGCACCAAAAGT	cast
chr13	81008939	bottom-CS1	ACTATACCAGATTTGAGGAC	GGGCTCCACTATAGTCTCCG	bl6
chr13	83283720	top-CS2	TGTGTTGTATAAGTGTGTCA	AGAGCAGTTAACTTAGCCAG	cast
chr13	84101223	top-CS2	TTGTAGTCACTAGTTAATTG	CTTCGGTAGGAAAGTGCTGC	cast
chr13	84131005	bottom-CS1	GTATCTCTTTGTGTGTTAGA	ACACACCAGCCCCGTCCAAT	bl6
chr13	85135982	bottom-CS1	AGGGATTGTGCTGCCCGTTT	GCGTAAATCACAAGGCGTTA	noVariant
chr13	88432053	top-CS2	GTCGTTTTTCATGTCAGTTT	ACCCAAGCTAGGACAGACTA	cast
chr13	89664249	bottom-CS1	TCTTTTGTCTAAGTTTTAGC	TTACTCCGCCCAACTACCAC	bl6
chr13	89796210	bottom-CS1	TTTGGTTCTGAGTTCAGAGT	CGGTGAGTACCCCGATAGCG	noVariant
chr13	90199276	bottom-CS1	GATATTGCATTATTTTTATA	GAATGAGCTCCAGCACTGCG	bl6
chr13	90924386	bottom-CS1	GAAGCGGTCACGCTATTTAA	ACAACCCCCAGCCAAAGCCC	bl6
chr13	91369109	top-CS2	TACGTTGTTATCTGAAGGTG	CAGCCAAAACCGTGTAACGC	bl6
chr13	91809188	top-CS2	GCATTCTCTGTATGCTCTAC	TGCACCGCCCAACAAGATCT	bl6
chr13	92371829	top-CS2	AATATGGAGTATCGGACTAT	AAGTTGATCTATACTTGTAA	noVariant
chr13	92412750	bottom-CS1	GCACTTTGAAGTTTTCATGG	AACCAGCGTAGATCCCTCGA	bl6
chr13	92488328	bottom-CS1	CGAATTTTTGGGTCGTCTGT	CATCCGCCGCTTCACAAAGC	cast
chr13	93144635	top-CS2	TTATGTGTCTTCTGATGTCG	CACATAGGCACACGAGTACC	cast
chr13	93994274	bottom-CS1	CATGTGGTATGCGTTCTGGA	ATAGCTGCCTAGTTACTATT	bl6
chr13	94259092	top-CS2	TAATCAACTTGAGAAGACAT	CTATAAGTACGAGATCGCGC	cast
chr13	94366375	top-CS2	GGTTGGGTAAATGGTTTGTA	TGAGCTTATACAGAAAAATT	bl6
chr13	94661745	top-CS2	TTGATTCGTAGTTTGGCGTA	CCCTGAATATACCACCCGAC	cast
chr13	95095097	top-CS2	TAGTTAGGTGACCACCTTTT	CAACGCGTTAGACAGTTAAG	bl6
chr13	95536003	top-CS2	GCTAGTCCCCGGTATACTAT	GTACGCGATCGACCCGAATC	bl6
chr13	95984634	top-CS2	GAGTAAGTGTTTTCTTTGAA	CCGAACCACAGCTACGACAG	cast
chr13	96694527	top-CS2	TGATTACAATTTTCGGTGTT	ATCGCGTATTCACACGTTAT	cast
chr13	97202689	top-CS2	TTGGGGTCTTGCTCTAATAT	ACCCTAGTATGCATGAGACT	cast
chr13	97372486	top-CS2	GTTAGAAAGGTCTGTTCACA	AAACGAAGCATAACTAGTGA	noVariant
chr13	97937576	top-CS2	TCAGTCTACATCTTGTGATT	CACCCAGTCGGCATGTGGTT	bl6
chr13	98318097	top-CS2	CTTTTTGTTAGGTTCATATG	CTCCGATACAACTACCAAGA	cast
chr13	98562583	top-CS2	ATGTAGAAGAGCTCTTTGTA	GTAGCTGACATAAGCCGCTG	bl6
chr13	98911751	top-CS2	GTTCGGTTCGTTTTTAGTGT	AAAAAACAGCCAAACCTCGA	cast
chr13	99092974	top-CS2	AGTCACAGTCTCTGTTGTTA	CCACCGGAGAAACAAACGCC	bl6
chr13	99101797	bottom-CS1	GGGAAAGTTTACCTGATGTC	CGCTGTTGCGCCCCCTGAAT	bl6
chr13	99345050	top-CS2	TTTCTGTGACTTCGCATGTG	ACCAAGTCTTCTGAGTCCGT	bl6
chr13	100053004	top-CS2	TTTTTCTGCAGAATCTATTG	CGCGAAAACAACATAAAGCG	noVariant
chr13	100481765	bottom-CS1	TTCGGATCCTAAGTGCTTTG	GGGGGCTCGGCACGAACAGA	noVariant
chr13	100489550	bottom-CS1	AAAAAAGAACGGGAAGTTCT	GTTTAGAAACAAGCAAACTA	noVariant
chr13	100676574	bottom-CS1	CTCCCTGGTGGTGGAACTGC	GTACCCAACCCGGCATAAAC	cast
chr13	100787348	top-CS2	TGTGAAATGTATATGACCTT	GCTCACTCTATTGAAAAGAG	bl6
chr13	100884620	bottom-CS1	CGTGGCGTTCTATGCAAGCC	CAGGTCAGAGTTAAACAACA	inconclusive
chr13	101748777	bottom-CS1	TTATCTTGTGTACAGAGGCG	CACGATCAAGCGTTCGCGGC	noVariant
chr13	102106563	bottom-CS1	GGCTTCCGTAATCTAGCGAG	GCACCGCCGTCAACTCACTT	bl6
chr13	102749975	bottom-CS1	ACTGAGCTGTTTCGTTGTTC	TTCCCACACGAATCACGTTA	bl6
chr13	102752552	top-CS2	AGTCACATTACTTTGGGTAA	GGTTTGTGTATACGGTTTAC	bl6
chr13	103644551	bottom-CS1	GTTCATGTGCCCGTGATTTA	GCCATATTGAGATGCACGAA	bl6
chr13	104156425	bottom-CS1	TTCACTACCTAGGCGAATGG	ACCCACGATATACCACTGTA	cast
chr13	104532978	top-CS2	ATTCTGTTTGAGTTTGTCTC	TACTGCGGGCCTCTTACAAT	bl6
chr13	104644327	bottom-CS1	AGGGTAACCTAACAGCATGA	CAGTTCCCAAGCGTGCCCAT	bl6
chr13	104767137	bottom-CS1	CGTTTTATTATGCTGGGCTT	AGGATTCCAGGATCTTAAAC	bl6
chr13	106862275	bottom-CS1	GGTCCGTTTGACAGTTGTGG	CCCCAGACTCCGACTCCGAA	noVariant
chr13	107614549	top-CS2	ATGCTAGTACTATCTTTTAG	AAACCTCCGCAAACAATGTA	bl6
chr13	107715621	bottom-CS1	TTTTGTGAACTATCTCGAAG	ATAACGCCTCAAAGGCAAAG	bl6
chr13	107746708	top-CS2	GCTACTCTGATACTTTTATA	AAGGAGTACCCGGAGTGTAT	bl6
chr13	108225670	bottom-CS1	ATCATGCGTGCTAAAATGGT	TTTCGCACCCAACTAATAAC	cast
chr13	108813970	bottom-CS1	AGAGCATCATACTGCTTTCT	GTACATACCCGGATACACTG	cast
chr13	110591364	bottom-CS1	TCACGAAGTGTGTTGTTCCA	GATGGTGCCCAAGCGAGTTT	cast
chr13	111325627	top-CS2	GTTTGCCATCGAGGACCCGT	CATAAATACTCCCTCCCACA	bl6
chr13	111428687	bottom-CS1	GCTGCGCGTTGTGGTCCAAC	CATGTCATCATGACAGACTA	cast
chr13	111483715	bottom-CS1	AGTAGGTCTAGCTGGGCGAG	AGACTTCAAGCCAAGTCCCT	cast
chr13	111605323	top-CS2	ATCGATGTCGCGCAAATTTA	GAGGGTCTCCCGAGTACACG	cast
chr13	111713897	bottom-CS1	TGGGGCATTTGTTGTCTATG	ACTGATCATAAACACACTAC	bl6
chr13	111794205	bottom-CS1	GTTGATATTGAGAGTTTATT	CACAATAAAAACTAACTCCT	cast
chr13	111908914	top-CS2	CACTTGAAGGCTGGGAGGTC	AGTGTCCCACACAAGCCGAA	bl6
chr13	112489374	bottom-CS1	CTGATTCAGTGAGCAGATCT	CCAGACACAGTTGACGGTAA	cast
chr13	112490149	bottom-CS1	CCGACTTATCAGATCGCGGG	ACTCGTGCGCCAGTTTCTGT	bl6
chr13	112798370	bottom-CS1	GCCTTCCTCTAATGCGTTTT	TCAGGACAATTTAGGTCACC	cast
chr13	112820389	bottom-CS1	TTAGTTTGGCGTGTCCCATT	GCCCTGCCCCAAGAAAAAGC	bl6
chr13	113253489	top-CS2	CTTCATGGTATGGCCGTTAA	CTCTTAGGTCAAAAAACACG	bl6
chr13	113603025	bottom-CS1	CAAGGGTTGTGGGATTATTA	CTGCTATGCGCAACGCCATT	cast
chr13	113767977	top-CS2	CCGTCTTAGGAAAGGTCTTG	GAACCTGTACCCGCTTATAA	bl6
chr13	113795111	bottom-CS1	ATACTAGGAGACTTCTAGGT	TAAGCCAATAGCCGCCACAC	bl6
chr13	113812073	top-CS2	GCGTTGGATGATTGCCAGTG	GAGTACCTTAATACACGATT	bl6
chr13	113888003	top-CS2	AATAAATACCATCCGGCTCT	CGAACGTTTGAATGACCGCA	cast
chr13	115090694	bottom-CS1	TGCGGGCATACGGGTTGAGT	ACCAGATCCACAAAAACTTA	bl6
chr13	116073049	bottom-CS1	AATTTTCATAGGTGCTGTGG	CAGAATGCAACGGCCCGCGC	bl6
chr13	116626904	top-CS2	GCGGGCCAGTGAGCGTACAC	TTCCCCTGTAGGCATCCGAA	cast
chr13	117245044	bottom-CS1	CTTTTAGATTTTTGTGCGGC	CACGCTCCCGATGGAATCAG	bl6
chr13	119342648	top-CS2	TCTTTGATCTGTGCATGCAT	CCAGCTCAGCCGAGGCCCGA	cast
chr13	119638061	top-CS2	CGCTTCTTCTGGGAGAGCGT	TTATCCGCCCGCCCCATCTT	bl6
chr13	119699049	top-CS2	TTTGATTTGGTTGCTGGCTT	ATCCATCTGGATAAATGAAA	bl6
chr13	119713374	bottom-CS1	CTCCTTAAATTCCATGTTTA	TGATAGTGCTAACAAACGGT	bl6
chr13	119792161	bottom-CS1	TGTTATAATTTTTCCTTGGC	AGATTCAGCGATCGCCGCCG	cast
chr14	8206610	bottom-CS1	TGTGTTCATGGATACGATGG	ACACCCTTACTCCCAAGGCG	noVariant
chr14	8215324	top-CS2	GAGGTGCGGTGAGGTGATGA	ACAAGCCATCACACAATTAG	cast
chr14	9123030	bottom-CS1	GTAACCTTTGAGAGTTTCCA	CTCCCATGAAAATCAGGTAA	cast
chr14	9481160	top-CS2	GCGTGCAGTGGCTAGCCGGT	CGAATTAGTAGAGATCTTCC	cast
chr14	10136264	bottom-CS1	ACGGATTCTGTTTGGGCTAA	CCCACGCGTACGAAACAGTC	bl6
chr14	10212858	bottom-CS1	CGGGATGAAACGGGTGGTGG	TAGGAACCGCCTTACAAGGA	cast
chr14	10877955	bottom-CS1	GTACTTGAGTCATGGATGAG	CCAATGACACAACTCGATAA	bl6
chr14	10886554	top-CS2	GAGGTATGGGGGGTTTATCT	GCCACATAACTTCATCTCAT	cast
chr14	11435744	bottom-CS1	AAATCAATAAGGTTCGTTTA	CCCACACACCCCCTTTGACA	noVariant
chr14	11607751	top-CS2	CTATTCTTCGTTTTTTGCAT	ACGCGACGAAGGAATTAGGA	bl6
chr14	11749369	top-CS2	GCATTGTCGCATGATGTGCT	GACCTGATGGCCACGGTAAA	cast
chr14	11777142	top-CS2	TATTAAAGACCTTGTGAGTC	TGACTACTACCGTACCAGCA	bl6
chr14	11883044	bottom-CS1	AGCGCTCTGCAATGTATATC	CGTTAGCATCGTTCAACTCA	cast
chr14	11905542	top-CS2	GCGGGTCTCACTTTTGCTGT	GCTGCAGCGCACCCCCAACG	cast
chr14	12045645	top-CS2	CTTGTTATGGGTTTAGAGGA	ACTCCGAAACATGAAAAGTC	noVariant
chr14	12101776	top-CS2	ATTATAGTTTTGTAGACGTT	TACTGTGTTAAAAAGACTGG	cast
chr14	12113228	top-CS2	GGCATCCGTTGGACGAGGTA	ACACTTTCCCAAGCACACAA	cast
chr14	12140082	bottom-CS1	GGCTTATATTGTTGGGTGAA	AAGCCGAGGGTAAGCAAGCA	cast
chr14	12188233	bottom-CS1	TTTTAGGGGCAGTTTTGTCA	CCTTGTCCCGCGAATTCCAT	cast
chr14	13220262	top-CS2	GCCTCCAGCGTTTCTAAGCA	CTTTTCTAACAAGCCCTTAG	bl6
chr14	13479475	bottom-CS1	GTAATTAAGAGACGTACTTC	AAAACTTACCCGCATCCGGG	bl6
chr14	13961879	bottom-CS1	ACTATTGTCTTCTAAAACAG	CACTTCTTAGCTGCGCCCAG	cast
chr14	16147113	top-CS2	GTGTCAGCTTGGACGGGAAC	AAATACAATAATCTAAATAG	cast
chr14	16792838	top-CS2	CTCGCGTGATGGAAATACGT	CAACTTATCCTACGCGATAC	bl6
chr14	17232632	top-CS2	CCAGACGACTAGTGCAGCAT	CCCACGTACTTGGGCAACTT	bl6
chr14	19770504	top-CS2	ATTCCGTTCTGCTTTTAGCC	TCACGTATGCCAGCCAAGGG	bl6
chr14	19813285	top-CS2	CGGGTTAGAATGGGTTGGGC	TCATGCCACCGTAGTCTAAC	bl6
chr14	19859391	bottom-CS1	GTGACGCGTCTAGAGGACGG	ATCAGCCCCTAAATACAGCC	noVariant
chr14	20034010	bottom-CS1	GCTCTATTTTGTAATATTTT	CTGACGCGACAAAAATACGA	cast
chr14	20161266	bottom-CS1	TGTCCACCTTAAGGGCTTAA	ATTATGCGGACCGTTTAGGT	cast
chr14	20454255	top-CS2	GGTCGTTACGGCAGAATTCT	GCCTGACCGCCACCGGTTCT	bl6
chr14	20578291	top-CS2	TTGCGAAGCCGGCTTTGTGC	CGGAATTCGTATCCTATACA	noVariant
chr14	21048176	top-CS2	TAAGATAACGGACATCATGC	ATTAAGAAAGGTAAACCAAG	bl6
chr14	21065784	top-CS2	GCGCGTAGGCAGAGTACACG	AAGGACCCAATAGTGACACA	cast
chr14	21482053	bottom-CS1	GAATGTGATGTTAATATCGT	AACAGCCCGTCTCACCAAAC	bl6
chr14	21497445	bottom-CS1	AATCACCCTGTCCTGCAGGA	CTCTCCTCTTTATTAGATAG	cast
chr14	21498291	bottom-CS1	ACTATCGTACGCTTTTGTAT	TCGCCACCGAAATCCAAAAC	cast
chr14	21750431	bottom-CS1	GATGAACTATCGTGCTGATG	TTAACCCAAAATATTTTGTC	bl6
chr14	22310317	bottom-CS1	CCAAGGTAGTTCGGATGTCA	AGTTTACGGCACACTTCCCC	bl6
chr14	22586549	top-CS2	ATTCTGACTGGCTTGCGAAT	CCAGTCATTCAGCCCGACCC	bl6
chr14	23765012	top-CS2	CTTCTGAATGTCAGACAGTT	GACAAACTGTCTCAAAAGAA	noVariant
chr14	25755402	bottom-CS1	GATGGTTTTGATGGGCTTTG	AACATAAAGATACGCCTTTA	bl6
chr14	26376258	top-CS2	TTAATTTTGAGTGCTTGGTT	CACCGATAACTCCATATTGC	cast
chr14	26421518	top-CS2	TTAACAAATATTTCGCAAAA	GACCCCTCCGCCCCAGGTTA	bl6
chr14	26474679	bottom-CS1	TATGTATATGGTTCCGCAGC	AGGGAAAGCAGAAGACATAA	noVariant
chr14	27047145	top-CS2	ACTTTTTGGAGGTATTCCTG	TAATACCCTACGTTAGCAAC	bl6
chr14	27053995	top-CS2	CAGTTAAGCTTTCATGTTTA	CTCCAATACACACATTCATA	bl6
chr14	27103138	bottom-CS1	TTATGTATTTGCGATTCTTA	CACGCCTGTGCTATACATCC	bl6
chr14	27332291	top-CS2	CTGTCTGTGTTTGTAATGTT	TCGCCCGTGGCCCGTCCTCC	bl6
chr14	27808963	top-CS2	CCGTAGTCTTGGTATAAGAT	ACCTGTCCCCCAGTTAAATA	cast
chr14	29978958	bottom-CS1	GTTGTTATCTTTTGGTTCTT	CCACACAACTCACATTAGAT	cast
chr14	30174155	bottom-CS1	TTTGCGTTACTAAAGCTTGC	TGTCAGGTTACTTATATCCC	bl6
chr14	30516511	top-CS2	ATGTTTATATCTGCGTTCTA	GACACCGGGAAATAAGACAC	bl6
chr14	30571463	top-CS2	ATTAGTTTAACGGAGTTGAA	TGCATCTTGAAAAGGCGACA	cast
chr14	31069607	bottom-CS1	TTTTCAGGGGGTCCCGCAAG	ATTATGCCACACAGACCAAG	bl6
chr14	31499257	top-CS2	TCATCCCGTTCGGTTGGGTT	TAATCAAGACCTATAACAAC	bl6
chr14	31764357	top-CS2	ATCAGGTAAAGATTGTGTTT	CAGACCGGGACATCTAAGGG	cast
chr14	32311943	bottom-CS1	TCGCTCGATCCCGTGTAGTG	CTCATTCTAGAAGTCGGAGC	cast
chr14	32317763	bottom-CS1	GTAACTTGGTTCGCTGTGTT	CGACCACAACACTGAGATCC	bl6
chr14	32940074	bottom-CS1	CTATAGAGGGTTTGATCGGC	CCAGCACGAATGACCCGGGG	noVariant
chr14	33246294	bottom-CS1	TCAGCTTCGGGCGTAGGTAT	CTCACTAATCACCACCTATC	bl6
chr14	33771479	top-CS2	ACAGGAATCCATTTATGGTT	ACTCCTCTGGCCCGACCAGG	cast
chr14	34234943	top-CS2	AGTTACCTTCTGTATCCGTT	CCACCCAACACGCCAACGGG	bl6
chr14	34316159	bottom-CS1	GGATTGTCTGACTATGTATG	GCCAACACGCTAAATGGTAC	cast
chr14	34336845	bottom-CS1	TGTGAGCCTATTTGTCTGAG	CCGCACTTTAGTTGTACCCT	bl6
chr14	34359632	top-CS2	GTTCTTTTTCCAGGGTGAGT	GAATGTAAGCATGGACTCGA	bl6
chr14	34378470	bottom-CS1	CGGAGTAATTGATTGCAGAG	CAAACTAAATAGGTGCACAC	bl6
chr14	34548458	bottom-CS1	CTCATCGGTCTTTAGGTTAT	CCAGAAAGAGCACTTCCCCG	bl6
chr14	34661787	bottom-CS1	TAGAGTGGAGTTTAATAACT	TCCCCCAAGTACCTAGCCTT	cast
chr14	34687571	top-CS2	TAATCACAATGTCATGGGTC	ATAAGTAAGATCACTCCATA	bl6
chr14	34713729	top-CS2	CTATATGTCCGAATAAGCTT	GGCGGCTCAACAGCAACGTT	noVariant
chr14	35570540	bottom-CS1	TGCGAATATGCATGTCAATT	TTAGAAATTAAACGGCGTCA	cast
chr14	35650764	bottom-CS1	GAATGTATTGTGCGGAGGGT	TAGGTGTCCCGGTTAATGCC	noVariant
chr14	36930789	top-CS2	TGGGTGGTCTAGTTCCCTCA	CCACACTAACCCAGTCAAGG	noVariant
chr14	37134628	bottom-CS1	TGCATGTCTGGTTTTCGGGG	AACGCTTCACATAATAGATT	bl6
chr14	37247069	bottom-CS1	AGTAGCTACTAATGGTTTTG	AGCGACCGGACGCTTTAGAG	cast
chr14	37328225	bottom-CS1	ATATGTTAAGTGTCTTACGT	ACCCATGTACATGGATTACC	bl6
chr14	37570315	bottom-CS1	AGTTAAGTTGTAACGGTGTC	GCACAATTCGAAGCGCGTAT	cast
chr14	38320516	bottom-CS1	ATAACTGTATTATTCGGGTT	ATATGACTGATATCCAAGAC	cast
chr14	38678506	bottom-CS1	GAAATAAGGGCGAAGAGTCA	AGACACCCTAAACACTCCCT	bl6
chr14	39478369	top-CS2	TGATCTTTAAATGCGCATAC	ACTGACTCACCGGGCAATTG	bl6
chr14	40222758	bottom-CS1	ATTCCTTTATGGACAGCCAG	CCGACCTTAAAGAACCGCTC	noVariant
chr14	40887275	bottom-CS1	AGCCTGGGTGGTTGTTGTTC	ACTTGCAATCAGTGCGCCCA	bl6
chr14	40893631	bottom-CS1	TAGTAGGGGTGAGAGCACCG	CAGATAAGACCCACCATCGC	noVariant
chr14	40903156	bottom-CS1	GGGGCTTGGAGAATTTTCAA	TCCCGTCTACAACATCAGAC	noVariant
chr14	40967948	bottom-CS1	ATTCAATTATCGCATATAGA	GCAGTCTCGAGATCAAGTCT	cast
chr14	45321242	bottom-CS1	TGGCGTTTATATGAGGTAGG	AGAAAAAACTCAACGTACGT	bl6
chr14	45529302	top-CS2	TAGTGAAGGGTCATTCTACG	AACGTAGATTCCCAGACTGG	noVariant
chr14	46164952	bottom-CS1	GATTCATAGCAGTAACGGGT	CCAATTTTAAAATGCTACAT	bl6
chr14	46998414	bottom-CS1	ATCCAGGGGATTTTTGTCGT	AGTAAGCCTATGCTTAAACA	bl6
chr14	47219126	bottom-CS1	TGTCCTTTTTTTCTCCAACT	AGAGCATAGCAGACGTCACA	noVariant
chr14	47645651	top-CS2	CTAGGTCGCATTAATCGGAG	CTAGGAGAAGCAAGACAACT	cast
chr14	48771532	top-CS2	TTATCAGACGATTTTGTCTC	CCTTGTAAACGCTCAGCGGA	noVariant
chr14	49035752	bottom-CS1	TTGGATGCGATTTGCGGATA	CAACTCGTACTCTAAAAAAT	noVariant
chr14	50925686	top-CS2	TTTAGTAGAGCGTAAAGGTG	CTTTAGCGTCAGAGTACAAA	bl6
chr14	51059459	bottom-CS1	TTATATGGTTTACGGTAACT	AATTTCCCCTACCCCAACAT	bl6
chr14	51467156	bottom-CS1	TGCGTGGATTGGTTTGCCTC	TGGACCTCCTGTGTTCCTCT	bl6
chr14	52106068	bottom-CS1	ACGAGGGTAATTTGGTGGTA	CAGTTTGACAGCAATCCAAT	cast
chr14	52305261	bottom-CS1	AGTTGTGCATTACCGTTAAT	CTCCACCGGCACGTCCCGCA	bl6
chr14	54684904	top-CS2	TGATTGGAGTAGTCTGTGTA	ACCGAATCAGAGGACTCATT	cast
chr14	55078765	top-CS2	GATGTTTGATATATAGAGAT	ACAGAACAGTTGAGGTCGGC	cast
chr14	55079250	bottom-CS1	TGTTCCACTAGTTCGTGGAA	ATCCCTCACGGGACCTACAG	noVariant
chr14	55095371	bottom-CS1	TCTGGGTTCTCCTATAGGTG	GGCAACGCTACGACTAATCA	noVariant
chr14	55113338	bottom-CS1	TTTAAAACTGCGACGGTGGT	ACTGGTACAAGCAAAACTAA	bl6
chr14	55559726	bottom-CS1	GAAACGTTCGTGATTTGGAT	GCAAAAACGCGAAACTAGCG	bl6
chr14	56576143	bottom-CS1	GTGCTATAGATTGTAGGGTT	CCAGAAGCTAATGCCCTCCA	bl6
chr14	56691269	bottom-CS1	TTGTACAAGATTTACCTGTT	TGTTTTCGTGGTTGTGCTGC	bl6
chr14	56810232	bottom-CS1	GGGTATGTCACTTTATTAGT	AGAGAGAGTGCGCAGGACTT	cast
chr14	56889547	bottom-CS1	TTTTCTCTGTTTGTCTGATG	AACTAAGAGAACAACACCAA	bl6
chr14	56965798	bottom-CS1	CCATGGTCATACAGTGAGAC	ACCGGAGCCCTCGGACTGGC	bl6
chr14	57313648	bottom-CS1	ATTGTTTTGCACTGACTAAT	TAATATCAACTCACCCCACA	cast
chr14	57524477	top-CS2	AGGTGTTGAATACGTATAAA	CTCGAAACACTTAACACCAG	cast
chr14	57571737	top-CS2	GTAGCGCCTGATTGTGTCTG	CGACGCTCCTATCCTCCCAA	bl6
chr14	57883526	top-CS2	GTAATGATGGTTTATGTGTT	TTAGGACGTCCCTAAAGGCA	bl6
chr14	58613814	top-CS2	CTAATTAAAGCTGTAAAAAT	TTGATGTTAGAATAAACCTC	noVariant
chr14	58987170	bottom-CS1	TGGAGGTATGGTTTTGATTT	ACCCCTAAGACCGCTAATGC	bl6
chr14	59710754	top-CS2	GGTTTCCTGACGTTAAAGCA	TCTACACCAACACCCCAACT	noVariant
chr14	59729953	bottom-CS1	CTCCGCCTACATAAGCCTTT	AACTACAACCGAAGTAACGT	noVariant
chr14	59743294	bottom-CS1	AGTGTTCTTATTATACGTAA	AACTATAGTAAGTACGAAAA	noVariant
chr14	60190236	bottom-CS1	GCGACGTATCAACAGAAGGG	TACCCTACAGCCACCCGAGA	bl6
chr14	60264817	top-CS2	TTCATGTTGGGATCGGATAC	TTTTCAACGTCATCTAATCG	bl6
chr14	60456869	top-CS2	CACTTGGCGCTTTTCCCCCT	ATTCCCCTATATGAAATTCG	cast
chr14	60655544	bottom-CS1	TTTAGCTAAAGTACCGATTC	TTGATCTCCTCGATACGCAC	bl6
chr14	61015923	bottom-CS1	AGGCTAATTTATTATTTTAG	AACAAACTCGTATAACTAAA	bl6
chr14	61327685	bottom-CS1	AAATTGGGAATTTGCATGAG	ATTATCGTTGGACTCCCGAG	noVariant
chr14	61414626	bottom-CS1	ATTGAAGGGTCTACGCGCAA	TTAAGGTTACAGTAAAGATA	bl6
chr14	61674044	bottom-CS1	TTATTAATTCTAATCTCCTA	TCCGAGACACCCCGAAGATC	bl6
chr14	61683090	top-CS2	AAATTAACGGGTTCGAAGTT	TTACGCTCGTTTGAGTACTC	bl6
chr14	61735564	top-CS2	GGACGAGTATATAGGGTAAG	CAAGGCAGAACCTCACCCTA	cast
chr14	62329749	bottom-CS1	TTAATGTGTGGTTTGTTATA	ACACTGCTTCGCACGTAATC	cast
chr14	62720239	top-CS2	TGTGGATACTTTCCATGCAT	CCGCGCGCTCCATGGGGGTA	noVariant
chr14	62842904	bottom-CS1	ATGTCAGGTTTTTTGGTCGG	ATCTCCTGAGGTCTCTCATA	cast
chr14	62960205	top-CS2	ATAGCGATTTTACAGCTTTG	CTGTATCACCAAGAGGTTCA	cast
chr14	63060458	top-CS2	GAAGTCCAAGCTCTGAGCCC	GATAAGAACTAGAACAAATG	cast
chr14	63163752	bottom-CS1	TATACTGCCTTTCGGTCTTG	GAGCTCCAATACAATTTTTC	cast
chr14	63496527	bottom-CS1	AGGACGTTATTCCACAGTTA	GCACTGGCAAACAAAAATGA	bl6
chr14	63499275	top-CS2	GGCGTCGTTCTGGTAGCTAT	CCCCCGTCTTACAAATTACT	cast
chr14	63511430	top-CS2	TCTAGGCCTAGGTGGGTAGT	GCCCCGGAGTCCGCGTCTAA	bl6
chr14	64242524	bottom-CS1	ATTGAAAGGATCTGTGATTG	GTCCGCCGCTAATAGCCACA	cast
chr14	64679199	bottom-CS1	AGAGATATATGACTTATGTC	AGTAACATAGTTAAAAAACA	cast
chr14	64861046	top-CS2	ACTGTTTTACATTGTCTTCT	AAAAAGCTAAACCTCAATCC	bl6
chr14	65089756	bottom-CS1	GGGTAGGTTTTTACAACTTA	TGCACACATTCAAAAAGTTG	bl6
chr14	65572387	bottom-CS1	ATTTGGGGAGTACTACGTAG	ACAATGGCGGAATAAATTGC	bl6
chr14	65575797	bottom-CS1	CATAGGTCCGAGGATAGATT	TGGCCAATACATTTTATCAA	noVariant
chr14	65586121	top-CS2	TGCGATTTCTGGCAATGTGT	CAACACAGCCCCCCCACTTC	bl6
chr14	65591250	top-CS2	GCCGTTCTTTCAATGCATTC	ATTCACAAAACAATTGGGAC	cast
chr14	66698958	bottom-CS1	GTGGAATTGAGTGTTATTCT	ACTTCTCTCAGTAAAGTGCT	bl6
chr14	66989102	bottom-CS1	GTGCGCCGGTTCCGACGAGT	TGAAAGGAACTTAACTTCAC	cast
chr14	67672694	top-CS2	TTTACCGGGATGTTGCAGTC	GGTGCGCTTACCGAATGAAT	bl6
chr14	67695112	top-CS2	TGCGCGGCCCTAAGTGAGTA	ACCCCGTCTGCCCTCACAGT	cast
chr14	67707012	bottom-CS1	GAGTGTTTTGTGTCTCTCTT	GATCGTACTCTGCCCTTTTC	noVariant
chr14	68390194	bottom-CS1	TGATAACAATAAATCTTAGT	GCCAGCCCTGACCCCTGGGC	cast
chr14	70170380	top-CS2	TTGGGGCAAGTACTGGTTTT	TTCCGGACGGCACGGACCAC	cast
chr14	70262497	bottom-CS1	GGTAAGTATATGGAGCGTAC	CACAAGTACAACGGATGCCC	bl6
chr14	70288084	top-CS2	TAGGCTTTTGGCCTGCTTGG	CTGGACCAAACCATCATCGC	cast
chr14	70442786	top-CS2	TGTGAAGTGACCAATAGAGT	GACCTTTGGAATAGTCCATC	bl6
chr14	70673149	bottom-CS1	CCCACTCGATATTTGGCTTA	TCACCTAAGCAACCTCCAAT	noVariant
chr14	70853199	bottom-CS1	AAGGGGTGCTAGTGTATTTT	GCCCTTGGCGCTAAACCCCC	bl6
chr14	71428028	bottom-CS1	CTTCTCTTTATTAGGAAAGA	CACCATAACATTGAACGTAG	cast
chr14	71432947	top-CS2	CCTTTTTTGATCTTCATCTA	CGTTGCCATAGCACAGAACA	bl6
chr14	72846354	bottom-CS1	AGCGTTTTGCCGTTCGGGTA	AATGCACCCCTTAAACCTGT	bl6
chr14	73234514	top-CS2	GGGTCTGGGTAGATATTCTT	TACCATGTAGAAAATGCACG	bl6
chr14	73358551	top-CS2	TTCCCAAGGGGTATATGTAC	AGACAGGTGTATGACTCACG	bl6
chr14	73566789	top-CS2	TACGAACGAGCGGGTTGTTT	CTTGCTGAACTGTTACAAGA	noVariant
chr14	73579537	bottom-CS1	ATAGCTCAATCACATATCTT	GGCTCTAAAAAAACTAACGA	noVariant
chr14	73772215	bottom-CS1	TTCAGACAGCACATATCACT	TAATATACGGACTTACCCGC	noVariant
chr14	73899083	top-CS2	GCCCTGCCGCGGGATTTGTA	GTCATTATGAATGGAATTTC	noVariant
chr14	74392688	bottom-CS1	TTCTCCCTTTCTTATGGTCA	ACCCCTATGTCAACGTCCGT	cast
chr14	74798153	top-CS2	AAGATCTGGGAACATTATCT	CTTTACAAGTACCGATCGCT	bl6
chr14	75718749	bottom-CS1	TGGAACATAATCTAAGTACT	CTTGATGCAATATGGATCAA	bl6
chr14	75734929	bottom-CS1	ATAAATGCTCTTTTTCAATT	CAAGGACCCGCGCTACTAAG	cast
chr14	76512173	bottom-CS1	TATTCCAGTTATTCCGTTTC	GTCTTCTCCGGCCATTCCAC	cast
chr14	77292330	bottom-CS1	TCTCTTCTATTGCTGATCAG	GTTCTCCATTAATAATAACA	bl6
chr14	77824163	top-CS2	GATGGGTTTTTTGCGGGCAG	GCGCCCCGACGGATACACAA	noVariant
chr14	78414021	bottom-CS1	TTCGGTACAACCGTAAGGGG	ACAGTTACTAGTCAACGATA	bl6
chr14	78728148	bottom-CS1	GTATCGTGTTCCCTGACTCA	CAACTATCGTGACTGGCAAA	cast
chr14	79308756	top-CS2	ATTTTGTGTGGAGGAGGTCG	CCGCCAGGCTGGGCAGACCA	noVariant
chr14	79429890	bottom-CS1	CTATTCAAAATTGCGAGGAT	AATAACCAGAACTATTTCCT	noVariant
chr14	79466462	top-CS2	AGTGGCCTTCTGTGGTTCAG	CTACACCGTTATTTTCAAAC	bl6
chr14	79585175	top-CS2	GGAATTTTAGGGTGGGCATG	CCAGCCACCATCCCGAAATA	bl6
chr14	79634886	top-CS2	TATACTTGTTCCGTGTGCCG	TTCCTGCGACGCATTTTAAT	cast
chr14	83456489	top-CS2	GAAGACCGTAGCCTTTGGGT	GTGTCGTAGGCATCCCCTAT	cast
chr14	85989545	bottom-CS1	TGCTTGGAATCGCTTCGTTG	CACATGACCGCTAACGCCAT	noVariant
chr14	86246935	bottom-CS1	CAGTAAATTTGTGCTGGAAG	TACATTAGACGCCGGCGGGA	cast
chr14	86776622	top-CS2	GTGATAAGTTTTATTTCTGT	ATTTAATCTCTATATCCGAC	cast
chr14	87087731	top-CS2	TCTTCTTGGGGGTGTGTCAT	GTATTCCCACAGCTGACACT	noVariant
chr14	87501380	top-CS2	GGTCTCACGAAAATAGTAGA	ATCCACGCCTGCGGTAAATA	bl6
chr14	90835442	bottom-CS1	TCCTTTTTTATTACGGGGCT	AGTCTTACTAATCAATGAAC	cast
chr14	93097509	bottom-CS1	TTTGCTTCAGTAGTAGTTGG	TCATCCTTACTCCCAGTCGA	noVariant
chr14	93239951	top-CS2	GTCATAACTTCTCCTCTACT	AGATTGACCCGCTCGCATAT	cast
chr14	93586107	top-CS2	CGGAAGTATACATGTGGAAG	AGGACCTAGAACGCTTACCA	noVariant
chr14	96450456	top-CS2	TCGGCTTAACAGTGGTATCA	GCTTTCGAGCAAGAGAAATT	cast
chr14	96554581	bottom-CS1	TTGTATATGAGGACGTTTTC	CGCCTCCTGCCTCGTTTAGT	noVariant
chr14	97109434	top-CS2	TTGTTGTTTGTTCCGTTTTT	CTGAAAGACACCCTCTAGGA	bl6
chr14	97503792	bottom-CS1	GTATCTGGTAGCGTATATCG	CCACGTACAGACGCGGTGAT	noVariant
chr14	99039893	bottom-CS1	GGGCTGTACAGAGCAGATTA	CCAGGAAGAGGAATACCGAG	cast
chr14	99046807	bottom-CS1	TGATTTAGGGCTTTGTACGA	TCGTGAACCCGTGAAATCAC	cast
chr14	99180772	top-CS2	GGTTGGTCACGGACCCGTTT	CTCCCCCTGTAAACTGGTCA	bl6
chr14	99340775	bottom-CS1	ACGCCATCCGGACGTTTTCA	AGAAAAGACATTCCCAAACG	cast
chr14	99349841	bottom-CS1	AGTGGTCGCGTTAGGGTATG	TCCAACTAAAAGCGACCACA	cast
chr14	99353678	bottom-CS1	TTGTTTAAGTCGTGGGCTCA	TGTACGCAAACCACGCTAAT	bl6
chr14	99576670	bottom-CS1	CTTTTGCCAATAGAAGCAGA	AGATCTGCGGAACATACGAA	cast
chr14	99909617	bottom-CS1	CGATGACCACTATTTTGTAG	AAAATCCTTATTCTTCAATT	cast
chr14	100238624	top-CS2	TTGCGTTCTTTATTGTGGCT	CACGACACCATAATAACAAC	cast
chr14	101323011	top-CS2	GGATGTTTGGACGTTGGATA	GCGCAGGCAGCCCGCCGGCC	noVariant
chr14	101557330	top-CS2	GCGTAATGGTTGGTTGTACC	GGAAGTTTAAAAAAAAAACA	cast
chr14	101681283	bottom-CS1	ACAGTAATCATTTGCATGTA	GGCCTAAATATTCACCACGC	bl6
chr14	101867604	bottom-CS1	ATCTGTCTTCGTCTCTGCGT	TAACCTGAAGTCTCTCCCTA	cast
chr14	102476612	top-CS2	TAATACGCGCAGGAGATTCT	TGAAACCTACAGTTCCCACC	noVariant
chr14	103078673	top-CS2	GTTCTTTGTATACTAAGAGG	GAGCGGCACCGTCGAGACCT	noVariant
chr14	103447867	top-CS2	GGCATCATCGTCAGCGTACT	GTAGCCGTAATACAGTTAAC	noVariant
chr14	104399343	bottom-CS1	GTAATCAGGATCAGACATCA	CGTGCCGAACCCTTACAACG	bl6
chr14	105121965	top-CS2	GGCGGGACGCTAATTTGGAA	TCGCACAGCAACACAAGACC	noVariant
chr14	105149797	top-CS2	GGGTGGTGTTCACATATGTT	ATGATCCTGCTCTTCCAGCC	noVariant
chr14	105291376	bottom-CS1	GGTATGTCTTAGTGGTTCGC	AGCGCACTAAACCTACACCG	bl6
chr14	105503728	bottom-CS1	TTTACCTAGCGTATATCACT	AAAAAAATAGCTGTGAAGAA	noVariant
chr14	105866553	bottom-CS1	CATTTACTCGAATACTCCTG	CATCCCGCCTTACTTAGAGC	bl6
chr14	106973438	bottom-CS1	GCGTGTACTTATCCTTCGTA	ATATATAGATCAACGACGCC	cast
chr14	107246173	bottom-CS1	CAATCAATGATATAAGTTAA	AGACTACACCGTCAATACTC	cast
chr14	108972864	bottom-CS1	TTAATTAAGCATTCTGGCTT	GCCTCCATCACGGCATACGG	cast
chr14	109420458	bottom-CS1	GTCTAGGCTCTGGGGTTGAT	CACTTGAACCAGACCCTCAT	bl6
chr14	109505929	top-CS2	ATGACACGATTTAATTGGTC	TAGTTAAACGCTCCTACTGG	noVariant
chr14	109771962	top-CS2	TTCTCCGACGGTCCGTGGTG	GAGATGGCGGAGAACAAGGG	cast
chr14	110782372	top-CS2	CGTTCTCGCTGCTTCTGATT	ATAGGCACACAGAACAGTCT	bl6
chr14	111116643	top-CS2	GTTTGGGTTATATCTCCGTA	GGCCGCGGAAACCAATTCAG	bl6
chr14	116842138	bottom-CS1	TAAGGGCCGATGTGAGTTTT	TATGAATGCTAGGTAGTACC	bl6
chr14	117296120	top-CS2	GAAAGTTCATATCTTCTGTT	AGCATGTAATACCAAGTTTA	cast
chr14	118090167	top-CS2	GTGGTACGTGCGCCTGTGTA	AGAATAAACACCCAATTTCA	bl6
chr14	118110255	bottom-CS1	GTTCTCTCTGTTTGTTAATT	TACGCGAATACCCGGCGGAT	cast
chr14	118132102	top-CS2	TGGGGGTTTATTTCTGTGCT	GGGAAAGTATAACCAGCATA	cast
chr14	118662626	top-CS2	TGGCAGGTTTTGCTTTTCGC	CGAAGCGAAGGTCAGACACA	bl6
chr14	118696502	bottom-CS1	AGACTTAAAGCTTATCATGG	CACAGTCCGAACACCCGGTA	noVariant
chr14	118751039	top-CS2	TTCGTTAGTCGATATCAGCG	CCACACCACTAACACCTTCA	bl6
chr14	119209600	top-CS2	TAATTTATGGTTTCGACCTT	CACTCACTGACCCAACAAGC	bl6
chr14	119852400	bottom-CS1	TTTAGCAGGTCCCCTTTATA	GGCGCATCCGACACCAGCGA	bl6
chr14	120355711	bottom-CS1	AGTACGTCTTATCTCATGGG	CTCACCAAGACGAAAAGCCC	bl6
chr14	120403171	bottom-CS1	CAATGTATCACTCTACGCCC	ACCACTCAACAGCCCACACC	cast
chr14	120610903	top-CS2	TTCCATCTATGGTCGCCTGT	GAATATATTGGGGAAGTCAC	bl6
chr14	121303821	bottom-CS1	TCCTCGATTAAATGTTGGTG	AAGTTCTCTCGGACCTGAGT	bl6
chr14	121588198	top-CS2	GTGTAAATGTTTGGGGGCGT	ACTGTTGGCGAATAAACGAT	bl6
chr14	121688332	bottom-CS1	TTTCATTGCTCCAATTAGAT	AACTTAACGGAGCGTCGTGC	bl6
chr14	121691232	top-CS2	TCATTGGTAAGGGATTCTGG	AAAAGTCAATTCCAAAACTA	bl6
chr14	121725073	bottom-CS1	TTTTTTTGTAAAAGGAGTCG	AGCTACTTAACCTGACACAC	cast
chr14	121871529	top-CS2	CATTTTCGTCCGTATTTTTC	CTACTAAAGGGCCACGCAAT	bl6
chr14	122254933	top-CS2	TTCATAGTTGCGATGACATA	GGGCAAAGAATGTATCACAC	noVariant
chr14	122256596	top-CS2	GGTTCGAAAAATTTGTATCG	ATGAAGCATATCATGCGAAG	noVariant
chr14	122297436	bottom-CS1	GTGTATTTGCTTACTGTTCC	ACCCCGACTACCAGTACTCG	noVariant
chr14	122340059	top-CS2	GAGATCCTCAGGGCTGGGAT	CGTCGCACACGCGCTTCACA	noVariant
chr14	122346962	bottom-CS1	CATACAATGTCATTTGTCTT	GACAATCATAAATAAATCTC	noVariant
chr14	122533935	bottom-CS1	TCAATGATGAGGGCCTCTGG	GACAAGCCAACTTGCAAAAG	cast
chr14	122540610	top-CS2	AAGGTAAGGTCCAGAGCGTT	CAAAAGTTATCATAACCCCG	cast
chr14	122819843	bottom-CS1	TAGATGCGATGCTTTCGGTG	GCCAAACGGCACAATTACAT	bl6
chr14	123553030	top-CS2	TTATTTGGACAAGTCCGTTT	GTAGTCATAGTACCCCGCAA	noVariant
chr14	124075887	bottom-CS1	AAGTATCCTTGGTTTTGTGT	CTAAGTATCCGTGACTCTCC	noVariant
chr15	3268601	bottom-CS1	CGTTCCCCAGTTTGTTTATT	AAAGATAACCACAACGGAAT	bl6
chr15	3270122	bottom-CS1	ATACTTGTCTTCAATAATTT	TAAGGCAAAGCTAAATTCCT	cast
chr15	4105625	bottom-CS1	TAGGTTTACGTTAAGATCTG	GACCGCCCCTTAATGAAACA	noVariant
chr15	4313910	bottom-CS1	TCCCTGAGGTTATAGTTTTT	CCACTTATGTCCAACCTTCA	bl6
chr15	6745466	top-CS2	TGGGTCCTTTTGATTTTGTC	TGACTATCTAGACAAAAATT	cast
chr15	6965322	top-CS2	AATTATTATTTGTAAGGTGC	AAGTATTTTGAAACAAATTA	cast
chr15	7145127	bottom-CS1	CTGTTTTGTGTGACTGTCGA	GAACGAATATGCTCGTCACA	cast
chr15	7958865	bottom-CS1	CGTTCGCTTCGGCGTGGATG	CCTCGCCTTCGGAACCAACA	cast
chr15	8628098	bottom-CS1	ATTGGGGAAGGGTAAGATAT	TAAGGAGCACGTACCACTGA	cast
chr15	8697605	top-CS2	TAGTCGATGGTACCTCTCCG	GGTAGTATTTAACTCAGCTA	cast
chr15	8741471	top-CS2	GTGATCGCTGGGACGGTCGT	ACCCGATGACAGGACTTACT	cast
chr15	8855037	bottom-CS1	TGGTTAATTGGTTTCATGTT	CCCCTAGACCAATCCTCATC	noVariant
chr15	9087356	top-CS2	TTGTGTCACCTTATACTAGT	CGATCTATAATAGCCTATAA	cast
chr15	9164980	top-CS2	GTTTGAGCCCTCTTTGCGAC	TTACTGTATATAGCCCATGC	cast
chr15	10583600	bottom-CS1	GGTTATTCTGTTAAGATTGT	ACAACCGGCTTCGTAGATAA	bl6
chr15	10600575	top-CS2	CGAGTTTATTCTGCGGTCCC	GTAAATTCATCGAACAGTGG	cast
chr15	10617806	top-CS2	CGGTCAGAGGGCTCCAGGGA	TGCCTAACACCGGATGCGAG	cast
chr15	10675442	top-CS2	TTGTTATGGTACGCTTCGGG	ATAGAATGGAAGCCCTATCC	cast
chr15	10696486	bottom-CS1	GCCATATACGTTAGATCATC	CTATATCTTAACCACCACCC	bl6
chr15	11096691	top-CS2	GGGTTTTCTTTATTTGTTTC	GAAATTCGGATTGTCAGTAA	cast
chr15	11608254	top-CS2	TTTTTCTGAAAGAGTCTGCT	CTTACTTAACATATCACATG	bl6
chr15	11943988	top-CS2	GTCGTGTCATAGTATTTGGC	ACACCAACTCACTACAACCG	bl6
chr15	12019871	top-CS2	CACTCATCCTCCAATTTTTT	GTGGCACTTTGACATCAAGT	cast
chr15	12499940	top-CS2	ATTGCGCATTGGGCTTATGT	CCACTTGCGTGTACCAGGAA	bl6
chr15	12605109	bottom-CS1	TTAGGTCTGTTTGAGTGTAT	TACCAACACCCCACCAAACC	bl6
chr15	12911694	top-CS2	TGATAGATCTGTTAATTGGT	CTGCAAATACGACCACCGAT	cast
chr15	16121911	top-CS2	TCGACTTGAATATAATGTTT	TAGAATGAAACGTGATCTAC	bl6
chr15	16898774	top-CS2	GTTTCATCAATCTTGCAGAC	GCGATATGGTACGCAAACCT	bl6
chr15	19425178	top-CS2	TAAATGGTATGGTTTACACA	AGTCAGACAGCAAGAAAGAA	noVariant
chr15	25525209	bottom-CS1	CTAAATTGGGACTGTAGTAT	TGTACTTTCAATGATACTGA	cast
chr15	25615013	bottom-CS1	CAATTACTTGGGGATAGTCG	CATGAAACCCATACGTAACG	bl6
chr15	25746416	bottom-CS1	AGTGTGCTTTTTCGTATCTA	AATTAGTCATTGACCCCGCA	bl6
chr15	25769578	top-CS2	ACTTGAAGTTAGGTATGAGG	CACAAAAAACAATATAAACA	cast
chr15	25771347	top-CS2	ACAACTTCAGGAATGTGGTT	TTCCACCGGCTCCGAAAAAA	noVariant
chr15	27496229	bottom-CS1	TGGTCAAGTAGCAAGTTACA	CTAGTTAACAAACGATGACG	cast
chr15	27851613	bottom-CS1	CGTGAATAGTCGTCGTATTC	AAAATTGATTATACGTACAG	cast
chr15	27900474	bottom-CS1	TAGGCATCCATGGATACTTC	CCAGAACACTCGAACGTAAC	cast
chr15	27950452	top-CS2	TTCTCTTTTTCTCACGGGAC	AAGTTCCTACAATACCCCGG	cast
chr15	27992709	bottom-CS1	TTTTACGCCTAACAGACTGG	TATACGATGACTGGAGCCAC	bl6
chr15	28112978	top-CS2	GCCAAGACAAAGCGTATGGG	CACCACGCCTGATTATGCTC	bl6
chr15	32956673	bottom-CS1	TTTTGAGGTATTAGCTGGGG	TGATTGCCCACGGACCACAC	bl6
chr15	33879286	bottom-CS1	CCCTCGCATCTGATTCCAGA	AATCTCGGTTCCAGAGGACC	noVariant
chr15	34114152	top-CS2	TATGCTGTTCCATCGGATAA	AACCCTGGACGCTCCCCCTA	noVariant
chr15	34142567	bottom-CS1	GTTGCCCCCTTCTGGTGGAG	AATAGCGCCTAGCCATTAAA	noVariant
chr15	34910057	top-CS2	ACTTAATGTCATTTTTTGTT	GCAAAGGCCGGCTAGAGAGA	noVariant
chr15	34920886	top-CS2	GTGGCCCAAATGTGCTGGTC	GGCCTCTGGAAACTTGACGG	noVariant
chr15	34962998	top-CS2	ATCTCGGCCATTTGGTGTAT	CTACTGTATAGCGAACATTC	noVariant
chr15	35005405	top-CS2	GACTTCGTATTGTTCGCATG	AGCGGTGTTTGTCCTTAGCA	noVariant
chr15	35295936	top-CS2	GTATGAGTCTTCGCTCGCCT	GAAGTGACATACAAGTTCAA	bl6
chr15	35693054	bottom-CS1	TCTCCCTGCGGAAATAGGGC	ACAAGCAGAAACCCCACCCC	cast
chr15	36661672	bottom-CS1	TATCTGTTGGTTCGTACCGT	CCACGCGTTTTATCCCATGT	cast
chr15	37047211	top-CS2	AGGTGTAAGATCTTGTCAGG	ATCATAACACACCGCAGACA	cast
chr15	37314598	bottom-CS1	TCTTGTGACTTGTTTGATTG	ACCAAAAAAACACTTGACGC	bl6
chr15	37974693	top-CS2	TAGTCTCGTCCCTTTCTGTT	ACCTAAGCCGCTGAGAGTCT	bl6
chr15	37977217	bottom-CS1	GGAAATTTTTGATAAGGTAA	TTCACCACCTATCCGCAACA	bl6
chr15	37997995	top-CS2	GATGATTTATTAAAACGGTC	CGTATGTACCTTCCAACAAG	noVariant
chr15	38041137	top-CS2	TAGGCGTGCGGTCAGGTCGA	ACAAGAATAATTTACGATTC	cast
chr15	38374112	bottom-CS1	CCTTGTTCGATTTCGATTGC	AAACATCCAAATACTACCAG	bl6
chr15	38492915	bottom-CS1	GGAATGGAGTGGGTGCGTAC	TAGAGATGACATACTCTAAT	cast
chr15	38657943	top-CS2	ATTATATTATGGGTCATGAT	CCATAACTCTTAACAGAGGA	cast
chr15	39203801	bottom-CS1	GATAGGTCTAGTGTCGTCGG	TGTCACTCTAGGCGAGCAGA	noVariant
chr15	39450532	top-CS2	CGCCGTCCTGGGGCCTCATC	CAACCGCCCCCACTAAATAA	bl6
chr15	39783915	bottom-CS1	TTGTAATTTGTTATATGTTG	ATTAGACCACGCAAGATCTG	cast
chr15	41459670	bottom-CS1	ATATAGGGGTCTTCACACGG	CCACCGCAACCGGTCCTCAC	cast
chr15	41659234	top-CS2	CATATAGAGTATGTCGGCTG	GGCTTCAGATACCACCCCAC	cast
chr15	41721565	bottom-CS1	TCGTTTTTACTATAATAGTA	ATCAACGCACTATTATCGAG	bl6
chr15	43190835	bottom-CS1	CTGGTAGCACCGTTAGGGAG	TCTAAACGTGTACCCATCCA	cast
chr15	43921611	bottom-CS1	TGGTTGGCATACGCATTTTT	TGGTAACACCAACGAATATC	cast
chr15	44632149	top-CS2	TTGCGGCGAGTTGAAGTGTG	CAATACCTCACTATAACAAT	noVariant
chr15	44746098	top-CS2	GCGCCCTATCATTGAGGTAT	CGCCAAATGTGGAGAACCAA	noVariant
chr15	49554966	top-CS2	GCTAATCTACTGGGGTGCTT	TCTACGGAAAATGGCGATTA	cast
chr15	50663677	top-CS2	GTTATTTTGGGTTGACGCTC	AGGCTGAACCGGGACCCCCG	cast
chr15	50792510	bottom-CS1	GGCTCTGGTAATTTCAAGCC	TATATTCAGCCCCAGATTCT	cast
chr15	50816003	top-CS2	TGGAAGGATTTCTTTTTCTA	GCATGCGAAGAGGAGAGGAT	noVariant
chr15	51983855	bottom-CS1	GACTCACGTCCTGATAGGCC	CCTGAAAAGGTCCAGTATTA	bl6
chr15	51990820	bottom-CS1	GGTTGCGTGAGCTGTTCTTT	AGAATCGAACACGGCCTTAC	cast
chr15	52863603	bottom-CS1	TTAGCGTGGTTAAGAATGGT	TATACATTTCCAATCCTTTA	cast
chr15	52968536	bottom-CS1	ATCGAACATCCAGACTCGTT	ACTCAACTCCCAAAATGGAA	bl6
chr15	53201336	top-CS2	CACAATTGTGGGGTCAACGT	TTGTAAGATACACGGCTTGT	cast
chr15	53215455	bottom-CS1	TCCTTCTTTTCGTTGTATAA	AGGTGTAGGGCGCGGTATTA	bl6
chr15	53299285	bottom-CS1	TCGCGACTGTGGCTTAGTGC	TAGTTTAGACCCATTCCCTC	cast
chr15	53299312	top-CS2	TTTCCTGTTAGCCCGGGTAA	CCCAACTCACACGGAAAACT	bl6
chr15	53899045	top-CS2	CCTTAAGGATGTCATGTTCC	CAGCCTATTTCGCCGTGCTG	bl6
chr15	53971402	top-CS2	CATGATTTAGTTGTTATGTG	CTAGCTCCATCACATTGCAT	bl6
chr15	55141067	bottom-CS1	TTTGTGTAGGATGGTCATGG	TTTAATTCCCCCCACACAGA	noVariant
chr15	55264108	bottom-CS1	GATGTATTTCAATGTTCCTA	CCGGATGACGTTCAATCATA	noVariant
chr15	55408301	bottom-CS1	TTATTAAGGAGATGCGGAAA	ACTCCCAGTCGACAGGCGGT	bl6
chr15	55457886	top-CS2	GTTGAGGAGGTTTTACTTTC	TGATCAAAGGGCCTTCTCGG	cast
chr15	55563750	bottom-CS1	GCAAGAATCTTCGTAATTGT	CCACCAGCCCTAACTATCAC	bl6
chr15	55586622	bottom-CS1	GTATTGCCAAATTTAACGGT	GAACAATTTAACAAAACACA	cast
chr15	55609182	top-CS2	CGGTTCGGAAGGTATGTGCG	ACACCACGTGCGCGTTGCCC	noVariant
chr15	56168318	top-CS2	CTTTGGTGTACTATGTGGAA	TGCACTCGTGACACAAAACC	bl6
chr15	57966736	top-CS2	TTTTGCTGTTCGTTGTTTAT	CCTAGCCACTGAACGCCATC	cast
chr15	58001462	bottom-CS1	AGTACTAGGCTAAGCTATTC	GCCATGCACCCTCCGACTGG	cast
chr15	58007973	top-CS2	ATGTGTGTCTATTCTCCGTA	ATTTATCTACCGTGCTACGA	cast
chr15	58600227	bottom-CS1	TTCCGTGGCGTAGATATCTT	TATACAAGATCAAACACTGC	bl6
chr15	58853199	top-CS2	AAAATCGAGGTGAATGTCGC	TTTGCATCCGCAGACAGCAC	cast
chr15	59006190	bottom-CS1	TTATTTGAGTTGTTTTTCGA	TTAATGCAGTCTGACTGTGC	cast
chr15	59021255	top-CS2	TAGATTTGAATTGTGCGTAA	CAAAACCCGGGCCGAAACAC	cast
chr15	59393324	top-CS2	CGGCTGTGTAGACCTGGGTA	TCGAAGGAGATATAAAGCTC	bl6
chr15	59455701	bottom-CS1	AGCATAGTGGGTGAGCTTGT	AACCCGCAGCACACATTCTG	cast
chr15	62010248	top-CS2	ATTTTACTATAGTATCTGGT	GTCCTAGAAAGTACAATCAA	cast
chr15	62019112	top-CS2	TGATGCGTGTATTGTGTTCT	CTCTCCTTGGTTAACTTTTC	cast
chr15	62039262	top-CS2	ATGTTCGTTTTGACCTCTTT	CGAACATTATAACGGTAATT	cast
chr15	62529789	bottom-CS1	TACGTGATTAGTGAGTTCGT	TACTCTGACGTGGGAACTAG	cast
chr15	63389077	bottom-CS1	TCAAAGGGAGACGTATGTAT	TCTCCTACTGGTGGAATAAC	noVariant
chr15	63988065	top-CS2	GCGTGGCTGACTCGGAGTGA	ACCCTTAACAATCAAGCACG	noVariant
chr15	64024355	bottom-CS1	AAGCAAGGGACCTTTAACAT	TTGTACATTAAGGCAACAAG	cast
chr15	64047811	bottom-CS1	TCTTTGTTGATAATAGTTCG	CTCTCTGAGCCAAGATTCCG	noVariant
chr15	65218481	top-CS2	AATTCCTATCGGATCATGGA	CAGTCAAGGGATATAATAGT	cast
chr15	66284647	bottom-CS1	TCCTACAAACCTCACAGTTT	CAGTCAAAACGAGTCGCAAT	cast
chr15	67720051	bottom-CS1	AACGGTAGATTGAATTTCAT	ATCTGGATTACATAAAACCC	cast
chr15	67871794	top-CS2	GGCCTCGGGTTTTGTGTTTC	ATCTCACTAACCTTCCACCT	noVariant
chr15	68204454	bottom-CS1	TTTATTCTCTTATTCGTATG	TCTCAATGAAAGCAACCTAA	noVariant
chr15	68260500	top-CS2	ATCCAGCTAGCGATAGTGTG	CTCCACAAACTTAGTCCCTT	bl6
chr15	68986573	bottom-CS1	TTTCCATTTTTAGTACGTAG	AAATTGCCTTGCCGAACAAA	noVariant
chr15	70026705	bottom-CS1	CCAACCGGATTTTTGAACTC	ATGAAACCAAACAGATCTCC	cast
chr15	73177594	bottom-CS1	GATTTTTTTCTCGTATAAGC	TTCCACTATCCATCTTTCGG	bl6
chr15	73228360	top-CS2	CATCGCTTGGTGGATTCGAT	AAATTTTTGTACATCCAGAT	cast
chr15	73318912	bottom-CS1	CAATTGAACTTTTCTTAAAC	TACAGCCCGGACAGTTTTCA	bl6
chr15	73595503	bottom-CS1	TTGGCGTCTGCGGGAGTCGT	ACTTGGGTCAATACCAATAG	cast
chr15	73703848	top-CS2	CGGAGCGTTTTGATAATTCT	ACAGTTACAGAAACACTTAA	noVariant
chr15	73795344	bottom-CS1	CCATAGCAGTTCTGTTCGGA	TGTAATCCCCAGTTCGATAC	bl6
chr15	73986589	top-CS2	TTCTGCTGCTTTGCTGTAAT	AAAAGAAACTCATGTAAGAC	cast
chr15	74145991	bottom-CS1	CATACTACGCTGTGGTCTTC	CGTACATAACCAACTCACAA	cast
chr15	75603102	bottom-CS1	CAAGAGTTTAGCTAGAACTC	TACGGAACTAACTACACGGC	noVariant
chr15	75677381	bottom-CS1	CGGTTTCTTCATAGATAAAT	ACTAGCCACTACTCGCTACG	bl6
chr15	77273237	top-CS2	TCATCTAGTTCATTTTTATT	CTATTAAGTCAGGCTCCCAA	bl6
chr15	77851403	top-CS2	TTTCGTGTCTGTTGGAATAT	CGGGCCTTCGGCAACTATTG	noVariant
chr15	78082478	top-CS2	GTATGCGTTTTTCACTACCT	AATTCCAAACAGCCCCTAGC	bl6
chr15	78506766	bottom-CS1	GGTTAATACTTAGTAATTGG	CTAATGTATGACAATAACTA	bl6
chr15	78925053	bottom-CS1	TAGTATCACCTTGGTTCAGA	AGGAAACATCGTTTGCCTAA	cast
chr15	78956427	top-CS2	TGTGTTTCTAAGTGTTCGGT	ATGAACCTAGAAGGACCGTT	bl6
chr15	79327558	top-CS2	CAGTCGCAATGTTGGGTGTT	TCCAGCAATACAAACTCCAT	bl6
chr15	79936910	top-CS2	TCTGAATTAGGCCTTATCTC	GATGGGAGGCCAAACGGAAC	bl6
chr15	79947110	top-CS2	ATGTTTGCCTGTAACATTAC	TTAACGCAAACTTACCCGTC	cast
chr15	80083846	top-CS2	GTTGCCTATAATTTAATGGT	TCCTTAAATAAAGACGAGTG	cast
chr15	80099638	top-CS2	CTAGCCGGCTCCATTTCTTG	AGTCGGGTCCATATCCCCAC	cast
chr15	80134516	top-CS2	GGGATTGTTCCGCCTGCCAG	TCCACTAAACCTTAGCCTTC	bl6
chr15	80153371	bottom-CS1	TGAGTTTAAGAAATGTCGCC	CCCAGTACCTCCAGCCGAAA	cast
chr15	80618507	top-CS2	GTCTGATCCAAAGGATTATA	CAACTTAATACTAGCTATAG	bl6
chr15	80929653	bottom-CS1	TGCTCGTCGTTGGGTCCTGC	CACAGCCGACCGCCACTAAT	noVariant
chr15	80985421	top-CS2	TTTAACCTATCTTCATTGCC	TGCCGAAAGTTGCTATTAGG	noVariant
chr15	81840377	bottom-CS1	TTCGAGTATTCAGTTTAATT	GCAGACGCATGCAACCCCAA	bl6
chr15	82189005	top-CS2	ATTGTGGGAGTGTGAGTTAA	ACCCCTTTAACCATCAGTAA	bl6
chr15	82337705	top-CS2	TGATTTATATTATCTTCGGG	CAGTCAGATAACCCCTGTAC	cast
chr15	83403390	top-CS2	CGTTACAAGGTACGGCGGTA	TAAAAGCATAGCATTCCACA	noVariant
chr15	84195562	top-CS2	CAGGAACCTTACGGCTTATA	TTGCAGGCATTCGAAAGGAA	cast
chr15	84543565	bottom-CS1	CCTCGATTTTCACTGGTTGT	CTCCCCGACAGCTTCTTTTA	bl6
chr15	85036476	top-CS2	GTGTAGGTTTAACATTAGTG	ACTTGACGGTACTAGCCCTC	cast
chr15	85605968	top-CS2	TATAATTGGTTAGGATAATT	TGCTCTATAATCGTATGTAG	noVariant
chr15	85865912	bottom-CS1	TTAGGATTTTTGTAATTATG	GTTTTAAGCGACCAGTAACA	noVariant
chr15	86151793	bottom-CS1	GTTACTTTGTTTGACACTTG	CTCGTGCACTGGGAAAACGT	noVariant
chr15	86834437	bottom-CS1	GTTGTTATTGTGGTATCTCC	GCACATTCATCGTGACGCAC	noVariant
chr15	87344419	bottom-CS1	TTAACATCTATACTTTTTCG	GCTCCACGGTAGCCACCCAG	noVariant
chr15	87677512	top-CS2	TTTAGCACTTGCGATTATAG	CAAGGCCGAGAGTTAAAGGT	cast
chr15	87779110	top-CS2	ATTGGTTTTATAAGGAGTTC	GTAGTTCCCCACGAAATTAA	bl6
chr15	87819969	top-CS2	GCGTCCTGTCGCTTATGCTT	ACCACAAAGCGCCACTATAT	bl6
chr15	87851670	bottom-CS1	GATTGACTTCGTGGCTTGTC	TAAGAAACTACCACTGCTTC	cast
chr15	88998694	top-CS2	GACGACAGAAGTATGTGTGC	TGTAACATGTCCTAAAACCA	bl6
chr15	89356365	top-CS2	AAGCTGTTCCGCAAGATGTC	AGCACAGGCTTTACAACCCG	noVariant
chr15	90550794	top-CS2	ACCTGAGGGATTATCTCTGC	CTATCCCTGGCTAAGGTGAA	cast
chr15	91736718	bottom-CS1	TAAAAGTGTTCGACTGCCGA	GACTAAGCTCGTTTTCCCTA	bl6
chr15	92937472	bottom-CS1	GAGTTGGTATTTCAGGTATT	GGATTCAACAGGACGGTTAA	cast
chr15	93094577	top-CS2	AACTTATCTGTATGTCGTCA	TGTGCACCCAGACACCCATA	bl6
chr15	93905221	top-CS2	TGCGAGGTATATGGTCCTTT	CCAGAAACAGTCAGGTCTTC	bl6
chr15	94379682	top-CS2	CCCTTCAGCGCGTGTGGTCA	GGCACCATCATCACACAATC	cast
chr15	95871745	bottom-CS1	GTCCTATAGTCATCATTGGT	GAGATACTACCCATACACAC	bl6
chr15	96236683	top-CS2	CCTTCCTTGATGACCTCCTT	ACGCCACTATGATCTCACTC	bl6
chr15	96424304	top-CS2	TAGTTACATTTGGTCAAGCT	GACCTATCAGATCATTTGGA	cast
chr15	96440726	top-CS2	AAAAGTCTAATTTTGTTAAG	GGGTTAAAGAAAGAAATGAT	noVariant
chr15	96640090	bottom-CS1	GTGGCTGCGATATGACCTCT	GAATCATGCAATTCCGAACC	bl6
chr15	96644640	bottom-CS1	GGAGTGGTTCATGGTAGGGG	TCCATATCGTAATCTAATTC	noVariant
chr15	96657458	top-CS2	GCAGATACCTACAATTGATT	AACTAATAAATGATACCCCC	bl6
chr15	96902899	top-CS2	CGCGCAGGACTCTTTGTGAG	CCCCATTGGCTCTCTCAATG	bl6
chr15	96952571	top-CS2	ATTTCGAGTTTCCGGGAGAG	ACAAAATCACTACTCAATAC	bl6
chr15	97544923	top-CS2	CCTACGTGTAGAGATCTTTA	AACACGCTCACATAGTTCCT	cast
chr15	97942989	top-CS2	TTTCGGAACGTGCGTGCTAT	GGCGTATCCCCAAAGACCTG	bl6
chr15	98060330	top-CS2	TGTTGTGCCGTTACTAATAT	CCCGCAAGAACCGCTTGAGC	noVariant
chr15	98086305	bottom-CS1	TGACGTTTACTTCATGCATG	CGATGCGAATATCACCCACA	noVariant
chr15	98990528	top-CS2	TTGACATTTTTTGAATGTTT	AAATACCCCCCAGCTTGCAT	cast
chr15	98991325	bottom-CS1	TGGGCTTTAATAACTGGTTG	ATGTAAAGAGGCGCTGCAAT	bl6
chr15	99792956	top-CS2	GTGCTGTACCTTATGAGTCT	GCCCCCATGGGAACAAACTG	bl6
chr15	99972544	top-CS2	TAGCACATGTTTGTAGATCT	AACGTAAAAGACTACCGTTT	cast
chr15	99976542	bottom-CS1	AAGGGTCCAATTTACTAGGG	CGAGCGTATTACACTTTGGA	bl6
chr15	100041868	bottom-CS1	TTTTGCACATAATTCAGTCG	GAGTAACATGCATCCTACAA	cast
chr15	100178366	bottom-CS1	CATGATGGTATAGGCCTACT	TTCGTCTGTCTTACCGCTGC	cast
chr15	100235491	top-CS2	ATTCTTTCTCGGACTTTTTC	AAGTGACCTTCCATAAGCCA	cast
chr15	100250221	bottom-CS1	CACCTGCCGTTTTCATCTTT	CAAGACCCAACTTAGATGTT	bl6
chr15	100263377	bottom-CS1	TTCTTGGACGGCCTTGAGAT	GACTTCTACAAGGCCCTTGG	bl6
chr15	100273872	top-CS2	GGTCTCTGTTCATTATATTT	AACAACCATTTAAAACGACA	bl6
chr15	100575637	top-CS2	TTTATCTGTAGTCTTGCGTT	CGCGATGTTACAGCGATAAG	bl6
chr15	100828992	top-CS2	TTCTTTGCTGTATGGAGCGG	ACCGGATGATTGGCCAGACA	bl6
chr15	100830931	bottom-CS1	TTAACCTTCGTGGGGTGTTT	CTGATAAAAAAGCACATTAA	cast
chr15	100881023	top-CS2	TGGTGCGGGTTTTTCGTTAC	TCCCACACGGTACGCTCGCT	noVariant
chr15	102331512	bottom-CS1	TGTCTACTCGGCGTCTGCTC	AAAGACCCGTCCCAACACTA	noVariant
chr15	102336304	top-CS2	GGGTATCGTTCAGTTTAGTA	TTCGACGATCACCGACGCCA	noVariant
chr15	102389494	top-CS2	CAGGTGTAGGTTTAAATCGT	GCGCCATTAGCGTTGTGCAT	bl6
chr15	102490907	top-CS2	CAGGATTGTGTTTGATTCTA	TGTAGCACGACGGTAAAAAC	noVariant
chr15	102620403	top-CS2	TTTGGCATGAGTGTGCTCGG	ACAAAAGTGACCGTAATTAT	cast
chr15	102771128	bottom-CS1	GTACTTATATGATGAGTAAT	TCGCGAAATAAAGTATCCAT	bl6
chr15	103002639	top-CS2	TGGATTAAGTTTTCTAGTTT	CACCGTGACAACAACAAACC	cast
chr16	3890537	top-CS2	TTTACGTGTAAGCGGAGGGT	AATTCAACTGAATACAAATA	bl6
chr16	3978824	top-CS2	ATGGTATGCCAGTTGGGGGT	GCAGACACCACTACACGACG	inconclusive
chr16	4004047	bottom-CS1	TTAGGTGGAATTTGGTAGCT	CGCATATATCAGAAGACCCG	cast
chr16	4017410	top-CS2	ATCCTCACTAAGTCTTCAAA	CAAGAACTATGGAATTCACA	bl6
chr16	4119445	bottom-CS1	CGCAAGGGGGTTATGGTAGA	AACTCATACGTCACATAACA	bl6
chr16	4281400	top-CS2	GCTAAGTGAGGGTGTGGTGT	TGCCATTAACACCAAAAGCC	noVariant
chr16	4298092	top-CS2	TTCAGTATGAGTCTGTTCGG	AACAGGGAGCTCCCCTAGTA	cast
chr16	4307761	bottom-CS1	ACTGGTTATTCAGAAGTGAA	GAGCAGCGACTGGTCCACCT	cast
chr16	4449896	top-CS2	GCTCTGACTTACGCCTTGCG	AAGCACCCAAGACACGCGTG	bl6
chr16	4973286	top-CS2	GTAGAGGCCTATAGTGTTGG	CCCGCAGCTTAGAACCGTCT	bl6
chr16	7405128	bottom-CS1	TGGCCTTGATTTGGATGAGT	CTAAAAACCACTTCCTTACC	noVariant
chr16	7688550	top-CS2	ATATGTGGTACTATTTGTGA	TGATGGAAGGCAAATATAAA	noVariant
chr16	8166863	bottom-CS1	ATATGGTCTTTTCTGTGCAT	GCCTCTCCTCGCCCGGCTCA	cast
chr16	8737734	bottom-CS1	CAGTCTGACCTCGAGTGTTT	AGCGCTATAATTCTACTCTA	bl6
chr16	8749764	top-CS2	CAAAAGATCTCCAGTGGCGA	TCGGGCTCACAACGGCAGCT	cast
chr16	8774718	bottom-CS1	ATTCTTTCGTAGCGTGATGC	GTTGTACGATGCATTGCAAA	cast
chr16	9070918	top-CS2	TCTTTGGTTTATATTCGTTT	GAACAAGTTCGTCCCTTACG	cast
chr16	9230403	top-CS2	GTCATTTTTTATTTTTTTGA	AGACAAAAGCACGCGTAATT	noVariant
chr16	9285163	top-CS2	AGCGAATTCGTTATATTTGA	ATATACGAACGCAAACGCAC	cast
chr16	9600476	top-CS2	CTGGTCAATGCGGGGGTGAG	AGACACCAGGGATTATGTTA	cast
chr16	10467554	top-CS2	TAGGCCTGTTACTTTCTTTA	ACTCGTTCATCCATTCACCA	noVariant
chr16	10534069	bottom-CS1	TGTAAGCAGGGTAGGACCGA	ATGTCCTTAGCACAAGGACC	cast
chr16	10986080	top-CS2	GTTTGGAGGTATTTACCTTG	AAGCCTTGCCCTCCCAAAAC	cast
chr16	11250769	top-CS2	GAGTGACAATTTGGCTGCAA	CTCCATCATTCTGAACACAG	cast
chr16	12767932	top-CS2	ATCTCTGATGTTTGTTAGTT	ACGAGCGGAACGCGAGCGAT	cast
chr16	12922454	bottom-CS1	CCGCGTGCAGTTTTTACTTT	GCCAGGACTGGTCCAGAAAA	cast
chr16	12944032	top-CS2	TTTCTGGGTAGTTAATTAAT	CAGCGACGTCCTGGTGAACG	cast
chr16	13121138	bottom-CS1	TTCACAGGGTCTCGTAGACT	ATGTACGCGCCCTCAAATCA	bl6
chr16	13123447	top-CS2	GTGTAGTCGCTATTTAAATT	ACCTTTCTACACACTAGGGC	bl6
chr16	13126338	bottom-CS1	TTCCCGCGTGTTTTTTCACA	TGATCGTCGATCAGTACAAG	bl6
chr16	13129821	top-CS2	TTAGGTCCGTTATGATGGGA	AGACCGTACTAACGACAAAC	cast
chr16	13130036	bottom-CS1	TTTCTTCTCAATCCTAGTCT	ATACGCCTGGAAACTCTAGA	cast
chr16	13130530	top-CS2	GCTATTTATTACTCCAGTAA	TAAAAAGCTCCCACAGCTAA	cast
chr16	13190152	bottom-CS1	CGTTGCGAGACGTTGAAACA	ACCTCGGGTGTTAAGCTAAT	noVariant
chr16	13317551	top-CS2	GGATTAGCCGTAAGGACATC	TTGCAAAAATGTGAACCCAA	cast
chr16	13415056	bottom-CS1	ACGAGGAACATAGTTTCGCA	ATCGTTTCTTCGTTGTTAAG	cast
chr16	13657132	bottom-CS1	TACTTCATCGGTATCTGCAA	CCACATGGCAGCAAAGCGAT	bl6
chr16	13680409	bottom-CS1	TCAGGTCAAAGGTTCCTGAC	CGCTTTATACAGAATCAAAA	bl6
chr16	13741583	bottom-CS1	ACTTCTCTTTGAGGGTTGGA	TTCCTTCAAGACAACACCCC	bl6
chr16	13765177	bottom-CS1	AGTCTGTTGCTTGGGTACTA	CCAACAGTCAATTTGAACAA	bl6
chr16	14021495	bottom-CS1	CATGGCGAACTCTGTCCGGT	GGCGAACACGTCCCCCGAAA	cast
chr16	14353036	bottom-CS1	AACTATGTGCTCGTTATTTT	CAACCGCAAAGCAATTGTAG	cast
chr16	16085333	top-CS2	GGGCACTACAATAACATGGA	TTTTATTATCCGCGCAAATG	bl6
chr16	16344455	top-CS2	CTGGGCAAGAAATTGGTTGG	CCCATGGACACCCCAGCTCC	bl6
chr16	16526599	top-CS2	TGTTAAAGGCCTAAAGCGGT	AACCACGGCAACAGATCAAA	noVariant
chr16	16963013	bottom-CS1	TTTTTGTAATTTTCGGATGC	CAGGAGAGAGAAAAGACCTC	cast
chr16	18047588	top-CS2	ATTGCGGGCTTGTATGCTTT	AAATTAAACGATCCGTACCC	cast
chr16	18249653	bottom-CS1	CCATAGCGTTTGTTCGTCTG	TGGATTCACTAAAACACCGC	bl6
chr16	19966504	bottom-CS1	CAATCACTTGGGTATGCGTG	GTATACCCCTGGATATAGAC	bl6
chr16	20301804	top-CS2	TGGTGTAGGGTCCCTTAATT	AAGCAAACGGGACCAGTCAA	bl6
chr16	20370424	bottom-CS1	TTATATTAGCGGACCGTCGC	AACTAGTAGCAACTAGTTTA	bl6
chr16	20495536	bottom-CS1	GACGATTTCACTACTTTTTT	TTACATCCAGTAAACAATCC	bl6
chr16	20622129	bottom-CS1	TGTTCAATTTATTTAAAGTC	ACTACCAGCCTTTTGTTCAG	noVariant
chr16	21006498	bottom-CS1	TGCGCTGGGTAACCTACCCC	AAAGACAGCGAATGACACGC	bl6
chr16	21028329	bottom-CS1	TTTGCTTCGATACCTTATGC	TCGTTTGCTGCGAGGCTATC	noVariant
chr16	21975540	bottom-CS1	GTGTCCGGCAAGTGGAGCAA	CGCAGCGGCGTGAGCAAACC	bl6
chr16	21983366	bottom-CS1	ATTAGAGGCTGACCTTGAAT	CTAGTCTGAAAACACCGGCG	cast
chr16	22161310	bottom-CS1	TCCAGGTTTTTTCCCGTGAG	CGCAACGAAGTTTAGTGTCC	cast
chr16	22412334	top-CS2	TTGACATCAATAGCATTTTA	ATGATAGATCCCCCCAAACT	bl6
chr16	22941690	top-CS2	AAACTTTTGATTGATATACA	TAACACTCAAACCCACATAC	noVariant
chr16	25374918	top-CS2	TTATCTTACTACTGAAATAA	TGTTCCACCGGCTCCGGTCA	cast
chr16	25585715	bottom-CS1	ACATGCTACATGGTGTATTA	CCACTTTGAATCAGGCAATC	bl6
chr16	26545651	bottom-CS1	AATTTGAGTACATCTTATTT	ATCGAATTACATGGCCCGCT	cast
chr16	26963257	top-CS2	GATATGCTGGCTGGGGACTT	ACCAAAAACCTGAATGACGG	cast
chr16	26972557	top-CS2	TCGTCGGTTGCGTGGAGCTC	CCACTGCTAGAGAGATCAAC	bl6
chr16	28425528	top-CS2	TCTGGTGTTTGGTTTGGGTG	GGGGCCGCAGTACAGATCCG	cast
chr16	28883765	top-CS2	GGAGTCAATATCCTGGACTT	ACTTGGTGAGAATCTAAGTC	inconclusive
chr16	29657338	top-CS2	CGAGTGGGCGAGGATCTAGA	CCGATAAACGCTCAAGTGAC	cast
chr16	30086852	bottom-CS1	AAGCTCTGTATGATGACGGG	CATCACACTGCAATCAAACT	bl6
chr16	30703645	top-CS2	GTATTGCTGGTATTCCTCAA	CGCGGCATCCAGCTACTCTC	noVariant
chr16	30711097	top-CS2	CTTCTAAGCGAGAGGGATTC	CTACTGCAAATACAAGTGGA	bl6
chr16	31005342	bottom-CS1	GTGTACCCGGATTGACTGCG	TATATACATCACTGTTCACC	noVariant
chr16	31033536	top-CS2	TTCGGTGGATGTTAGTTGTT	TCCTGCCGCCCAATGAGACC	bl6
chr16	31165126	top-CS2	TGTGCATATTTGTGGTATGT	CCTTCATCGATCATACAAAA	noVariant
chr16	31412649	top-CS2	ATGTATTATGATCACGATCT	CCACCGTCCCAGAGCCCTCC	bl6
chr16	32072952	top-CS2	GTCTTTTCCGTCCTTCTTCG	ATTATAGGGCCATCTCAGAA	noVariant
chr16	32301674	top-CS2	TCTTTTAATTGAATACATTA	GGACAGAATATAATATTTGT	bl6
chr16	32374220	bottom-CS1	TCACAAGATTAGTCTAGTTG	CATCACACTGCTAAGTAACA	noVariant
chr16	32388150	bottom-CS1	TGCCGGTACTTTCTGCTTAT	CCAAACGCCATCAACATGCT	noVariant
chr16	32535333	bottom-CS1	TCTTGCGTAGCAGGCTCTTG	CAACCCATCCCTACTAATAC	cast
chr16	32623349	bottom-CS1	TTTGCTGTTCCCAGTTTAAT	AGAAAGGCATGCCCGACACT	bl6
chr16	33235010	bottom-CS1	TTATGTAAGTTGCGTCTTTC	CCGAATTCACGCAACGATTT	cast
chr16	33338963	top-CS2	TTGAACGTTATGATGAGATA	AACAAGACCGACAACGCCAG	bl6
chr16	33385360	bottom-CS1	GCCGCGCAGTAAAGAGGAGC	GCAGTCCATGATAAACCTTT	bl6
chr16	33496540	bottom-CS1	CGAAGTTGCCGTTTTCTGGT	AACCTGATAATCCTAAACCC	noVariant
chr16	33499437	top-CS2	GGTGGGTATAGAGTATGTTA	ACGTGCATAAACTAAGGCAT	cast
chr16	33830813	top-CS2	CTATTTGTTCTTTCTGTGTG	GACACGGACCTAAGCGAAAT	bl6
chr16	34998300	top-CS2	TTCACTCGCTATCGAATATT	TACAACAGTCGCTAAAGCAA	noVariant
chr16	35442286	bottom-CS1	ATCTGCGCGGAGGGCGCAGA	CAGTTAACAGGACAACCATC	bl6
chr16	35734125	top-CS2	TTATTTCAACTAGGCAGTCC	TTAAGGTCTAATTACTCTCA	bl6
chr16	35938316	top-CS2	GGAAGTTGCTGTTCTATGGC	GCATCGAACCCCTATCAACT	noVariant
chr16	36523891	top-CS2	ATCATCGCGGGGATACGGTT	AGAGTTGGGATCCATAACCA	bl6
chr16	36641434	bottom-CS1	ATATGGTTAGTGCATCTTTC	CACAGACATTCAAAGGTATT	noVariant
chr16	36720917	bottom-CS1	GTCGCTCAAATTTCGCTGTG	GGCCACGTCATAGACAAAGG	cast
chr16	37011622	bottom-CS1	AATCTTTAATGTTTTAGTTC	GGACAGACTACAGTAAATCA	noVariant
chr16	37027446	top-CS2	GGATGCTGTGCGGCGCTGTC	CCACCAGCCAATAATCCTCT	cast
chr16	37531279	top-CS2	AGATTAGAACTATCGCTCGC	ACCTAAACCAAGGAACATAA	cast
chr16	37623334	bottom-CS1	GAACTTTAGTTTTTAATCTC	TGGCCCCAACACACTTTAGA	noVariant
chr16	37675906	bottom-CS1	GGCTTTCTATATCCCGTACC	AGTTTTGCAAACGCCGCCCA	bl6
chr16	37790240	bottom-CS1	TCCAAGGCCTAGGTCCACTA	TTGCTATTAAGACATAAGAC	noVariant
chr16	37917326	bottom-CS1	ACCAGCGCATCAATCACGTT	CACGCTATGCCCCTTAGAAC	noVariant
chr16	38167683	top-CS2	GATTCTTATTTGTCTCTATC	CCAAGAGCCGAAAGTGGTTT	noVariant
chr16	38428688	top-CS2	TAGCTCCAGCCAATGGTTTT	ATCCCTCGCCGCGCCTAAAC	noVariant
chr16	38572415	bottom-CS1	TACGCTCGAACGGTCATGTA	TAGTTAAATCAAAACTCAAA	noVariant
chr16	38918989	top-CS2	TAGATGGACTTTTTGGCAGG	TGCCACCCGACCACTCAGGA	cast
chr16	39104176	top-CS2	AGTGTTAGGGTTGCGTGGCT	ATCAATTTAAGCTTAAATAC	cast
chr16	39443449	bottom-CS1	AACCTCGTGGGTAGTGTTTC	CAACTAAAAACACGCCCACA	bl6
chr16	41444393	top-CS2	CTCAGTTTGTTAAGTATCTG	TCTATAGACATCCCAAGTCG	noVariant
chr16	41507626	top-CS2	GTACTTTTGAGTTCGCTTTA	AGCGGTAAACTCAGGCCTAA	noVariant
chr16	42085019	bottom-CS1	TGTGTGGTTTGATGAGACCT	CCACAGTAGCACAGGTGCCC	noVariant
chr16	42557136	bottom-CS1	GAGAAGTCGCGAAATTTTTT	AAAAGGCCTCACGACGTACA	cast
chr16	42600459	bottom-CS1	CTTTGTAATATATATGCAAT	ACGCCCCAACGTCAACACCT	bl6
chr16	43623917	top-CS2	CTGCACGCATCGTTTCTTAA	GACCGTATCCGGTCAAACTC	noVariant
chr16	43822459	bottom-CS1	AAGACGTTGTGTGATGAGTG	TTACGGAACCCCATCACACC	bl6
chr16	43849719	bottom-CS1	TGCCCAATAAGCTTGCGAAT	CTCGAGACCCCTCCACAAAA	cast
chr16	44123971	bottom-CS1	GTGGAGTTTTCAGTCATAGG	ATAGCTGGAGGGGGCTACCC	cast
chr16	44150437	bottom-CS1	TGGAGTAGCTACTTATTTTA	CGTCCAAGCTTACATTTGAG	bl6
chr16	44218151	bottom-CS1	ATGAGGTTGCCCAAATCTGG	TCTAAAACGAACACTAGGAC	noVariant
chr16	45017501	bottom-CS1	GGCCTTTTGGGTAAAAGTTG	CCTAATAATACCCACCTGAC	cast
chr16	45842788	top-CS2	CTGCATTTTAGTAAGGGATT	GCAACAAAGCATAGGCTCAG	cast
chr16	45886986	top-CS2	TGTGGGTTGTGTCTTTATCG	CCAGGCCATATGGACCAGTC	bl6
chr16	46730134	bottom-CS1	GATTATTGAGTCGTTCGTTT	ATTTTACCCCACCCATAAGA	cast
chr16	47465777	bottom-CS1	GGCGCGGTGCTAGCATGGCG	AGCGCGTTCAATCCATCAAA	bl6
chr16	48630377	top-CS2	CCGCCAAGTAAGGACTTGAG	CCAGAAACAAGCTCGCTCGA	cast
[truncated: 3,089 more rows]

## Sheet: SuppTable3-BulkSVs-all
chrom_x	pos_x	true_allele_x	strand_x	chrom_y	source	pos_y	strand_y	true_allele_y	rearranged_real_barcode1	rearranged_real_barcode2	readcount_norm	umi_count_norm	real_barcode2_x (parental barcode)	real_barcode1_y (parental barcode)	rearrangement	size	del_type
chr1	13336077	cast	top-CS2	chrX	200ngCre_72h_rep1	106920728	bottom-CS1	bl6	CGTAGAGTCAGTATATTTTG	TTCCACGCCTACATAGCACA	7	2	CGACGGGCTTGCGTATCACC	GACAGATCAGTCCTTTAGTA	translocation	translocation	not-deletion
chr8	63728560	noVariant	bottom-CS1	chrX	1ugCre_72h_rep1	106920728	bottom-CS1	bl6	GTCACCTTTGGTCCCCGACG	TTCCACGCCTACATAGCACA	11	2	ACTGGGCCGGTTCCTACGAC	GACAGATCAGTCCTTTAGTA	translocation	translocation	not-deletion
chr3	22041099	cast	bottom-CS1	chrX	1ugCre_72h_rep2	106920728	bottom-CS1	bl6	ATCATGCGATATTGACTCGT	TTCCACGCCTACATAGCACA	8	4	CACTTACCGAACGCACCAAC	GACAGATCAGTCCTTTAGTA	translocation	translocation	not-deletion
chr1	14411701	cast	bottom-CS1	chr1	200ngCre_72h_rep1	16563322	bottom-CS1	cast	CGTTGTATGGTCCAATTAGA	CCCTAATACACTTGTCCGAA	17	3	ACACTTGCATGCTCACACCA	TTTATGTTAATTTACCAATA	deletion	2151621	ecDNA
chr13	43337249	cast	top-CS2	chr1	4ugCre_72h_rep2	16563322	bottom-CS1	cast	AGTGGCTTTGTTATTCTAGT	CCCTAATACACTTGTCCGAA	13	2	ATGCATTAATACACCCTTAC	TTTATGTTAATTTACCAATA	translocation	translocation	not-deletion
chr1	14411701	cast	bottom-CS1	chr1	1ugCre_72h_rep1	16563322	bottom-CS1	cast	CGTTGTATGGTCCAATTAGA	CCCTAATACACTTGTCCGAA	70	21	ACACTTGCATGCTCACACCA	TTTATGTTAATTTACCAATA	deletion	2151621	ecDNA
chr4	136049882	bl6	bottom-CS1	chr1	1ugCre_72h_rep1	16563322	bottom-CS1	cast	TTAGTTGAACTAGTCTCCAC	CCCTAATACACTTGTCCGAA	19	3	ACCGCGGCTGCACAGCTAGT	TTTATGTTAATTTACCAATA	translocation	translocation	not-deletion
chr1	14411701	cast	bottom-CS1	chr1	1ugCre_72h_rep2	16563322	bottom-CS1	cast	CGTTGTATGGTCCAATTAGA	CCCTAATACACTTGTCCGAA	35	15	ACACTTGCATGCTCACACCA	TTTATGTTAATTTACCAATA	deletion	2151621	ecDNA
chr1	14411701	cast	bottom-CS1	chr1	4ugCre_72h_rep1	16563322	bottom-CS1	cast	CGTTGTATGGTCCAATTAGA	CCCTAATACACTTGTCCGAA	30	11	ACACTTGCATGCTCACACCA	TTTATGTTAATTTACCAATA	deletion	2151621	ecDNA
chr1	21218911	cast	top-CS2	chr1	200ngCre_72h_rep2	16563322	bottom-CS1	cast	ATCCGATTGGCCGCCATTGG	CCCTAATACACTTGTCCGAA	8	2	GCGCACCGTGAAGGCAACGC	TTTATGTTAATTTACCAATA	inversion	4655589	not-deletion
chr1	16563322	cast	bottom-CS1	chr1	200ngCre_72h_rep1	23372841	top-CS2	cast	TTTATGTTAATTTACCAATA	ACCGCCAGAGCACTTAGGGA	20	7	CCCTAATACACTTGTCCGAA	GCATGCTGATAGTTCATGTA	inversion	6809519	not-deletion
chr1	14411701	cast	bottom-CS1	chr1	4ugCre_72h_rep2	23372841	top-CS2	cast	CGTTGTATGGTCCAATTAGA	ACCGCCAGAGCACTTAGGGA	11	2	ACACTTGCATGCTCACACCA	GCATGCTGATAGTTCATGTA	inversion	8961140	not-deletion
chr1	21218911	cast	top-CS2	chr1	1ugCre_72h_rep2	23372841	top-CS2	cast	ATCCGATTGGCCGCCATTGG	ACCGCCAGAGCACTTAGGGA	8	3	GCGCACCGTGAAGGCAACGC	GCATGCTGATAGTTCATGTA	deletion	2153930	genome
chr1	30017314	noVariant	bottom-CS1	chr1	1ugCre_72h_rep2	23372841	top-CS2	cast	GACACGAATAGTCACGAAAA	ACCGCCAGAGCACTTAGGGA	7	4	AAACGGAGCAGCAATCCGAA	GCATGCTGATAGTTCATGTA	inversion	6644473	not-deletion
chr4	154709882	noVariant	bottom-CS1	chr1	1ugCre_72h_rep2	23372841	top-CS2	cast	AACTGGCTGTGGCGTTGGCG	ACCGCCAGAGCACTTAGGGA	10	4	AAGCCCTGAGAACCACATTC	GCATGCTGATAGTTCATGTA	translocation	translocation	not-deletion
chr1	14411701	cast	bottom-CS1	chr1	4ugCre_72h_rep1	23372841	top-CS2	cast	CGTTGTATGGTCCAATTAGA	ACCGCCAGAGCACTTAGGGA	7	4	ACACTTGCATGCTCACACCA	GCATGCTGATAGTTCATGTA	inversion	8961140	not-deletion
chr1	16563322	cast	bottom-CS1	chr1	4ugCre_72h_rep1	23372841	top-CS2	cast	TTTATGTTAATTTACCAATA	ACCGCCAGAGCACTTAGGGA	8	2	CCCTAATACACTTGTCCGAA	GCATGCTGATAGTTCATGTA	inversion	6809519	not-deletion
chr1	21218911	cast	top-CS2	chr1	4ugCre_72h_rep1	23372841	top-CS2	cast	ATCCGATTGGCCGCCATTGG	ACCGCCAGAGCACTTAGGGA	25	8	GCGCACCGTGAAGGCAACGC	GCATGCTGATAGTTCATGTA	deletion	2153930	genome
chr1	21218911	cast	top-CS2	chr1	200ngCre_72h_rep2	23372841	top-CS2	cast	ATCCGATTGGCCGCCATTGG	ACCGCCAGAGCACTTAGGGA	8	5	GCGCACCGTGAAGGCAACGC	GCATGCTGATAGTTCATGTA	deletion	2153930	genome
chr6	127117140	noVariant	bottom-CS1	chr1	200ngCre_72h_rep2	23372841	top-CS2	cast	CCACTATATCTTACCTACCG	ACCGCCAGAGCACTTAGGGA	11	2	AGTGGAGAACCATGGCGTCC	GCATGCTGATAGTTCATGTA	translocation	translocation	not-deletion
chr1	16563322	cast	bottom-CS1	chr1	200ngCre_72h_rep1	21218911	top-CS2	cast	TTTATGTTAATTTACCAATA	GCGCACCGTGAAGGCAACGC	14	4	CCCTAATACACTTGTCCGAA	ATCCGATTGGCCGCCATTGG	inversion	4655589	not-deletion
chr1	135844250	cast	top-CS2	chr1	200ngCre_72h_rep1	21218911	top-CS2	cast	CGCCTGGCGGTAACCCAAAA	GCGCACCGTGAAGGCAACGC	10	4	CTTCCCCTGCATGTCTACCG	ATCCGATTGGCCGCCATTGG	deletion	114625339	ecDNA
chr9	78379058	cast	top-CS2	chr1	200ngCre_72h_rep1	21218911	top-CS2	cast	TATATTTACTCAGTTATTTT	GCGCACCGTGAAGGCAACGC	15	4	AGCCCCTTACACAAAATACT	ATCCGATTGGCCGCCATTGG	translocation	translocation	not-deletion
chr1	16563322	cast	bottom-CS1	chr1	4ugCre_72h_rep2	21218911	top-CS2	cast	TTTATGTTAATTTACCAATA	GCGCACCGTGAAGGCAACGC	10	3	CCCTAATACACTTGTCCGAA	ATCCGATTGGCCGCCATTGG	inversion	4655589	not-deletion
chr1	23372841	cast	top-CS2	chr1	4ugCre_72h_rep2	21218911	top-CS2	cast	GCATGCTGATAGTTCATGTA	GCGCACCGTGAAGGCAACGC	54	20	ACCGCCAGAGCACTTAGGGA	ATCCGATTGGCCGCCATTGG	deletion	2153930	ecDNA
chr1	23372841	cast	top-CS2	chr1	1ugCre_72h_rep1	21218911	top-CS2	cast	GCATGCTGATAGTTCATGTA	GCGCACCGTGAAGGCAACGC	65	17	ACCGCCAGAGCACTTAGGGA	ATCCGATTGGCCGCCATTGG	deletion	2153930	ecDNA
chr9	59766584	noVariant	bottom-CS1	chr1	1ugCre_72h_rep1	21218911	top-CS2	cast	TTTCGTTCTGTAAGGTTCTA	GCGCACCGTGAAGGCAACGC	7	2	GAAACCCTAACTAGAAGTTT	ATCCGATTGGCCGCCATTGG	translocation	translocation	not-deletion
chr1	23372841	cast	top-CS2	chr1	1ugCre_72h_rep2	21218911	top-CS2	cast	GCATGCTGATAGTTCATGTA	GCGCACCGTGAAGGCAACGC	41	20	ACCGCCAGAGCACTTAGGGA	ATCCGATTGGCCGCCATTGG	deletion	2153930	ecDNA
chr1	23372841	cast	top-CS2	chr1	4ugCre_72h_rep1	21218911	top-CS2	cast	GCATGCTGATAGTTCATGTA	GCGCACCGTGAAGGCAACGC	21	4	ACCGCCAGAGCACTTAGGGA	ATCCGATTGGCCGCCATTGG	deletion	2153930	ecDNA
chr1	23372841	cast	top-CS2	chr1	200ngCre_72h_rep2	21218911	top-CS2	cast	GCATGCTGATAGTTCATGTA	GCGCACCGTGAAGGCAACGC	16	6	ACCGCCAGAGCACTTAGGGA	ATCCGATTGGCCGCCATTGG	deletion	2153930	ecDNA
chr1	30017314	noVariant	bottom-CS1	chr1	200ngCre_72h_rep2	21218911	top-CS2	cast	GACACGAATAGTCACGAAAA	GCGCACCGTGAAGGCAACGC	4	3	AAACGGAGCAGCAATCCGAA	ATCCGATTGGCCGCCATTGG	inversion	8798403	not-deletion
chr1	21218911	cast	top-CS2	chr12	200ngCre_72h_rep1	100538943	bottom-CS1	bl6	ATCCGATTGGCCGCCATTGG	TCCGACCGCAGTGCCAATGA	12	4	GCGCACCGTGAAGGCAACGC	GTGATGGCCTGTATGTCTGC	translocation	translocation	not-deletion
chr11	62766623	noVariant	bottom-CS1	chr12	200ngCre_72h_rep1	100538943	bottom-CS1	bl6	CGCTATTGCTTATAGAGTTT	TCCGACCGCAGTGCCAATGA	5	4	CGCTATTAAAAATCAGCTAC	GTGATGGCCTGTATGTCTGC	translocation	translocation	not-deletion
chr4	88940733	bl6	top-CS2	chr12	4ugCre_72h_rep2	100538943	bottom-CS1	bl6	AAAATTTTGTACTTACCTCA	TCCGACCGCAGTGCCAATGA	8	2	ATGTCCAGAAATACCACCAC	GTGATGGCCTGTATGTCTGC	translocation	translocation	not-deletion
chr12	79546429	bl6	bottom-CS1	chr12	1ugCre_72h_rep1	100538943	bottom-CS1	bl6	TGGGTTACATCTTATACGGT	TCCGACCGCAGTGCCAATGA	6	2	CAATATACCCAGGCCCCACC	GTGATGGCCTGTATGTCTGC	deletion	20992514	ecDNA
chr13	43337249	cast	top-CS2	chr12	4ugCre_72h_rep1	100538943	bottom-CS1	bl6	AGTGGCTTTGTTATTCTAGT	TCCGACCGCAGTGCCAATGA	15	4	ATGCATTAATACACCCTTAC	GTGATGGCCTGTATGTCTGC	translocation	translocation	not-deletion
chr13	119713374	bl6	bottom-CS1	chr12	200ngCre_72h_rep2	100538943	bottom-CS1	bl6	CTCCTTAAATTCCATGTTTA	TCCGACCGCAGTGCCAATGA	4	2	TGATAGTGCTAACAAACGGT	GTGATGGCCTGTATGTCTGC	translocation	translocation	not-deletion
chr1	21640697	cast	bottom-CS1	chr1	200ngCre_72h_rep1	54538260	bottom-CS1	cast	TTAATATTAAAATTCTATGT	AGCCAGACCGGCCCCTCCGT	3	2	TCTCCCCGAACGCATTCCGC	ATTTTGGATTAGTCCTCGTA	deletion	32897563	ecDNA
chr17	65990863	noVariant	bottom-CS1	chr1	4ugCre_72h_rep2	54538260	bottom-CS1	cast	CTGCGTAAGCTAGAAGTAGT	AGCCAGACCGGCCCCTCCGT	3	3	CCCGAACCCCCACAATAATC	ATTTTGGATTAGTCCTCGTA	translocation	translocation	not-deletion
chr2	60808602	cast	bottom-CS1	chr1	4ugCre_72h_rep2	54538260	bottom-CS1	cast	TTGATGTTAGTATTGGAAAT	AGCCAGACCGGCCCCTCCGT	4	2	AATACTCACCCAAGCAGCAA	ATTTTGGATTAGTCCTCGTA	translocation	translocation	not-deletion
chr5	131563389	cast	bottom-CS1	chr1	1ugCre_72h_rep1	54538260	bottom-CS1	cast	GTCAATTCATATTATGTCTT	AGCCAGACCGGCCCCTCCGT	9	2	CTTCCCTGAAGGCACTCCCG	ATTTTGGATTAGTCCTCGTA	translocation	translocation	not-deletion
chr1	21640697	cast	bottom-CS1	chr1	1ugCre_72h_rep2	54538260	bottom-CS1	cast	TTAATATTAAAATTCTATGT	AGCCAGACCGGCCCCTCCGT	10	3	TCTCCCCGAACGCATTCCGC	ATTTTGGATTAGTCCTCGTA	deletion	32897563	ecDNA
chr1	21640697	cast	bottom-CS1	chr1	200ngCre_72h_rep2	54538260	bottom-CS1	cast	TTAATATTAAAATTCTATGT	AGCCAGACCGGCCCCTCCGT	8	4	TCTCCCCGAACGCATTCCGC	ATTTTGGATTAGTCCTCGTA	deletion	32897563	ecDNA
chr1	30948578	noVariant	bottom-CS1	chr1	200ngCre_72h_rep1	35234370	bottom-CS1	cast	TCTTTTAGGGTCGGCAATGA	CAGCGCCAAGAGTACGGCAT	5	2	CCCTCTTTGGCACGCCCCCT	GTTGCTATTCGTGCCTTCCG	deletion	4285792	ecDNA
chr1	30948578	noVariant	bottom-CS1	chr1	1ugCre_72h_rep1	35234370	bottom-CS1	cast	TCTTTTAGGGTCGGCAATGA	CAGCGCCAAGAGTACGGCAT	50	17	CCCTCTTTGGCACGCCCCCT	GTTGCTATTCGTGCCTTCCG	deletion	4285792	ecDNA
chr1	30948578	noVariant	bottom-CS1	chr1	1ugCre_72h_rep2	35234370	bottom-CS1	cast	TCTTTTAGGGTCGGCAATGA	CAGCGCCAAGAGTACGGCAT	5	2	CCCTCTTTGGCACGCCCCCT	GTTGCTATTCGTGCCTTCCG	deletion	4285792	ecDNA
chr1	30948578	noVariant	bottom-CS1	chr1	4ugCre_72h_rep1	35234370	bottom-CS1	cast	TCTTTTAGGGTCGGCAATGA	CAGCGCCAAGAGTACGGCAT	9	4	CCCTCTTTGGCACGCCCCCT	GTTGCTATTCGTGCCTTCCG	deletion	4285792	ecDNA
chr1	30948578	noVariant	bottom-CS1	chr1	200ngCre_72h_rep2	35234370	bottom-CS1	cast	TCTTTTAGGGTCGGCAATGA	CAGCGCCAAGAGTACGGCAT	12	8	CCCTCTTTGGCACGCCCCCT	GTTGCTATTCGTGCCTTCCG	deletion	4285792	ecDNA
chr1	35234370	cast	bottom-CS1	chr1	200ngCre_72h_rep1	88456947	bottom-CS1	cast	GTTGCTATTCGTGCCTTCCG	TACTAATAAATATTTACCCA	4	2	CAGCGCCAAGAGTACGGCAT	ATACTATCTTAGAGGTGGAG	deletion	53222577	ecDNA
chr4	124835296	cast	bottom-CS1	chr1	1ugCre_72h_rep2	88456947	bottom-CS1	cast	TACGTAATAGTGTATATAAG	TACTAATAAATATTTACCCA	11	4	GTTGGCGACCATACATCTCA	ATACTATCTTAGAGGTGGAG	translocation	translocation	not-deletion
chr1	30948578	noVariant	bottom-CS1	chr1	4ugCre_72h_rep1	88456947	bottom-CS1	cast	TCTTTTAGGGTCGGCAATGA	TACTAATAAATATTTACCCA	8	3	CCCTCTTTGGCACGCCCCCT	ATACTATCTTAGAGGTGGAG	deletion	57508369	ecDNA
chr1	36059958	bl6	bottom-CS1	chr19	200ngCre_72h_rep1	40934620	top-CS2	bl6	TTGGACCACTGGGCGGAGAC	CAATATCATCAACAGCACCA	10	4	CTTACGTGTATACTACCTAG	TGGACTTCGCTTATACTCGC	translocation	translocation	not-deletion
chr1	36059958	bl6	bottom-CS1	chr19	4ugCre_72h_rep2	40934620	top-CS2	bl6	TTGGACCACTGGGCGGAGAC	CAATATCATCAACAGCACCA	7	2	CTTACGTGTATACTACCTAG	TGGACTTCGCTTATACTCGC	translocation	translocation	not-deletion
chr3	122433547	cast	top-CS2	chr19	4ugCre_72h_rep2	40934620	top-CS2	bl6	ACGCAACACTGTCCGCGTAT	CAATATCATCAACAGCACCA	7	2	ACAGGAATAAAGATACACAC	TGGACTTCGCTTATACTCGC	translocation	translocation	not-deletion
chr1	44174493	cast	bottom-CS1	chr19	200ngCre_72h_rep1	28650216	top-CS2	bl6	GTCGCTTGGAATTTTCGTTG	TTCGGAGGCCTAAACCGCAC	10	4	ACTAAGTCGGATATCTTAAA	TTGAATGTGCAGGGGGATGG	translocation	translocation	not-deletion
chr1	55133144	noVariant	top-CS2	chr15	200ngCre_72h_rep1	73318912	bottom-CS1	bl6	GTTTGCTTCATTAACGAATT	TACAGCCCGGACAGTTTTCA	7	4	CTAACATTCCCCGTTAATCA	CAATTGAACTTTTCTTAAAC	translocation	translocation	not-deletion
chr12	110519283	cast	bottom-CS1	chr15	200ngCre_72h_rep1	73318912	bottom-CS1	bl6	CGGTTACGCTTTGTGGGACT	TACAGCCCGGACAGTTTTCA	12	3	GGCACACCTCTTCCGTGACA	CAATTGAACTTTTCTTAAAC	translocation	translocation	not-deletion
chr5	36617730	cast	bottom-CS1	chr15	200ngCre_72h_rep1	73318912	bottom-CS1	bl6	AACAGTGTTTTTCCTCTAAG	TACAGCCCGGACAGTTTTCA	9	3	ACCGCCTTCACCCACCGCTT	CAATTGAACTTTTCTTAAAC	translocation	translocation	not-deletion
chr1	78472806	noVariant	top-CS2	chr15	1ugCre_72h_rep1	73318912	bottom-CS1	bl6	GATATTCAGCAGGTGTGCTC	TACAGCCCGGACAGTTTTCA	10	2	GTTTATCTGTTCACGAATTC	CAATTGAACTTTTCTTAAAC	translocation	translocation	not-deletion
chr6	33372969	bl6	bottom-CS1	chr15	1ugCre_72h_rep1	73318912	bottom-CS1	bl6	GGGTGTGAAGCAATGTCATA	TACAGCCCGGACAGTTTTCA	5	3	GTACGTATTATTAGAATCTC	CAATTGAACTTTTCTTAAAC	translocation	translocation	not-deletion
chr15	25746416	bl6	bottom-CS1	chr15	1ugCre_72h_rep2	73318912	bottom-CS1	bl6	AGTGTGCTTTTTCGTATCTA	TACAGCCCGGACAGTTTTCA	20	8	AATTAGTCATTGACCCCGCA	CAATTGAACTTTTCTTAAAC	deletion	47572496	ecDNA
chr14	120403171	cast	bottom-CS1	chr15	4ugCre_72h_rep1	73318912	bottom-CS1	bl6	CAATGTATCACTCTACGCCC	TACAGCCCGGACAGTTTTCA	10	3	ACCACTCAACAGCCCACACC	CAATTGAACTTTTCTTAAAC	translocation	translocation	not-deletion
chr15	25746416	bl6	bottom-CS1	chr15	4ugCre_72h_rep1	73318912	bottom-CS1	bl6	AGTGTGCTTTTTCGTATCTA	TACAGCCCGGACAGTTTTCA	26	7	AATTAGTCATTGACCCCGCA	CAATTGAACTTTTCTTAAAC	deletion	47572496	ecDNA
chr3	146068888	cast	bottom-CS1	chr15	4ugCre_72h_rep1	73318912	bottom-CS1	bl6	CCATCGAGAATCGCCCGATT	TACAGCCCGGACAGTTTTCA	10	4	CCTTATGAGCACGATAACAC	CAATTGAACTTTTCTTAAAC	translocation	translocation	not-deletion
chr1	55146338	cast	bottom-CS1	chr1	200ngCre_72h_rep1	49524615	bottom-CS1	cast	TGGGAGTTGGGACTGGTATT	CCCTCATACAGGTATGTATA	12	2	ATTGTAATAGCTAAAATTAA	TTTTGTTACGTCCATATGTG	deletion	5621723	genome
chr4	150147160	bl6	bottom-CS1	chr1	4ugCre_72h_rep1	49524615	bottom-CS1	cast	CGGGTTTCGAGTGCGATAAT	CCCTCATACAGGTATGTATA	17	3	CTACCTCTGATATAGCTCCA	TTTTGTTACGTCCATATGTG	translocation	translocation	not-deletion
chr1	56734210	cast	top-CS2	chr3	200ngCre_72h_rep1	19262018	bottom-CS1	bl6	TATAGTCTTCTTCGCTTTAT	ACATCATAGCAACGTTTCCG	8	2	TGCACGCCACTATAATGCAT	CTTTGCTTACGAAGTTTATT	translocation	translocation	not-deletion
chr12	4245653	bl6	bottom-CS1	chr3	1ugCre_72h_rep1	19262018	bottom-CS1	bl6	TCCCTACCCGCTTTGAAATA	ACATCATAGCAACGTTTCCG	11	4	AACGGGCCAAATAGCGCAAT	CTTTGCTTACGAAGTTTATT	translocation	translocation	not-deletion
chr12	4245653	bl6	bottom-CS1	chr3	1ugCre_72h_rep2	19262018	bottom-CS1	bl6	TCCCTACCCGCTTTGAAATA	ACATCATAGCAACGTTTCCG	6	2	AACGGGCCAAATAGCGCAAT	CTTTGCTTACGAAGTTTATT	translocation	translocation	not-deletion
chr1	58503643	bl6	bottom-CS1	chr1	200ngCre_72h_rep1	62372223	bottom-CS1	bl6	ATGTTTTTGGGTTAAGCGTG	ACCCAGGTGACCGACAACAT	7	4	TCCCCAAGCTACCCAGCCTC	CAGGAGGATTCACCTACGCA	deletion	3868580	ecDNA
chr1	58503643	bl6	bottom-CS1	chr1	4ugCre_72h_rep2	62372223	bottom-CS1	bl6	ATGTTTTTGGGTTAAGCGTG	ACCCAGGTGACCGACAACAT	16	8	TCCCCAAGCTACCCAGCCTC	CAGGAGGATTCACCTACGCA	deletion	3868580	ecDNA
chr14	35650764	noVariant	bottom-CS1	chr1	4ugCre_72h_rep2	62372223	bottom-CS1	bl6	GAATGTATTGTGCGGAGGGT	ACCCAGGTGACCGACAACAT	6	2	TAGGTGTCCCGGTTAATGCC	CAGGAGGATTCACCTACGCA	translocation	translocation	not-deletion
chr7	30634422	cast	top-CS2	chr1	4ugCre_72h_rep2	62372223	bottom-CS1	bl6	GTTGTGTATCTCAGTTGACA	ACCCAGGTGACCGACAACAT	2	2	AGACAAATAGACGAAGATTA	CAGGAGGATTCACCTACGCA	translocation	translocation	not-deletion
chr1	58503643	bl6	bottom-CS1	chr1	1ugCre_72h_rep2	62372223	bottom-CS1	bl6	ATGTTTTTGGGTTAAGCGTG	ACCCAGGTGACCGACAACAT	9	4	TCCCCAAGCTACCCAGCCTC	CAGGAGGATTCACCTACGCA	deletion	3868580	ecDNA
chr1	74481292	bl6	top-CS2	chr1	1ugCre_72h_rep2	62372223	bottom-CS1	bl6	TTTCATGTCGGGTATGGATG	ACCCAGGTGACCGACAACAT	5	2	AACTTCCCTGTAGCAACCCC	CAGGAGGATTCACCTACGCA	inversion	12109069	not-deletion
chr1	62372223	bl6	bottom-CS1	chr1	200ngCre_72h_rep1	58503643	bottom-CS1	bl6	CAGGAGGATTCACCTACGCA	TCCCCAAGCTACCCAGCCTC	12	5	ACCCAGGTGACCGACAACAT	ATGTTTTTGGGTTAAGCGTG	deletion	3868580	genome
chr19	16217810	bl6	top-CS2	chr1	4ugCre_72h_rep2	58503643	bottom-CS1	bl6	CAGCGTGTGATATTATGCTA	TCCCCAAGCTACCCAGCCTC	13	7	TGGACTGAGGACACCAGAAT	ATGTTTTTGGGTTAAGCGTG	translocation	translocation	not-deletion
chr1	62372223	bl6	bottom-CS1	chr1	1ugCre_72h_rep1	58503643	bottom-CS1	bl6	CAGGAGGATTCACCTACGCA	TCCCCAAGCTACCCAGCCTC	13	2	ACCCAGGTGACCGACAACAT	ATGTTTTTGGGTTAAGCGTG	deletion	3868580	genome
chr19	5817659	cast	bottom-CS1	chr1	1ugCre_72h_rep2	58503643	bottom-CS1	bl6	TAATATGTAGGGATCGTAAA	TCCCCAAGCTACCCAGCCTC	9	5	CCACAGAGGACCAATAACAC	ATGTTTTTGGGTTAAGCGTG	translocation	translocation	not-deletion
chr2	144143416	noVariant	top-CS2	chr1	1ugCre_72h_rep2	58503643	bottom-CS1	bl6	TCAGAATTGGCATGCCGTTT	TCCCCAAGCTACCCAGCCTC	8	3	GCAACATATATCCGCCCAAA	ATGTTTTTGGGTTAAGCGTG	translocation	translocation	not-deletion
chr5	135325966	cast	top-CS2	chr1	4ugCre_72h_rep1	58503643	bottom-CS1	bl6	CGTGGATTAGTCTCTATCGC	TCCCCAAGCTACCCAGCCTC	11	4	CATATCGTAACTCCCAGCAA	ATGTTTTTGGGTTAAGCGTG	translocation	translocation	not-deletion
chr8	11705931	bl6	bottom-CS1	chr1	4ugCre_72h_rep1	58503643	bottom-CS1	bl6	TTGCCTGTATTAGGAGATGT	TCCCCAAGCTACCCAGCCTC	8	2	CGAACATCGATTGTTCACTG	ATGTTTTTGGGTTAAGCGTG	translocation	translocation	not-deletion
chr1	74481292	bl6	top-CS2	chr8	200ngCre_72h_rep1	40636415	top-CS2	cast	TTTCATGTCGGGTATGGATG	CCCTCTCGACTTGGAAACAC	8	2	AACTTCCCTGTAGCAACCCC	GGATATAGGTCCCCTCATGA	translocation	translocation	not-deletion
chr8	85932610	noVariant	top-CS2	chr8	4ugCre_72h_rep2	40636415	top-CS2	cast	GGGATTGAGTTTAAGAGAGC	CCCTCTCGACTTGGAAACAC	2	2	AAGCCGCTTCACCACAACAT	GGATATAGGTCCCCTCATGA	deletion	45296195	ecDNA
chr5	127482488	cast	top-CS2	chr8	1ugCre_72h_rep1	40636415	top-CS2	cast	AATCCAGGTATCTTTAGGTG	CCCTCTCGACTTGGAAACAC	9	4	TACATCGCCGATATTGCTAC	GGATATAGGTCCCCTCATGA	translocation	translocation	not-deletion
chr8	85932610	noVariant	top-CS2	chr8	1ugCre_72h_rep1	40636415	top-CS2	cast	GGGATTGAGTTTAAGAGAGC	CCCTCTCGACTTGGAAACAC	9	3	AAGCCGCTTCACCACAACAT	GGATATAGGTCCCCTCATGA	deletion	45296195	ecDNA
chr1	54538260	cast	bottom-CS1	chr8	1ugCre_72h_rep2	40636415	top-CS2	cast	ATTTTGGATTAGTCCTCGTA	CCCTCTCGACTTGGAAACAC	8	3	AGCCAGACCGGCCCCTCCGT	GGATATAGGTCCCCTCATGA	translocation	translocation	not-deletion
chr1	74481292	bl6	top-CS2	chr8	1ugCre_72h_rep2	40636415	top-CS2	cast	TTTCATGTCGGGTATGGATG	CCCTCTCGACTTGGAAACAC	4	3	AACTTCCCTGTAGCAACCCC	GGATATAGGTCCCCTCATGA	translocation	translocation	not-deletion
chr10	96066800	bl6	top-CS2	chr8	1ugCre_72h_rep2	40636415	top-CS2	cast	GTTAATCCGAGTGGGTGGTC	CCCTCTCGACTTGGAAACAC	6	4	ATCTAAACGACACTGTCGCC	GGATATAGGTCCCCTCATGA	translocation	translocation	not-deletion
chr8	11705931	bl6	bottom-CS1	chr8	200ngCre_72h_rep2	40636415	top-CS2	cast	TTGCCTGTATTAGGAGATGT	CCCTCTCGACTTGGAAACAC	6	2	CGAACATCGATTGTTCACTG	GGATATAGGTCCCCTCATGA	translocation	translocation	not-deletion
chr1	81587038	noVariant	top-CS2	chr1	200ngCre_72h_rep1	82734753	bottom-CS1	bl6	TCTATAGTGTTTCTTTACTC	TAACCATTACCTAAACTCAT	16	4	AGTGGCGCAGCATGATCCGC	CGGTGTCTGTCATTAGTCAA	inversion	1147715	not-deletion
chr1	81587038	noVariant	top-CS2	chr1	4ugCre_72h_rep2	82734753	bottom-CS1	bl6	TCTATAGTGTTTCTTTACTC	TAACCATTACCTAAACTCAT	29	13	AGTGGCGCAGCATGATCCGC	CGGTGTCTGTCATTAGTCAA	inversion	1147715	not-deletion
chr1	81587038	noVariant	top-CS2	chr1	1ugCre_72h_rep1	82734753	bottom-CS1	bl6	TCTATAGTGTTTCTTTACTC	TAACCATTACCTAAACTCAT	17	4	AGTGGCGCAGCATGATCCGC	CGGTGTCTGTCATTAGTCAA	inversion	1147715	not-deletion
chr5	23409018	cast	bottom-CS1	chr1	1ugCre_72h_rep1	82734753	bottom-CS1	bl6	TTACACGGCGCCGCTGTATA	TAACCATTACCTAAACTCAT	9	2	AACCCAGATCACATACATAG	CGGTGTCTGTCATTAGTCAA	translocation	translocation	not-deletion
chr1	56008419	bl6	top-CS2	chr1	1ugCre_72h_rep2	82734753	bottom-CS1	bl6	AAAGTCAGGAGGATGAACAG	TAACCATTACCTAAACTCAT	28	8	GTCCGACCAGACCTTCACCC	CGGTGTCTGTCATTAGTCAA	inversion	26726334	not-deletion
chr1	81587038	noVariant	top-CS2	chr1	1ugCre_72h_rep2	82734753	bottom-CS1	bl6	TCTATAGTGTTTCTTTACTC	TAACCATTACCTAAACTCAT	23	9	AGTGGCGCAGCATGATCCGC	CGGTGTCTGTCATTAGTCAA	inversion	1147715	not-deletion
chr1	51905570	bl6	top-CS2	chr1	4ugCre_72h_rep1	82734753	bottom-CS1	bl6	TACCTGAGCTAAATGGCTCT	TAACCATTACCTAAACTCAT	18	4	AAAACCGGTACACGAGGGAT	CGGTGTCTGTCATTAGTCAA	inversion	30829183	not-deletion
chr1	81587038	noVariant	top-CS2	chr1	4ugCre_72h_rep1	82734753	bottom-CS1	bl6	TCTATAGTGTTTCTTTACTC	TAACCATTACCTAAACTCAT	11	4	AGTGGCGCAGCATGATCCGC	CGGTGTCTGTCATTAGTCAA	inversion	1147715	not-deletion
chr6	82705853	cast	bottom-CS1	chr1	4ugCre_72h_rep1	82734753	bottom-CS1	bl6	GGAATGCTCATAATCGTTTC	TAACCATTACCTAAACTCAT	20	3	ACACTCCTCAGCATGTCAAG	CGGTGTCTGTCATTAGTCAA	translocation	translocation	not-deletion
chr1	81587038	noVariant	top-CS2	chr1	200ngCre_72h_rep2	82734753	bottom-CS1	bl6	TCTATAGTGTTTCTTTACTC	TAACCATTACCTAAACTCAT	8	2	AGTGGCGCAGCATGATCCGC	CGGTGTCTGTCATTAGTCAA	inversion	1147715	not-deletion
chr1	84871549	noVariant	top-CS2	chr11	200ngCre_72h_rep1	110431402	bottom-CS1	cast	TGTATAACATGTTAGAAGGT	CACACTCCACCACAACGTTC	26	7	TCCCAACGGACGGAACACTC	GGGGCGTTTGTTCCTATAAA	translocation	translocation	not-deletion
chr1	92262191	cast	top-CS2	chr10	200ngCre_72h_rep1	9884289	top-CS2	bl6	TTAAGTTGTCTCGCTAGTGG	CCTACCGCCTCAGATTGAAC	2	2	CCCTCTCGTTGGCCTCAAGG	TGGCTATGGCTGCTCTGTGG	translocation	translocation	not-deletion
chr1	94818292	bl6	top-CS2	chr1	200ngCre_72h_rep1	19204558	top-CS2	bl6	ATGCGCCCATGAATTAGTGC	GGAAACTGAATTAACTTATA	4	2	TCCAACATCTCACGTTCGAA	TCGTGGGATTACAAGTGAAG	deletion	75613734	ecDNA
chr1	12746403	bl6	bottom-CS1	chr1	1ugCre_72h_rep2	19204558	top-CS2	bl6	TCGTAAATTGGCCACGGTAG	GGAAACTGAATTAACTTATA	9	5	TACAGCGACGCTTGAAACTC	TCGTGGGATTACAAGTGAAG	inversion	6458155	not-deletion
chr1	94818292	bl6	top-CS2	chr1	1ugCre_72h_rep2	19204558	top-CS2	bl6	ATGCGCCCATGAATTAGTGC	GGAAACTGAATTAACTTATA	7	2	TCCAACATCTCACGTTCGAA	TCGTGGGATTACAAGTGAAG	deletion	75613734	ecDNA
chr1	12746403	bl6	bottom-CS1	chr1	4ugCre_72h_rep1	19204558	top-CS2	bl6	TCGTAAATTGGCCACGGTAG	GGAAACTGAATTAACTTATA	15	3	TACAGCGACGCTTGAAACTC	TCGTGGGATTACAAGTGAAG	inversion	6458155	not-deletion
chr1	99772471	cast	bottom-CS1	chr1	200ngCre_72h_rep1	151945601	bottom-CS1	noVariant	TAAATCTATTGGTGTATGGT	GTATAAAGACCCGTAATCTG	16	5	ATAAGTACGGTACAACATAA	TGCATCGACACACAAACTTT	deletion	52173130	ecDNA
chr1	102093000	bl6	bottom-CS1	chr2	200ngCre_72h_rep1	15454447	bottom-CS1	cast	CTTGTGGCTAAGTTTTCCAG	GGATAATCCACGACCCACCA	21	7	CTACCTTGAGGCACAAATCC	TGCGGCTTGTCCGGTAGGTC	translocation	translocation	not-deletion
chr1	105563438	cast	top-CS2	chr7	200ngCre_72h_rep1	27865112	top-CS2	cast	GTATGATTTTAGAGAGTGTA	GTAATACTTAACATTCTAAA	7	3	ATAATCGGCGGATACCACCT	CATGTTCCGGGGCCTTGTGT	translocation	translocation	not-deletion
chr4	145065721	noVariant	bottom-CS1	chr7	4ugCre_72h_rep2	27865112	top-CS2	cast	GATTCTCGGTCTTCGCACCG	GTAATACTTAACATTCTAAA	2	2	CACTATACAAAAAAGTCAAT	CATGTTCCGGGGCCTTGTGT	translocation	translocation	not-deletion
chrX	108757163	bl6	top-CS2	chr7	1ugCre_72h_rep2	27865112	top-CS2	cast	TCAGGGAGATCTAGCAATTT	GTAATACTTAACATTCTAAA	5	2	TAAGCTGATGGTACAGATCC	CATGTTCCGGGGCCTTGTGT	translocation	translocation	not-deletion
chr10	34017089	bl6	bottom-CS1	chr7	200ngCre_72h_rep2	27865112	top-CS2	cast	TGTCTGTGCCAAGTAGTTTG	GTAATACTTAACATTCTAAA	8	3	GTCAAACAAATACCTCCGAG	CATGTTCCGGGGCCTTGTGT	translocation	translocation	not-deletion
chr1	119744032	noVariant	top-CS2	chr16	200ngCre_72h_rep1	32072952	top-CS2	noVariant	TGTTGGACCTTAAACGGAGT	ATTATAGGGCCATCTCAGAA	6	2	TACGCGCATCTGCACACAAT	GTCTTTTCCGTCCTTCTTCG	translocation	translocation	not-deletion
chr14	50925686	bl6	top-CS2	chr16	4ugCre_72h_rep2	32072952	top-CS2	noVariant	TTTAGTAGAGCGTAAAGGTG	ATTATAGGGCCATCTCAGAA	12	3	CTTTAGCGTCAGAGTACAAA	GTCTTTTCCGTCCTTCTTCG	translocation	translocation	not-deletion
chr1	131404915	cast	top-CS2	chr18	200ngCre_72h_rep1	77712609	bottom-CS1	bl6	AGGACTGTTTTGTTGCGATT	GAGCAATGCGCAACCTTTAC	5	2	CCTGATGGATTAAAAAATAG	AAGTTTGGTAGTACCTTAGC	translocation	translocation	not-deletion
chr18	46613788	bl6	bottom-CS1	chr18	4ugCre_72h_rep2	77712609	bottom-CS1	bl6	CGAGTGTTAGATGCCGTATT	GAGCAATGCGCAACCTTTAC	21	6	CCTAATTGTTAAGCTTCAGC	AAGTTTGGTAGTACCTTAGC	deletion	31098821	ecDNA
chr18	46613788	bl6	bottom-CS1	chr18	1ugCre_72h_rep2	77712609	bottom-CS1	bl6	CGAGTGTTAGATGCCGTATT	GAGCAATGCGCAACCTTTAC	10	4	CCTAATTGTTAAGCTTCAGC	AAGTTTGGTAGTACCTTAGC	deletion	31098821	ecDNA
chr18	46613788	bl6	bottom-CS1	chr18	4ugCre_72h_rep1	77712609	bottom-CS1	bl6	CGAGTGTTAGATGCCGTATT	GAGCAATGCGCAACCTTTAC	3	2	CCTAATTGTTAAGCTTCAGC	AAGTTTGGTAGTACCTTAGC	deletion	31098821	ecDNA
chr2	168213781	noVariant	top-CS2	chr18	4ugCre_72h_rep1	77712609	bottom-CS1	bl6	GTTGAGATACTGTGCTTCAT	GAGCAATGCGCAACCTTTAC	4	2	CTACTGATCTCAGACTAACG	AAGTTTGGTAGTACCTTAGC	translocation	translocation	not-deletion
chr1	131404915	cast	top-CS2	chr18	200ngCre_72h_rep2	77712609	bottom-CS1	bl6	AGGACTGTTTTGTTGCGATT	GAGCAATGCGCAACCTTTAC	11	4	CCTGATGGATTAAAAAATAG	AAGTTTGGTAGTACCTTAGC	translocation	translocation	not-deletion
chr1	134430365	cast	bottom-CS1	chr15	200ngCre_72h_rep1	7145127	bottom-CS1	cast	CGTAAGTTGGTCTGTATGAC	GAACGAATATGCTCGTCACA	10	3	CTCAGAGACTAAACCACCGA	CTGTTTTGTGTGACTGTCGA	translocation	translocation	not-deletion
chr1	136777865	noVariant	top-CS2	chr1	200ngCre_72h_rep1	130433696	top-CS2	cast	TATTATGATTTTTGTGGTGC	TGCACCCAAGCCCAACGGAA	14	4	CAAAAAAACACACCCTAAAA	TCCCGCATTTACAGTGAGGG	deletion	6344169	ecDNA
chr12	73253102	bl6	bottom-CS1	chr1	1ugCre_72h_rep1	130433696	top-CS2	cast	CATTTTAAATACGGTACTTT	TGCACCCAAGCCCAACGGAA	4	2	TCCTCATGAGCAACATATTG	TCCCGCATTTACAGTGAGGG	translocation	translocation	not-deletion
chr12	112802964	bl6	bottom-CS1	chr1	1ugCre_72h_rep1	130433696	top-CS2	cast	GTAGGCTCGGTACGTAAGTT	TGCACCCAAGCCCAACGGAA	7	3	CCCCCCGTGAGTCTATGATC	TCCCGCATTTACAGTGAGGG	translocation	translocation	not-deletion
chr1	136777865	noVariant	top-CS2	chr1	1ugCre_72h_rep2	130433696	top-CS2	cast	TATTATGATTTTTGTGGTGC	TGCACCCAAGCCCAACGGAA	27	8	CAAAAAAACACACCCTAAAA	TCCCGCATTTACAGTGAGGG	deletion	6344169	ecDNA
chr1	150221004	bl6	top-CS2	chr1	200ngCre_72h_rep1	165902590	bottom-CS1	bl6	TCTAGTTTGTCTAGTTTGGG	CCATACAGCAACTCATCCCC	11	3	ACTGTGGACCATCGCCCCCA	GCATTACCATTGGCTAGTTT	inversion	15681586	not-deletion
chr17	23797307	bl6	bottom-CS1	chr1	1ugCre_72h_rep1	165902590	bottom-CS1	bl6	TCCTTTCCAATAATGTTAAT	CCATACAGCAACTCATCCCC	5	2	CTCCATGAGCATTAATGTAG	GCATTACCATTGGCTAGTTT	translocation	translocation	not-deletion
chr15	12019871	cast	top-CS2	chr1	1ugCre_72h_rep2	165902590	bottom-CS1	bl6	CACTCATCCTCCAATTTTTT	CCATACAGCAACTCATCCCC	6	4	GTGGCACTTTGACATCAAGT	GCATTACCATTGGCTAGTTT	translocation	translocation	not-deletion
chr1	150425465	bl6	bottom-CS1	chr1	200ngCre_72h_rep1	151235042	bottom-CS1	bl6	CTTTTGCTAGCAAGATCTAT	ATGAGATGGGATGCCATATA	17	4	GTGTCCGCACTATAAATAAA	TCCTGTGAGACAGCAGTGTC	deletion	809577	ecDNA
chr1	150425465	bl6	bottom-CS1	chr1	4ugCre_72h_rep2	151235042	bottom-CS1	bl6	CTTTTGCTAGCAAGATCTAT	ATGAGATGGGATGCCATATA	11	5	GTGTCCGCACTATAAATAAA	TCCTGTGAGACAGCAGTGTC	deletion	809577	ecDNA
chr17	87351553	cast	top-CS2	chr1	4ugCre_72h_rep2	151235042	bottom-CS1	bl6	GAGCCTTTGTATTCAGACGT	ATGAGATGGGATGCCATATA	12	3	TGATCCAGAAAACACCACAC	TCCTGTGAGACAGCAGTGTC	translocation	translocation	not-deletion
chr1	150425465	bl6	bottom-CS1	chr1	1ugCre_72h_rep1	151235042	bottom-CS1	bl6	CTTTTGCTAGCAAGATCTAT	ATGAGATGGGATGCCATATA	112	38	GTGTCCGCACTATAAATAAA	TCCTGTGAGACAGCAGTGTC	deletion	809577	ecDNA
chr1	156022078	bl6	bottom-CS1	chr1	1ugCre_72h_rep1	151235042	bottom-CS1	bl6	ATCTAATTTTCCTGGCCCGA	ATGAGATGGGATGCCATATA	13	3	GCTAGGAGCCGGACACCCTA	TCCTGTGAGACAGCAGTGTC	deletion	4787036	genome
chr1	150425465	bl6	bottom-CS1	chr1	1ugCre_72h_rep2	151235042	bottom-CS1	bl6	CTTTTGCTAGCAAGATCTAT	ATGAGATGGGATGCCATATA	37	20	GTGTCCGCACTATAAATAAA	TCCTGTGAGACAGCAGTGTC	deletion	809577	ecDNA
chr1	150425465	bl6	bottom-CS1	chr1	4ugCre_72h_rep1	151235042	bottom-CS1	bl6	CTTTTGCTAGCAAGATCTAT	ATGAGATGGGATGCCATATA	42	15	GTGTCCGCACTATAAATAAA	TCCTGTGAGACAGCAGTGTC	deletion	809577	ecDNA
chr1	183154478	bl6	top-CS2	chr1	4ugCre_72h_rep1	151235042	bottom-CS1	bl6	TTCATCCTAAGTAACTGCTT	ATGAGATGGGATGCCATATA	6	4	ATAAATATAATGACCCAGGA	TCCTGTGAGACAGCAGTGTC	inversion	31919436	not-deletion
chr17	87351553	cast	top-CS2	chr1	4ugCre_72h_rep1	151235042	bottom-CS1	bl6	GAGCCTTTGTATTCAGACGT	ATGAGATGGGATGCCATATA	4	3	TGATCCAGAAAACACCACAC	TCCTGTGAGACAGCAGTGTC	translocation	translocation	not-deletion
chr1	150425465	bl6	bottom-CS1	chr1	200ngCre_72h_rep2	151235042	bottom-CS1	bl6	CTTTTGCTAGCAAGATCTAT	ATGAGATGGGATGCCATATA	6	3	GTGTCCGCACTATAAATAAA	TCCTGTGAGACAGCAGTGTC	deletion	809577	ecDNA
chr1	153373641	bl6	top-CS2	chr1	200ngCre_72h_rep1	125552210	top-CS2	bl6	CACCGTTATGTGGTCTGCTC	CACCTCAGTACTTGAAATAT	9	3	AGATCCAAAGCCAATCTAGA	GGGTTATTCGTCTCAATGTT	deletion	27821431	ecDNA
chr1	153373641	bl6	top-CS2	chr1	1ugCre_72h_rep1	125552210	top-CS2	bl6	CACCGTTATGTGGTCTGCTC	CACCTCAGTACTTGAAATAT	30	10	AGATCCAAAGCCAATCTAGA	GGGTTATTCGTCTCAATGTT	deletion	27821431	ecDNA
chr1	153373641	bl6	top-CS2	chr1	1ugCre_72h_rep2	125552210	top-CS2	bl6	CACCGTTATGTGGTCTGCTC	CACCTCAGTACTTGAAATAT	10	5	AGATCCAAAGCCAATCTAGA	GGGTTATTCGTCTCAATGTT	deletion	27821431	ecDNA
chr1	172259983	cast	top-CS2	chr7	200ngCre_72h_rep1	46395428	top-CS2	cast	AGGGGTAGGGCAACATTGTA	TGGCCAAACCGCCCAATGTA	13	2	ATTACTAACTAAGATCCTTT	GTGTCAAGGGCGGCCTTTGT	translocation	translocation	not-deletion
chr5	50059600	noVariant	bottom-CS1	chr7	1ugCre_72h_rep2	46395428	top-CS2	cast	CCTTCCGTATTCGTTACTGA	TGGCCAAACCGCCCAATGTA	2	2	GTAGAAGAGCCCAATAGCAA	GTGTCAAGGGCGGCCTTTGT	translocation	translocation	not-deletion
chr1	174072269	noVariant	bottom-CS1	chr2	200ngCre_72h_rep1	5008110	bottom-CS1	bl6	AGATCGAAATGTCTTTTTTG	CTTAAACAAGTCGCATCCCA	10	3	CGGTTCATCCAACAATCAAG	CACTTTTCAGGAGAGTACTC	translocation	translocation	not-deletion
chr1	174072269	noVariant	bottom-CS1	chr2	4ugCre_72h_rep2	5008110	bottom-CS1	bl6	AGATCGAAATGTCTTTTTTG	CTTAAACAAGTCGCATCCCA	12	5	CGGTTCATCCAACAATCAAG	CACTTTTCAGGAGAGTACTC	translocation	translocation	not-deletion
chr1	174072269	noVariant	bottom-CS1	chr2	1ugCre_72h_rep1	5008110	bottom-CS1	bl6	AGATCGAAATGTCTTTTTTG	CTTAAACAAGTCGCATCCCA	44	10	CGGTTCATCCAACAATCAAG	CACTTTTCAGGAGAGTACTC	translocation	translocation	not-deletion
chr1	174072269	noVariant	bottom-CS1	chr2	1ugCre_72h_rep2	5008110	bottom-CS1	bl6	AGATCGAAATGTCTTTTTTG	CTTAAACAAGTCGCATCCCA	31	14	CGGTTCATCCAACAATCAAG	CACTTTTCAGGAGAGTACTC	translocation	translocation	not-deletion
chr8	72191997	bl6	top-CS2	chr2	1ugCre_72h_rep2	5008110	bottom-CS1	bl6	AATCCGTCTTCGCGGACCTA	CTTAAACAAGTCGCATCCCA	23	5	TAGTTCACCAGAAAACGGAG	CACTTTTCAGGAGAGTACTC	translocation	translocation	not-deletion
chr1	174072269	noVariant	bottom-CS1	chr2	4ugCre_72h_rep1	5008110	bottom-CS1	bl6	AGATCGAAATGTCTTTTTTG	CTTAAACAAGTCGCATCCCA	6	3	CGGTTCATCCAACAATCAAG	CACTTTTCAGGAGAGTACTC	translocation	translocation	not-deletion
chr1	174072269	noVariant	bottom-CS1	chr2	200ngCre_72h_rep2	5008110	bottom-CS1	bl6	AGATCGAAATGTCTTTTTTG	CTTAAACAAGTCGCATCCCA	39	11	CGGTTCATCCAACAATCAAG	CACTTTTCAGGAGAGTACTC	translocation	translocation	not-deletion
chr1	181911302	bl6	top-CS2	chr5	200ngCre_72h_rep1	99977863	bottom-CS1	bl6	TGACTTTATTCAGGGTTTGA	ACCATAACCTGCACTAACTG	7	2	TAGGGTCTGCGTACCCATCT	AACGCATTATGGCGTACCTT	translocation	translocation	not-deletion
chr1	181993634	bl6	top-CS2	chr1	200ngCre_72h_rep1	181220964	top-CS2	bl6	CTTAGTTTATTTTCAACGGC	GCCGGATTTTATACCGACCT	12	3	GAGCGAGGCTCCAAACCCAA	CAGACCAAATATTTCCGTTG	deletion	772670	ecDNA
chr1	181993634	bl6	top-CS2	chr1	4ugCre_72h_rep2	181220964	top-CS2	bl6	CTTAGTTTATTTTCAACGGC	GCCGGATTTTATACCGACCT	41	20	GAGCGAGGCTCCAAACCCAA	CAGACCAAATATTTCCGTTG	deletion	772670	ecDNA
chr1	182289147	bl6	bottom-CS1	chr1	4ugCre_72h_rep2	181220964	top-CS2	bl6	TTTATAAAATAATTTGTTAG	GCCGGATTTTATACCGACCT	16	8	CCCCGCGGTTCTGTAACTAC	CAGACCAAATATTTCCGTTG	inversion	1068183	not-deletion
chr1	181993634	bl6	top-CS2	chr1	1ugCre_72h_rep1	181220964	top-CS2	bl6	CTTAGTTTATTTTCAACGGC	GCCGGATTTTATACCGACCT	38	12	GAGCGAGGCTCCAAACCCAA	CAGACCAAATATTTCCGTTG	deletion	772670	ecDNA
chr9	53445729	bl6	top-CS2	chr1	1ugCre_72h_rep1	181220964	top-CS2	bl6	GTAGTAATTCTATGCGTGGC	GCCGGATTTTATACCGACCT	6	4	TACCAAAGCACCGGATAATG	CAGACCAAATATTTCCGTTG	translocation	translocation	not-deletion
chr1	181993634	bl6	top-CS2	chr1	1ugCre_72h_rep2	181220964	top-CS2	bl6	CTTAGTTTATTTTCAACGGC	GCCGGATTTTATACCGACCT	45	23	GAGCGAGGCTCCAAACCCAA	CAGACCAAATATTTCCGTTG	deletion	772670	ecDNA
chr1	182289147	bl6	bottom-CS1	chr1	1ugCre_72h_rep2	181220964	top-CS2	bl6	TTTATAAAATAATTTGTTAG	GCCGGATTTTATACCGACCT	16	4	CCCCGCGGTTCTGTAACTAC	CAGACCAAATATTTCCGTTG	inversion	1068183	not-deletion
chr1	181993634	bl6	top-CS2	chr1	4ugCre_72h_rep1	181220964	top-CS2	bl6	CTTAGTTTATTTTCAACGGC	GCCGGATTTTATACCGACCT	34	12	GAGCGAGGCTCCAAACCCAA	CAGACCAAATATTTCCGTTG	deletion	772670	ecDNA
chr1	182289147	bl6	bottom-CS1	chr1	4ugCre_72h_rep1	181220964	top-CS2	bl6	TTTATAAAATAATTTGTTAG	GCCGGATTTTATACCGACCT	30	10	CCCCGCGGTTCTGTAACTAC	CAGACCAAATATTTCCGTTG	inversion	1068183	not-deletion
chr1	181993634	bl6	top-CS2	chr1	200ngCre_72h_rep2	181220964	top-CS2	bl6	CTTAGTTTATTTTCAACGGC	GCCGGATTTTATACCGACCT	9	3	GAGCGAGGCTCCAAACCCAA	CAGACCAAATATTTCCGTTG	deletion	772670	ecDNA
chr1	184630660	bl6	top-CS2	chr9	200ngCre_72h_rep1	119792768	top-CS2	cast	AAGGAGATCTAGTTACATGT	TTGAACCAACTAAGAGAGTA	4	2	AGACGTAACTGGTAAGGAGC	TTATAAATTGTCCAGCGTCC	translocation	translocation	not-deletion
chr9	117097438	noVariant	bottom-CS1	chr9	4ugCre_72h_rep2	119792768	top-CS2	cast	CTTGGGTAATAAAGTTTTTT	TTGAACCAACTAAGAGAGTA	7	2	TCAACACGAACAAGCGAGTC	TTATAAATTGTCCAGCGTCC	inversion	2695330	not-deletion
chr9	117097438	noVariant	bottom-CS1	chr9	1ugCre_72h_rep1	119792768	top-CS2	cast	CTTGGGTAATAAAGTTTTTT	TTGAACCAACTAAGAGAGTA	12	5	TCAACACGAACAAGCGAGTC	TTATAAATTGTCCAGCGTCC	inversion	2695330	not-deletion
chr9	117097438	noVariant	bottom-CS1	chr9	1ugCre_72h_rep2	119792768	top-CS2	cast	CTTGGGTAATAAAGTTTTTT	TTGAACCAACTAAGAGAGTA	33	15	TCAACACGAACAAGCGAGTC	TTATAAATTGTCCAGCGTCC	inversion	2695330	not-deletion
chr9	117097438	noVariant	bottom-CS1	chr9	4ugCre_72h_rep1	119792768	top-CS2	cast	CTTGGGTAATAAAGTTTTTT	TTGAACCAACTAAGAGAGTA	9	4	TCAACACGAACAAGCGAGTC	TTATAAATTGTCCAGCGTCC	inversion	2695330	not-deletion
chr1	193550670	bl6	bottom-CS1	chr7	200ngCre_72h_rep1	89938852	top-CS2	noVariant	TTCTTCCACCTAGTCATGAT	TATACAAACACAAAACTACA	13	3	CAGATAGACGCTTAATGCAC	TGCGATAGCACGTCCCAACC	translocation	translocation	not-deletion
chr11	17177578	cast	top-CS2	chr7	1ugCre_72h_rep2	89938852	top-CS2	noVariant	CTGTTTGGCGTATGGAGCGG	TATACAAACACAAAACTACA	15	5	ATTCCAAGACCGGACCTTCA	TGCGATAGCACGTCCCAACC	translocation	translocation	not-deletion
chr11	74772372	cast	top-CS2	chr7	200ngCre_72h_rep2	89938852	top-CS2	noVariant	CAGTAGGCATAGAAGCGTAG	TATACAAACACAAAACTACA	3	2	TGTTACTTTTCGGTGCCTAC	TGCGATAGCACGTCCCAACC	translocation	translocation	not-deletion
chr1	194651270	noVariant	top-CS2	chr1	200ngCre_72h_rep1	185956277	top-CS2	cast	TTCCATTGTTGTTTGAGCCT	CTGCCATTATACAATCAAAG	15	4	AGCATAGTCCATCAGGGCAC	TATTGATCTGTCATGGGGAT	deletion	8694993	ecDNA
chr1	194651270	noVariant	top-CS2	chr1	1ugCre_72h_rep1	185956277	top-CS2	cast	TTCCATTGTTGTTTGAGCCT	CTGCCATTATACAATCAAAG	11	3	AGCATAGTCCATCAGGGCAC	TATTGATCTGTCATGGGGAT	deletion	8694993	ecDNA
chr17	15992564	cast	top-CS2	chr1	1ugCre_72h_rep1	185956277	top-CS2	cast	AGGCCGGCTTCCTGGTTCTA	CTGCCATTATACAATCAAAG	6	2	CGCGATCAATTCCCGAGGAG	TATTGATCTGTCATGGGGAT	translocation	translocation	not-deletion
chr1	194651270	noVariant	top-CS2	chr1	1ugCre_72h_rep2	185956277	top-CS2	cast	TTCCATTGTTGTTTGAGCCT	CTGCCATTATACAATCAAAG	29	11	AGCATAGTCCATCAGGGCAC	TATTGATCTGTCATGGGGAT	deletion	8694993	ecDNA
chr1	194651270	noVariant	top-CS2	chr1	4ugCre_72h_rep1	185956277	top-CS2	cast	TTCCATTGTTGTTTGAGCCT	CTGCCATTATACAATCAAAG	9	6	AGCATAGTCCATCAGGGCAC	TATTGATCTGTCATGGGGAT	deletion	8694993	ecDNA
chr10	4109099	bl6	top-CS2	chr10	200ngCre_72h_rep1	4325288	top-CS2	bl6	CGTATGAAGTTCCACGTAGG	TTCGACCATAGAAGCACTTT	31	12	CTACCCGTCCACATGTATTG	TCTTTATCTTCATATATTTT	deletion	216189	genome
chr10	4109099	bl6	top-CS2	chr10	4ugCre_72h_rep2	4325288	top-CS2	bl6	CGTATGAAGTTCCACGTAGG	TTCGACCATAGAAGCACTTT	23	11	CTACCCGTCCACATGTATTG	TCTTTATCTTCATATATTTT	deletion	216189	genome
chr10	4109099	bl6	top-CS2	chr10	1ugCre_72h_rep1	4325288	top-CS2	bl6	CGTATGAAGTTCCACGTAGG	TTCGACCATAGAAGCACTTT	92	26	CTACCCGTCCACATGTATTG	TCTTTATCTTCATATATTTT	deletion	216189	genome
chr10	4109099	bl6	top-CS2	chr10	1ugCre_72h_rep2	4325288	top-CS2	bl6	CGTATGAAGTTCCACGTAGG	TTCGACCATAGAAGCACTTT	77	30	CTACCCGTCCACATGTATTG	TCTTTATCTTCATATATTTT	deletion	216189	genome
chr10	4109099	bl6	top-CS2	chr10	4ugCre_72h_rep1	4325288	top-CS2	bl6	CGTATGAAGTTCCACGTAGG	TTCGACCATAGAAGCACTTT	121	37	CTACCCGTCCACATGTATTG	TCTTTATCTTCATATATTTT	deletion	216189	genome
chr10	4109099	bl6	top-CS2	chr10	200ngCre_72h_rep2	4325288	top-CS2	bl6	CGTATGAAGTTCCACGTAGG	TTCGACCATAGAAGCACTTT	33	14	CTACCCGTCCACATGTATTG	TCTTTATCTTCATATATTTT	deletion	216189	genome
chr10	4325288	bl6	top-CS2	chr10	200ngCre_72h_rep1	4109099	top-CS2	bl6	TCTTTATCTTCATATATTTT	CTACCCGTCCACATGTATTG	51	18	TTCGACCATAGAAGCACTTT	CGTATGAAGTTCCACGTAGG	deletion	216189	ecDNA
chr10	4325288	bl6	top-CS2	chr10	4ugCre_72h_rep2	4109099	top-CS2	bl6	TCTTTATCTTCATATATTTT	CTACCCGTCCACATGTATTG	128	47	TTCGACCATAGAAGCACTTT	CGTATGAAGTTCCACGTAGG	deletion	216189	ecDNA
chr10	4325288	bl6	top-CS2	chr10	1ugCre_72h_rep1	4109099	top-CS2	bl6	TCTTTATCTTCATATATTTT	CTACCCGTCCACATGTATTG	141	40	TTCGACCATAGAAGCACTTT	CGTATGAAGTTCCACGTAGG	deletion	216189	ecDNA
chr10	4325288	bl6	top-CS2	chr10	1ugCre_72h_rep2	4109099	top-CS2	bl6	TCTTTATCTTCATATATTTT	CTACCCGTCCACATGTATTG	143	60	TTCGACCATAGAAGCACTTT	CGTATGAAGTTCCACGTAGG	deletion	216189	ecDNA
chr7	28358353	bl6	top-CS2	chr10	1ugCre_72h_rep2	4109099	top-CS2	bl6	TCGAGAACAAGAGCGATTAT	CTACCCGTCCACATGTATTG	5	2	TCGAGCACTCAAGACGGTAT	CGTATGAAGTTCCACGTAGG	translocation	translocation	not-deletion
chr10	4325288	bl6	top-CS2	chr10	4ugCre_72h_rep1	4109099	top-CS2	bl6	TCTTTATCTTCATATATTTT	CTACCCGTCCACATGTATTG	92	29	TTCGACCATAGAAGCACTTT	CGTATGAAGTTCCACGTAGG	deletion	216189	ecDNA
chr10	4325288	bl6	top-CS2	chr10	200ngCre_72h_rep2	4109099	top-CS2	bl6	TCTTTATCTTCATATATTTT	CTACCCGTCCACATGTATTG	27	11	TTCGACCATAGAAGCACTTT	CGTATGAAGTTCCACGTAGG	deletion	216189	ecDNA
chr10	8830649	bl6	bottom-CS1	chr10	200ngCre_72h_rep1	8627187	top-CS2	bl6	TTTGTTCATATGTGCGCGCT	TACTGTTGGCACAAGATATG	13	7	GAGGTCCAGAAACCTCACGT	TTTCAATTCGCGTTAAGTTT	inversion	203462	not-deletion
chr2	27322108	bl6	bottom-CS1	chr10	200ngCre_72h_rep1	8627187	top-CS2	bl6	ATTGGAAACAAGCCGGCGGA	TACTGTTGGCACAAGATATG	9	2	GCGACTACAATCGATATGCT	TTTCAATTCGCGTTAAGTTT	translocation	translocation	not-deletion
chr10	8830649	bl6	bottom-CS1	chr10	1ugCre_72h_rep1	8627187	top-CS2	bl6	TTTGTTCATATGTGCGCGCT	TACTGTTGGCACAAGATATG	9	3	GAGGTCCAGAAACCTCACGT	TTTCAATTCGCGTTAAGTTT	inversion	203462	not-deletion
chr10	16879522	bl6	bottom-CS1	chr10	4ugCre_72h_rep1	8627187	top-CS2	bl6	CTATTTGTTACCTAGTCTTT	TACTGTTGGCACAAGATATG	6	2	ATTTAATGGAACAAGAAGAT	TTTCAATTCGCGTTAAGTTT	inversion	8252335	not-deletion
chr10	8830649	bl6	bottom-CS1	chr10	200ngCre_72h_rep2	8627187	top-CS2	bl6	TTTGTTCATATGTGCGCGCT	TACTGTTGGCACAAGATATG	13	4	GAGGTCCAGAAACCTCACGT	TTTCAATTCGCGTTAAGTTT	inversion	203462	not-deletion
chr10	13564108	cast	bottom-CS1	chr11	200ngCre_72h_rep1	117929947	top-CS2	bl6	TGTGTATTTTATTATTTTGT	TCAGACCGTTCGTGCCGTAC	4	2	GACACTTACAAATGAAATGA	TTGTTTCACGTCATTGGAGT	translocation	translocation	not-deletion
chr5	114152775	cast	bottom-CS1	chr11	1ugCre_72h_rep2	117929947	top-CS2	bl6	TGCGCGTATACTTGAATTCG	TCAGACCGTTCGTGCCGTAC	13	5	TGAACGTCTGATGATAGCAA	TTGTTTCACGTCATTGGAGT	translocation	translocation	not-deletion
chr6	148991194	bl6	top-CS2	chr11	1ugCre_72h_rep2	117929947	top-CS2	bl6	TTTTTATGATTCGCGTGTAA	TCAGACCGTTCGTGCCGTAC	17	5	AGAATAGTTCACTATTGCAC	TTGTTTCACGTCATTGGAGT	translocation	translocation	not-deletion
chr10	18436751	bl6	top-CS2	chr2	200ngCre_72h_rep1	4586504	bottom-CS1	cast	TTCTTCATTATAGGGCAACT	TACCTAACTATCTAAAGCAG	12	4	AAGTATATGACCAAACGCCG	ACGCGTCTTTCCACCATGCT	translocation	translocation	not-deletion
chr6	99603895	cast	top-CS2	chr2	4ugCre_72h_rep1	4586504	bottom-CS1	cast	GGCCATTATCCGGACTTCTG	TACCTAACTATCTAAAGCAG	7	3	TAAGTTAGACGCTGAAATGC	ACGCGTCTTTCCACCATGCT	translocation	translocation	not-deletion
chr10	19871500	cast	top-CS2	chr5	200ngCre_72h_rep1	110466424	bottom-CS1	bl6	AGAGCGCAATAGCCTTTTGG	CAGCACAATGGATGATGGTG	18	4	CACAGACGACTCTGCCCAGC	TAGGAACTTATCCTATGCGT	translocation	translocation	not-deletion
chr19	42124446	bl6	bottom-CS1	chr5	1ugCre_72h_rep2	110466424	bottom-CS1	bl6	ATATACAAGATGTACTGTGG	CAGCACAATGGATGATGGTG	15	4	CATGAAGACCAGGTGGTGTA	TAGGAACTTATCCTATGCGT	translocation	translocation	not-deletion
chr10	21190064	bl6	top-CS2	chr10	200ngCre_72h_rep1	22325553	top-CS2	noVariant	AGTACCCCCCGCATAGATAA	CCTTTCAAACAACGAAGACA	12	3	GCACACATAAACCCAGCATC	GGTCGACTTTGTTCTATGAC	deletion	1135489	genome
chr10	23844224	bl6	top-CS2	chr10	200ngCre_72h_rep1	22325553	top-CS2	noVariant	GGTCGAAGTTATTGTATTTA	CCTTTCAAACAACGAAGACA	8	2	ACTTCTCCAAAGATACCTTT	GGTCGACTTTGTTCTATGAC	deletion	1518671	ecDNA
chr10	21190064	bl6	top-CS2	chr10	4ugCre_72h_rep2	22325553	top-CS2	noVariant	AGTACCCCCCGCATAGATAA	CCTTTCAAACAACGAAGACA	11	4	GCACACATAAACCCAGCATC	GGTCGACTTTGTTCTATGAC	deletion	1135489	genome
chr10	23844224	bl6	top-CS2	chr10	4ugCre_72h_rep2	22325553	top-CS2	noVariant	GGTCGAAGTTATTGTATTTA	CCTTTCAAACAACGAAGACA	11	5	ACTTCTCCAAAGATACCTTT	GGTCGACTTTGTTCTATGAC	deletion	1518671	ecDNA
chr10	21190064	bl6	top-CS2	chr10	1ugCre_72h_rep1	22325553	top-CS2	noVariant	AGTACCCCCCGCATAGATAA	CCTTTCAAACAACGAAGACA	14	3	GCACACATAAACCCAGCATC	GGTCGACTTTGTTCTATGAC	deletion	1135489	genome
chr10	23844224	bl6	top-CS2	chr10	1ugCre_72h_rep1	22325553	top-CS2	noVariant	GGTCGAAGTTATTGTATTTA	CCTTTCAAACAACGAAGACA	58	17	ACTTCTCCAAAGATACCTTT	GGTCGACTTTGTTCTATGAC	deletion	1518671	ecDNA
chr10	21190064	bl6	top-CS2	chr10	1ugCre_72h_rep2	22325553	top-CS2	noVariant	AGTACCCCCCGCATAGATAA	CCTTTCAAACAACGAAGACA	9	2	GCACACATAAACCCAGCATC	GGTCGACTTTGTTCTATGAC	deletion	1135489	genome
chr10	23844224	bl6	top-CS2	chr10	1ugCre_72h_rep2	22325553	top-CS2	noVariant	GGTCGAAGTTATTGTATTTA	CCTTTCAAACAACGAAGACA	17	5	ACTTCTCCAAAGATACCTTT	GGTCGACTTTGTTCTATGAC	deletion	1518671	ecDNA
chr10	23844224	bl6	top-CS2	chr10	4ugCre_72h_rep1	22325553	top-CS2	noVariant	GGTCGAAGTTATTGTATTTA	CCTTTCAAACAACGAAGACA	36	8	ACTTCTCCAAAGATACCTTT	GGTCGACTTTGTTCTATGAC	deletion	1518671	ecDNA
chr10	22325553	noVariant	top-CS2	chr10	200ngCre_72h_rep1	21190064	top-CS2	bl6	GGTCGACTTTGTTCTATGAC	GCACACATAAACCCAGCATC	39	10	CCTTTCAAACAACGAAGACA	AGTACCCCCCGCATAGATAA	deletion	1135489	ecDNA
chr10	22325553	noVariant	top-CS2	chr10	4ugCre_72h_rep2	21190064	top-CS2	bl6	GGTCGACTTTGTTCTATGAC	GCACACATAAACCCAGCATC	23	8	CCTTTCAAACAACGAAGACA	AGTACCCCCCGCATAGATAA	deletion	1135489	ecDNA
chr10	23844224	bl6	top-CS2	chr10	4ugCre_72h_rep2	21190064	top-CS2	bl6	GGTCGAAGTTATTGTATTTA	GCACACATAAACCCAGCATC	25	7	ACTTCTCCAAAGATACCTTT	AGTACCCCCCGCATAGATAA	deletion	2654160	ecDNA
chr9	110221614	noVariant	bottom-CS1	chr10	4ugCre_72h_rep2	21190064	top-CS2	bl6	GCTTTATGTGGAGTGGCTGT	GCACACATAAACCCAGCATC	5	3	GTGACACCCAACGCAAAACC	AGTACCCCCCGCATAGATAA	translocation	translocation	not-deletion
chr10	22325553	noVariant	top-CS2	chr10	1ugCre_72h_rep1	21190064	top-CS2	bl6	GGTCGACTTTGTTCTATGAC	GCACACATAAACCCAGCATC	59	16	CCTTTCAAACAACGAAGACA	AGTACCCCCCGCATAGATAA	deletion	1135489	ecDNA
chr10	22325553	noVariant	top-CS2	chr10	1ugCre_72h_rep2	21190064	top-CS2	bl6	GGTCGACTTTGTTCTATGAC	GCACACATAAACCCAGCATC	18	11	CCTTTCAAACAACGAAGACA	AGTACCCCCCGCATAGATAA	deletion	1135489	ecDNA
chr10	23844224	bl6	top-CS2	chr10	1ugCre_72h_rep2	21190064	top-CS2	bl6	GGTCGAAGTTATTGTATTTA	GCACACATAAACCCAGCATC	19	5	ACTTCTCCAAAGATACCTTT	AGTACCCCCCGCATAGATAA	deletion	2654160	ecDNA
chr10	22325553	noVariant	top-CS2	chr10	4ugCre_72h_rep1	21190064	top-CS2	bl6	GGTCGACTTTGTTCTATGAC	GCACACATAAACCCAGCATC	6	4	CCTTTCAAACAACGAAGACA	AGTACCCCCCGCATAGATAA	deletion	1135489	ecDNA
chr10	22325553	noVariant	top-CS2	chr10	200ngCre_72h_rep2	21190064	top-CS2	bl6	GGTCGACTTTGTTCTATGAC	GCACACATAAACCCAGCATC	23	8	CCTTTCAAACAACGAAGACA	AGTACCCCCCGCATAGATAA	deletion	1135489	ecDNA
chr10	36174729	cast	top-CS2	chr10	200ngCre_72h_rep1	37824618	bottom-CS1	cast	CCGATGCCCGGGATAGTTTG	AGCGTGAAGCGCGCACATAG	11	4	ATACCCACAAAGTCTAAACC	TTGAGGTGTTAAGTAGTCGA	inversion	1649889	not-deletion
chr10	36174729	cast	top-CS2	chr10	4ugCre_72h_rep2	37824618	bottom-CS1	cast	CCGATGCCCGGGATAGTTTG	AGCGTGAAGCGCGCACATAG	5	2	ATACCCACAAAGTCTAAACC	TTGAGGTGTTAAGTAGTCGA	inversion	1649889	not-deletion
chr10	60253525	cast	bottom-CS1	chr10	4ugCre_72h_rep2	37824618	bottom-CS1	cast	GTGCCTATTAGTTCTGGAGC	AGCGTGAAGCGCGCACATAG	8	2	AAGTAACCCCGACTATTCAC	TTGAGGTGTTAAGTAGTCGA	deletion	22428907	genome
chr17	32205093	noVariant	bottom-CS1	chr10	4ugCre_72h_rep2	37824618	bottom-CS1	cast	ATACCAGTCATCCATGGGAG	AGCGTGAAGCGCGCACATAG	6	2	TATTACCCCCTCTAGTCTAT	TTGAGGTGTTAAGTAGTCGA	translocation	translocation	not-deletion
chr10	36174729	cast	top-CS2	chr10	1ugCre_72h_rep1	37824618	bottom-CS1	cast	CCGATGCCCGGGATAGTTTG	AGCGTGAAGCGCGCACATAG	24	8	ATACCCACAAAGTCTAAACC	TTGAGGTGTTAAGTAGTCGA	inversion	1649889	not-deletion
chr10	60253525	cast	bottom-CS1	chr10	1ugCre_72h_rep1	37824618	bottom-CS1	cast	GTGCCTATTAGTTCTGGAGC	AGCGTGAAGCGCGCACATAG	9	2	AAGTAACCCCGACTATTCAC	TTGAGGTGTTAAGTAGTCGA	deletion	22428907	genome
chr8	66695058	cast	bottom-CS1	chr10	1ugCre_72h_rep1	37824618	bottom-CS1	cast	TTTTCACCTGTAGAGGTTAT	AGCGTGAAGCGCGCACATAG	11	6	CCATTTAGAAAGTGCTCTTT	TTGAGGTGTTAAGTAGTCGA	translocation	translocation	not-deletion
chr10	36174729	cast	top-CS2	chr10	1ugCre_72h_rep2	37824618	bottom-CS1	cast	CCGATGCCCGGGATAGTTTG	AGCGTGAAGCGCGCACATAG	14	6	ATACCCACAAAGTCTAAACC	TTGAGGTGTTAAGTAGTCGA	inversion	1649889	not-deletion
chr6	135332529	bl6	bottom-CS1	chr10	1ugCre_72h_rep2	37824618	bottom-CS1	cast	TTGGTGTGATAGTTGTAGGA	AGCGTGAAGCGCGCACATAG	3	2	TTAGAAGCCCTGCAACCCTC	TTGAGGTGTTAAGTAGTCGA	translocation	translocation	not-deletion
chr10	37824618	cast	bottom-CS1	chr10	200ngCre_72h_rep1	36174729	top-CS2	cast	TTGAGGTGTTAAGTAGTCGA	ATACCCACAAAGTCTAAACC	10	2	AGCGTGAAGCGCGCACATAG	CCGATGCCCGGGATAGTTTG	inversion	1649889	not-deletion
chr10	37824618	cast	bottom-CS1	chr10	4ugCre_72h_rep2	36174729	top-CS2	cast	TTGAGGTGTTAAGTAGTCGA	ATACCCACAAAGTCTAAACC	13	4	AGCGTGAAGCGCGCACATAG	CCGATGCCCGGGATAGTTTG	inversion	1649889	not-deletion
chr10	60253525	cast	bottom-CS1	chr10	1ugCre_72h_rep1	36174729	top-CS2	cast	GTGCCTATTAGTTCTGGAGC	ATACCCACAAAGTCTAAACC	3	2	AAGTAACCCCGACTATTCAC	CCGATGCCCGGGATAGTTTG	inversion	24078796	not-deletion
chr10	37824618	cast	bottom-CS1	chr10	1ugCre_72h_rep2	36174729	top-CS2	cast	TTGAGGTGTTAAGTAGTCGA	ATACCCACAAAGTCTAAACC	6	3	AGCGTGAAGCGCGCACATAG	CCGATGCCCGGGATAGTTTG	inversion	1649889	not-deletion
chr10	37824618	cast	bottom-CS1	chr10	4ugCre_72h_rep1	36174729	top-CS2	cast	TTGAGGTGTTAAGTAGTCGA	ATACCCACAAAGTCTAAACC	20	5	AGCGTGAAGCGCGCACATAG	CCGATGCCCGGGATAGTTTG	inversion	1649889	not-deletion
chr10	43948027	cast	top-CS2	chr9	200ngCre_72h_rep1	17533133	bottom-CS1	cast	AGTTGGTCTCTTGTGTTTTT	GTGACCCAGTGAGACGGTAG	9	4	ATGACCATAACACTAGTCGC	CCCCGGTGATATCTACATTT	translocation	translocation	not-deletion
chr2	17166386	noVariant	top-CS2	chr9	4ugCre_72h_rep2	17533133	bottom-CS1	cast	TAAGGTTCTTAGTCTATTTT	GTGACCCAGTGAGACGGTAG	9	3	CCACGCTCACCGTATGACAC	CCCCGGTGATATCTACATTT	translocation	translocation	not-deletion
chr9	31823549	cast	top-CS2	chr9	4ugCre_72h_rep2	17533133	bottom-CS1	cast	TCAACTGTGATGACAAATAC	GTGACCCAGTGAGACGGTAG	11	5	GCTCCCTTATACACACTGCG	CCCCGGTGATATCTACATTT	inversion	14290416	not-deletion
chr9	98528097	noVariant	bottom-CS1	chr9	4ugCre_72h_rep2	17533133	bottom-CS1	cast	GCGCAAATGGGGGTTCGTGA	GTGACCCAGTGAGACGGTAG	6	3	GGGTCTAAATGACTCTATCC	CCCCGGTGATATCTACATTT	deletion	80994964	genome
chr9	31823549	cast	top-CS2	chr9	1ugCre_72h_rep1	17533133	bottom-CS1	cast	TCAACTGTGATGACAAATAC	GTGACCCAGTGAGACGGTAG	7	2	GCTCCCTTATACACACTGCG	CCCCGGTGATATCTACATTT	inversion	14290416	not-deletion
chr9	31823549	cast	top-CS2	chr9	1ugCre_72h_rep2	17533133	bottom-CS1	cast	TCAACTGTGATGACAAATAC	GTGACCCAGTGAGACGGTAG	39	10	GCTCCCTTATACACACTGCG	CCCCGGTGATATCTACATTT	inversion	14290416	not-deletion
chr9	42858794	cast	bottom-CS1	chr9	1ugCre_72h_rep2	17533133	bottom-CS1	cast	TTTGTTGGTAAATCTCGCAC	GTGACCCAGTGAGACGGTAG	8	6	AAACCCACGTGAATACTGCC	CCCCGGTGATATCTACATTT	deletion	25325661	genome
chr9	31823549	cast	top-CS2	chr9	200ngCre_72h_rep2	17533133	bottom-CS1	cast	TCAACTGTGATGACAAATAC	GTGACCCAGTGAGACGGTAG	13	4	GCTCCCTTATACACACTGCG	CCCCGGTGATATCTACATTT	inversion	14290416	not-deletion
chr10	47887714	noVariant	top-CS2	chr8	200ngCre_72h_rep1	5900985	bottom-CS1	bl6	TTTGATGGTTTTCAAGGAAG	CAACGGAAAGCCGATAGACC	13	2	TGGTGACTACGCCAACCGCC	CTGTCAGATTCTTTCTAGTG	translocation	translocation	not-deletion
chr10	59979964	bl6	top-CS2	chr10	200ngCre_72h_rep1	39451266	top-CS2	bl6	TTGTGAACAATGGTATAAAA	CAAGTAACTGAAATGCAAAT	18	7	TCAAATACCTAAGACCGTAG	GTTATCGTCAGAGCTGCTGC	deletion	20528698	ecDNA
chr10	59979964	bl6	top-CS2	chr10	1ugCre_72h_rep1	39451266	top-CS2	bl6	TTGTGAACAATGGTATAAAA	CAAGTAACTGAAATGCAAAT	9	4	TCAAATACCTAAGACCGTAG	GTTATCGTCAGAGCTGCTGC	deletion	20528698	ecDNA
chr10	61405298	bl6	top-CS2	chr10	200ngCre_72h_rep1	40363879	top-CS2	bl6	TGGGGCTTAGATGTGTGTTA	GTTAGGGGCTACGTCGATTA	17	3	GTGACTAAACACAACATAAA	AATGGTGGGTCGGTGTCGGT	deletion	21041419	ecDNA
chr5	16525002	bl6	top-CS2	chr10	4ugCre_72h_rep1	40363879	top-CS2	bl6	ACTGTTTTGTATATGTATCA	GTTAGGGGCTACGTCGATTA	17	3	CCACCCACTTCCCCGAACAC	AATGGTGGGTCGGTGTCGGT	translocation	translocation	not-deletion
chr10	67005063	cast	top-CS2	chr10	200ngCre_72h_rep1	59957961	top-CS2	cast	CCGCTCTGTTTGTCAATAAT	TCTGCAATACAGGCTGCAAT	4	2	AAACTAACATAAGATTGGGA	GGTCTCGGTTGTTTCCTGTG	deletion	7047102	ecDNA
chr10	67005063	cast	top-CS2	chr10	1ugCre_72h_rep2	59957961	top-CS2	cast	CCGCTCTGTTTGTCAATAAT	TCTGCAATACAGGCTGCAAT	11	4	AAACTAACATAAGATTGGGA	GGTCTCGGTTGTTTCCTGTG	deletion	7047102	ecDNA
chr10	67920738	bl6	bottom-CS1	chr19	200ngCre_72h_rep1	4186756	top-CS2	cast	TGTTCGCCTCTGCGTATTTA	ATTCGACCGATCGCGTACCG	10	3	AGTATCTTTATCTAGTTAAC	CATTCGGGGCTTTACTTCTT	translocation	translocation	not-deletion
chr1	116818266	bl6	top-CS2	chr19	4ugCre_72h_rep2	4186756	top-CS2	cast	ATTAAATAACTGGCGGGGCG	ATTCGACCGATCGCGTACCG	4	2	GAACCCAGCACCGTTACCAA	CATTCGGGGCTTTACTTCTT	translocation	translocation	not-deletion
chr10	70307530	cast	top-CS2	chr10	200ngCre_72h_rep1	8516986	top-CS2	cast	ATGTTCCAATATCTTAATGT	TGACCCAGCACACAAAGACT	8	4	CCAAAACTAACGCGATCTGC	ATCGATATAGGTTAAATTTT	deletion	61790544	ecDNA
chr3	153912512	cast	top-CS2	chr10	1ugCre_72h_rep1	8516986	top-CS2	cast	GTCGAGAGTTGGTGAACTAG	TGACCCAGCACACAAAGACT	7	4	GCTCCGAAAGCCGAATACAA	ATCGATATAGGTTAAATTTT	translocation	translocation	not-deletion
chr10	70307530	cast	top-CS2	chr10	1ugCre_72h_rep2	8516986	top-CS2	cast	ATGTTCCAATATCTTAATGT	TGACCCAGCACACAAAGACT	4	2	CCAAAACTAACGCGATCTGC	ATCGATATAGGTTAAATTTT	deletion	61790544	ecDNA
chr10	71735397	bl6	bottom-CS1	chrX	200ngCre_72h_rep1	120547186	bottom-CS1	bl6	GTGATGGCAATACGGAGCGG	TCACACCGTGCCCATACAAC	8	4	TAGACAGATATGCAAGGAAA	AGGTCCACTGTGGCTTGCGG	translocation	translocation	not-deletion
chr1	181911302	bl6	top-CS2	chrX	1ugCre_72h_rep1	120547186	bottom-CS1	bl6	TGACTTTATTCAGGGTTTGA	TCACACCGTGCCCATACAAC	12	3	TAGGGTCTGCGTACCCATCT	AGGTCCACTGTGGCTTGCGG	translocation	translocation	not-deletion
chr4	32961164	cast	top-CS2	chrX	1ugCre_72h_rep1	120547186	bottom-CS1	bl6	CCGTGTAGGTTAATGAGCAA	TCACACCGTGCCCATACAAC	9	3	ATGACCCCGCGGGCACAATC	AGGTCCACTGTGGCTTGCGG	translocation	translocation	not-deletion
chr10	77650420	cast	top-CS2	chr10	200ngCre_72h_rep1	81378824	top-CS2	noVariant	TAGGGGACCTACTTTTTACT	ACACTAAGTAAGACTCGACA	7	3	TGGACGATAAGACCTGCTCT	TTAGTACTTAAGCCTCTAGA	deletion	3728404	genome
chr10	86308086	bl6	top-CS2	chr11	200ngCre_72h_rep1	111640638	bottom-CS1	cast	GTTTTTGGCTAGATGAGAAT	CGTTATCAAGATCGATTGAG	12	4	ACACATACTCGGGGATCGAA	TTAAGGTGTGTACTTTTTTA	translocation	translocation	not-deletion
chr10	96045478	noVariant	bottom-CS1	chr10	200ngCre_72h_rep1	93311689	top-CS2	cast	GTTTCGTTTCTTTCTGCTTG	AAATTACACAGGAAGCAAGC	11	4	GGACCCAACAAGCACCCCTA	TGGTAGGAGTCTTTTCTTAG	inversion	2733789	not-deletion
chr19	16996134	cast	bottom-CS1	chr10	4ugCre_72h_rep1	93311689	top-CS2	cast	CGCGTTTATCGAGGCCGGTA	AAATTACACAGGAAGCAAGC	7	4	GAGACCATAACCGGCCTCGC	TGGTAGGAGTCTTTTCTTAG	translocation	translocation	not-deletion
chr10	97800180	cast	bottom-CS1	chr2	200ngCre_72h_rep1	99187073	top-CS2	bl6	TTCTGTAATCGAGCAGGTAA	AAGGATAGGGCAGGAAACAA	7	3	GCACGGGCCCGGAACCCCTG	TTCTGTGGTTGTTAGCCCTG	translocation	translocation	not-deletion
chr10	111028144	bl6	top-CS2	chr10	200ngCre_72h_rep1	112105423	top-CS2	noVariant	ATTTCGGAGGTTAGCTTTGA	GTCATCCACCTTGAGCCAAG	18	4	CTGCCATCGAAACACAATAT	TGTATAATTGGGTTATAAGC	deletion	1077279	genome
chr10	111028144	bl6	top-CS2	chr10	4ugCre_72h_rep2	112105423	top-CS2	noVariant	ATTTCGGAGGTTAGCTTTGA	GTCATCCACCTTGAGCCAAG	3	2	CTGCCATCGAAACACAATAT	TGTATAATTGGGTTATAAGC	deletion	1077279	genome
chr10	111028144	bl6	top-CS2	chr10	1ugCre_72h_rep1	112105423	top-CS2	noVariant	ATTTCGGAGGTTAGCTTTGA	GTCATCCACCTTGAGCCAAG	14	4	CTGCCATCGAAACACAATAT	TGTATAATTGGGTTATAAGC	deletion	1077279	genome
chr10	111028144	bl6	top-CS2	chr10	1ugCre_72h_rep2	112105423	top-CS2	noVariant	ATTTCGGAGGTTAGCTTTGA	GTCATCCACCTTGAGCCAAG	3	2	CTGCCATCGAAACACAATAT	TGTATAATTGGGTTATAAGC	deletion	1077279	genome
chr10	111028144	bl6	top-CS2	chr10	4ugCre_72h_rep1	112105423	top-CS2	noVariant	ATTTCGGAGGTTAGCTTTGA	GTCATCCACCTTGAGCCAAG	14	3	CTGCCATCGAAACACAATAT	TGTATAATTGGGTTATAAGC	deletion	1077279	genome
chr10	117926639	noVariant	top-CS2	chr10	200ngCre_72h_rep1	116551039	top-CS2	bl6	GGTATAGTATAGCTCTCTAG	TACAAGAAGCGAGGAAAACC	4	3	CATAGTAGGCCTCATTTAAG	AGAAGTGTGCATTGGTTGTT	deletion	1375600	ecDNA
chr10	117926639	noVariant	top-CS2	chr10	1ugCre_72h_rep1	116551039	top-CS2	bl6	GGTATAGTATAGCTCTCTAG	TACAAGAAGCGAGGAAAACC	4	2	CATAGTAGGCCTCATTTAAG	AGAAGTGTGCATTGGTTGTT	deletion	1375600	ecDNA
chr10	117926639	noVariant	top-CS2	chr10	1ugCre_72h_rep2	116551039	top-CS2	bl6	GGTATAGTATAGCTCTCTAG	TACAAGAAGCGAGGAAAACC	18	8	CATAGTAGGCCTCATTTAAG	AGAAGTGTGCATTGGTTGTT	deletion	1375600	ecDNA
chr10	117926639	noVariant	top-CS2	chr10	4ugCre_72h_rep1	116551039	top-CS2	bl6	GGTATAGTATAGCTCTCTAG	TACAAGAAGCGAGGAAAACC	6	2	CATAGTAGGCCTCATTTAAG	AGAAGTGTGCATTGGTTGTT	deletion	1375600	ecDNA
chr10	117926639	noVariant	top-CS2	chr10	200ngCre_72h_rep2	116551039	top-CS2	bl6	GGTATAGTATAGCTCTCTAG	TACAAGAAGCGAGGAAAACC	13	6	CATAGTAGGCCTCATTTAAG	AGAAGTGTGCATTGGTTGTT	deletion	1375600	ecDNA
chr10	117952562	noVariant	bottom-CS1	chr3	200ngCre_72h_rep1	122479192	bottom-CS1	cast	GCTTGGTTCTTTCCCCCAGC	GTACAGTCAGTTAAGTGGAA	6	2	AGTAGGTTTAGCGAAATACA	ATTGAGACTATTATTTGGTA	translocation	translocation	not-deletion
chr10	119230009	noVariant	bottom-CS1	chr5	200ngCre_72h_rep1	129226232	bottom-CS1	inconclusive	AGATCCTTCGTTCAGTTTTA	CCAACGACCCATATCACTAC	9	3	CCTCATAAGTACCACTTTAC	TATGGAAAGAACAACATTGC	translocation	translocation	not-deletion
chr5	97225255	cast	top-CS2	chr5	4ugCre_72h_rep2	129226232	bottom-CS1	inconclusive	GTGGCTGACCGGTGCTTAGG	CCAACGACCCATATCACTAC	16	5	AGGCTTAAATGAAACAAAAG	TATGGAAAGAACAACATTGC	inversion	32000977	not-deletion
chr11	4806199	cast	top-CS2	chr5	1ugCre_72h_rep1	129226232	bottom-CS1	inconclusive	CGTGTTTGAGATCAATCTGT	CCAACGACCCATATCACTAC	6	2	CTTTAGCCGAAATAGAAGGC	TATGGAAAGAACAACATTGC	translocation	translocation	not-deletion
chr5	97225255	cast	top-CS2	chr5	1ugCre_72h_rep1	129226232	bottom-CS1	inconclusive	GTGGCTGACCGGTGCTTAGG	CCAACGACCCATATCACTAC	7	2	AGGCTTAAATGAAACAAAAG	TATGGAAAGAACAACATTGC	inversion	32000977	not-deletion
chr11	83960073	bl6	top-CS2	chr5	1ugCre_72h_rep2	129226232	bottom-CS1	inconclusive	TCAATTGGATTACCGCCTGT	CCAACGACCCATATCACTAC	3	3	CTACTTAATTGCCGAGGGAT	TATGGAAAGAACAACATTGC	translocation	translocation	not-deletion
chr8	45003133	cast	bottom-CS1	chr5	200ngCre_72h_rep2	129226232	bottom-CS1	inconclusive	ATATTTCAGCATTAGTTGGA	CCAACGACCCATATCACTAC	10	3	ATCGAAGAATATTAAGTGCA	TATGGAAAGAACAACATTGC	translocation	translocation	not-deletion
chr10	128176267	cast	bottom-CS1	chr15	200ngCre_72h_rep1	3270122	bottom-CS1	cast	ATCGAAGGGCTTGTTCAAAG	TAAGGCAAAGCTAAATTCCT	17	7	TGGTGGATATTCTAAGGGAT	ATACTTGTCTTCAATAATTT	translocation	translocation	not-deletion
chrX	37081787	bl6	top-CS2	chr15	4ugCre_72h_rep2	3270122	bottom-CS1	cast	GCGTCAAGCTTGTGGATTCT	TAAGGCAAAGCTAAATTCCT	7	4	AATGTTCCGCGATCGTCCCA	ATACTTGTCTTCAATAATTT	translocation	translocation	not-deletion
chr4	124912999	bl6	top-CS2	chr15	1ugCre_72h_rep2	3270122	bottom-CS1	cast	ATTTGGCTCTAACTATCTCT	TAAGGCAAAGCTAAATTCCT	9	5	GTGCCCTGACCCCGCAAACA	ATACTTGTCTTCAATAATTT	translocation	translocation	not-deletion
chr11	4298473	noVariant	bottom-CS1	chr17	200ngCre_72h_rep1	66134621	bottom-CS1	cast	TGTGTGTAGTATGATTTAAC	GCCATAGCTCAGGGCCTTGC	7	3	CTGCCTTACTTCTAACGGGA	CAATGGAAGATTTAAGGATT	translocation	translocation	not-deletion
chr11	4895232	bl6	top-CS2	chr1	200ngCre_72h_rep1	35172070	top-CS2	bl6	ATCTTCAGTGTGTCTTTGAG	AAATACTAAACTAAATATGC	12	4	CAGCGAGAAGGACTCCTAAT	GCGATAGGATTGCCAATGAT	translocation	translocation	not-deletion
chr11	11829501	bl6	top-CS2	chr16	200ngCre_72h_rep1	14021495	bottom-CS1	cast	TGTTATTGCAGTTTCTCTGG	GGCGAACACGTCCCCCGAAA	2	2	CGGTTGCGCTCCGCAAGAAT	CATGGCGAACTCTGTCCGGT	translocation	translocation	not-deletion
chr5	97225255	cast	top-CS2	chr16	4ugCre_72h_rep2	14021495	bottom-CS1	cast	GTGGCTGACCGGTGCTTAGG	GGCGAACACGTCCCCCGAAA	8	2	AGGCTTAAATGAAACAAAAG	CATGGCGAACTCTGTCCGGT	translocation	translocation	not-deletion
chr6	135332529	bl6	bottom-CS1	chr16	1ugCre_72h_rep1	14021495	bottom-CS1	cast	TTGGTGTGATAGTTGTAGGA	GGCGAACACGTCCCCCGAAA	7	2	TTAGAAGCCCTGCAACCCTC	CATGGCGAACTCTGTCCGGT	translocation	translocation	not-deletion
chr7	19002434	noVariant	top-CS2	chr16	1ugCre_72h_rep2	14021495	bottom-CS1	cast	TACTCTTGAATATTCGGTTT	GGCGAACACGTCCCCCGAAA	16	5	CTCAGAAATCTTCAGATGCT	CATGGCGAACTCTGTCCGGT	translocation	translocation	not-deletion
chr11	11941023	bl6	top-CS2	chr11	200ngCre_72h_rep1	16365305	top-CS2	bl6	ACTTGCAAAATTAGTTTGCT	TTTCAAAGTACGTATACCAT	6	3	GTCAATAGTCTAGCCGAACC	CATCAATTTTTCACTTGTAC	deletion	4424282	genome
chr11	14182297	noVariant	top-CS2	chr11	1ugCre_72h_rep1	16365305	top-CS2	bl6	GTTGAACCTGTCGCTGGTTA	TTTCAAAGTACGTATACCAT	11	4	AACCCCATACCTCAAAGATG	CATCAATTTTTCACTTGTAC	deletion	2183008	genome
chr11	11941023	bl6	top-CS2	chr11	1ugCre_72h_rep2	16365305	top-CS2	bl6	ACTTGCAAAATTAGTTTGCT	TTTCAAAGTACGTATACCAT	4	2	GTCAATAGTCTAGCCGAACC	CATCAATTTTTCACTTGTAC	deletion	4424282	genome
chr11	49833172	bl6	top-CS2	chr11	1ugCre_72h_rep2	16365305	top-CS2	bl6	GACATGGATTTTCGTTAGAA	TTTCAAAGTACGTATACCAT	3	3	AAACTATACAGTAAAACATT	CATCAATTTTTCACTTGTAC	deletion	33467867	ecDNA
chr11	14182297	noVariant	top-CS2	chr11	4ugCre_72h_rep1	16365305	top-CS2	bl6	GTTGAACCTGTCGCTGGTTA	TTTCAAAGTACGTATACCAT	26	7	AACCCCATACCTCAAAGATG	CATCAATTTTTCACTTGTAC	deletion	2183008	genome
chr11	14182297	noVariant	top-CS2	chr11	200ngCre_72h_rep1	11941023	top-CS2	bl6	GTTGAACCTGTCGCTGGTTA	GTCAATAGTCTAGCCGAACC	5	2	AACCCCATACCTCAAAGATG	ACTTGCAAAATTAGTTTGCT	deletion	2241274	ecDNA
chr11	14182297	noVariant	top-CS2	chr11	4ugCre_72h_rep2	11941023	top-CS2	bl6	GTTGAACCTGTCGCTGGTTA	GTCAATAGTCTAGCCGAACC	19	9	AACCCCATACCTCAAAGATG	ACTTGCAAAATTAGTTTGCT	deletion	2241274	ecDNA
chr11	14182297	noVariant	top-CS2	chr11	1ugCre_72h_rep1	11941023	top-CS2	bl6	GTTGAACCTGTCGCTGGTTA	GTCAATAGTCTAGCCGAACC	28	10	AACCCCATACCTCAAAGATG	ACTTGCAAAATTAGTTTGCT	deletion	2241274	ecDNA
chr11	16365305	bl6	top-CS2	chr11	1ugCre_72h_rep1	11941023	top-CS2	bl6	CATCAATTTTTCACTTGTAC	GTCAATAGTCTAGCCGAACC	16	3	TTTCAAAGTACGTATACCAT	ACTTGCAAAATTAGTTTGCT	deletion	4424282	ecDNA
chr11	14182297	noVariant	top-CS2	chr11	1ugCre_72h_rep2	11941023	top-CS2	bl6	GTTGAACCTGTCGCTGGTTA	GTCAATAGTCTAGCCGAACC	34	12	AACCCCATACCTCAAAGATG	ACTTGCAAAATTAGTTTGCT	deletion	2241274	ecDNA
chr11	14182297	noVariant	top-CS2	chr11	4ugCre_72h_rep1	11941023	top-CS2	bl6	GTTGAACCTGTCGCTGGTTA	GTCAATAGTCTAGCCGAACC	8	3	AACCCCATACCTCAAAGATG	ACTTGCAAAATTAGTTTGCT	deletion	2241274	ecDNA
chr11	14182297	noVariant	top-CS2	chr11	200ngCre_72h_rep2	11941023	top-CS2	bl6	GTTGAACCTGTCGCTGGTTA	GTCAATAGTCTAGCCGAACC	20	5	AACCCCATACCTCAAAGATG	ACTTGCAAAATTAGTTTGCT	deletion	2241274	ecDNA
chr11	17976888	cast	bottom-CS1	chr11	200ngCre_72h_rep1	39595814	top-CS2	cast	CGTGAGGGTCGGTGGCTTCA	TAGAAAAGCCTACCAGCTAG	15	2	CCGCACGGGCCCACTACACC	TACCTCTAGTCCGGTTCCAG	inversion	21618926	not-deletion
chr11	42613182	cast	bottom-CS1	chr11	200ngCre_72h_rep1	39595814	top-CS2	cast	TCTTTCAATGTGGAGGAAGC	TAGAAAAGCCTACCAGCTAG	11	2	AGACACGGAGCACACCCAGA	TACCTCTAGTCCGGTTCCAG	inversion	3017368	not-deletion
chr11	42613182	cast	bottom-CS1	chr11	4ugCre_72h_rep2	39595814	top-CS2	cast	TCTTTCAATGTGGAGGAAGC	TAGAAAAGCCTACCAGCTAG	18	7	AGACACGGAGCACACCCAGA	TACCTCTAGTCCGGTTCCAG	inversion	3017368	not-deletion
chr11	42613182	cast	bottom-CS1	chr11	1ugCre_72h_rep1	39595814	top-CS2	cast	TCTTTCAATGTGGAGGAAGC	TAGAAAAGCCTACCAGCTAG	49	11	AGACACGGAGCACACCCAGA	TACCTCTAGTCCGGTTCCAG	inversion	3017368	not-deletion
chr11	42613182	cast	bottom-CS1	chr11	1ugCre_72h_rep2	39595814	top-CS2	cast	TCTTTCAATGTGGAGGAAGC	TAGAAAAGCCTACCAGCTAG	24	11	AGACACGGAGCACACCCAGA	TACCTCTAGTCCGGTTCCAG	inversion	3017368	not-deletion
chr11	42613182	cast	bottom-CS1	chr11	4ugCre_72h_rep1	39595814	top-CS2	cast	TCTTTCAATGTGGAGGAAGC	TAGAAAAGCCTACCAGCTAG	18	6	AGACACGGAGCACACCCAGA	TACCTCTAGTCCGGTTCCAG	inversion	3017368	not-deletion
chr11	24112201	cast	top-CS2	chr3	200ngCre_72h_rep1	152413064	bottom-CS1	bl6	GTGACGTGCATTTCTAGGTG	GAGAACAAATGACTATAACC	5	2	TCGTATCCAAGTAAAACGAA	GAGGATTTTGAGATGTGCTC	translocation	translocation	not-deletion
chr3	121450233	bl6	bottom-CS1	chr3	4ugCre_72h_rep2	152413064	bottom-CS1	bl6	TTTTCAGTGTCTTGATTTCT	GAGAACAAATGACTATAACC	4	2	GCCATGGCCTCTACTCAGAG	GAGGATTTTGAGATGTGCTC	deletion	30962831	ecDNA
chr3	121450233	bl6	bottom-CS1	chr3	1ugCre_72h_rep1	152413064	bottom-CS1	bl6	TTTTCAGTGTCTTGATTTCT	GAGAACAAATGACTATAACC	8	4	GCCATGGCCTCTACTCAGAG	GAGGATTTTGAGATGTGCTC	deletion	30962831	ecDNA
chr3	121450233	bl6	bottom-CS1	chr3	1ugCre_72h_rep2	152413064	bottom-CS1	bl6	TTTTCAGTGTCTTGATTTCT	GAGAACAAATGACTATAACC	42	14	GCCATGGCCTCTACTCAGAG	GAGGATTTTGAGATGTGCTC	deletion	30962831	ecDNA
chr13	98562583	bl6	top-CS2	chr3	4ugCre_72h_rep1	152413064	bottom-CS1	bl6	ATGTAGAAGAGCTCTTTGTA	GAGAACAAATGACTATAACC	8	3	GTAGCTGACATAAGCCGCTG	GAGGATTTTGAGATGTGCTC	translocation	translocation	not-deletion
chr3	145652342	cast	bottom-CS1	chr3	4ugCre_72h_rep1	152413064	bottom-CS1	bl6	GTCAGAATGCTCTATCTCGC	GAGAACAAATGACTATAACC	11	3	ATAATAGCCACTCTCCAACA	GAGGATTTTGAGATGTGCTC	translocation	translocation	not-deletion
chr11	29549600	cast	top-CS2	chr1	200ngCre_72h_rep1	118930374	top-CS2	bl6	CGCTCGTTCAAGTGGGCGTT	TGCGAGAGTGTAGGCTCCTC	4	3	CAGACCTGAGTTGAATTACA	GTGTATGTCGTTTATTAAAT	translocation	translocation	not-deletion
chr19	40893069	cast	bottom-CS1	chr1	4ugCre_72h_rep2	118930374	top-CS2	bl6	TTCATCCGATCGTTTGTCAC	TGCGAGAGTGTAGGCTCCTC	8	2	CATACCTGTTAAGGCCCCGC	GTGTATGTCGTTTATTAAAT	translocation	translocation	not-deletion
chr6	39668617	cast	top-CS2	chr1	4ugCre_72h_rep2	118930374	top-CS2	bl6	CTCCGAAGGTAGTGGTAAGT	TGCGAGAGTGTAGGCTCCTC	7	2	TTCTACAAATTAGCGTGGCA	GTGTATGTCGTTTATTAAAT	translocation	translocation	not-deletion
chr1	82734753	bl6	bottom-CS1	chr1	1ugCre_72h_rep1	118930374	top-CS2	bl6	CGGTGTCTGTCATTAGTCAA	TGCGAGAGTGTAGGCTCCTC	3	2	TAACCATTACCTAAACTCAT	GTGTATGTCGTTTATTAAAT	inversion	36195621	not-deletion
chr6	148177122	cast	bottom-CS1	chr1	4ugCre_72h_rep1	118930374	top-CS2	bl6	ACGGTTTGTTTCGAGAGTTT	TGCGAGAGTGTAGGCTCCTC	11	2	ACAACGTCCTCAATCAAGCG	GTGTATGTCGTTTATTAAAT	translocation	translocation	not-deletion
chr11	29730647	bl6	bottom-CS1	chr4	200ngCre_72h_rep1	141523932	bottom-CS1	bl6	TCATATCTAGGGTCAAGGAG	GAGGACTCCCATAGAAGCTA	8	5	TCCCATGGTCCGGTATCAAC	AAGGTAGGAATTTTGGTTTG	translocation	translocation	not-deletion
chr4	134116939	bl6	bottom-CS1	chr4	4ugCre_72h_rep2	141523932	bottom-CS1	bl6	CATGCAACAGCCCATGGGGA	GAGGACTCCCATAGAAGCTA	13	4	GTAACGATGACCTTGCGGAT	AAGGTAGGAATTTTGGTTTG	deletion	7406993	ecDNA
chr7	34235173	bl6	bottom-CS1	chr4	4ugCre_72h_rep2	141523932	bottom-CS1	bl6	AGTGTTGTACGCGATTTATT	GAGGACTCCCATAGAAGCTA	10	5	CACAGCTACCTAGGAGCCTG	AAGGTAGGAATTTTGGTTTG	translocation	translocation	not-deletion
chr4	133156872	bl6	bottom-CS1	chr4	1ugCre_72h_rep1	141523932	bottom-CS1	bl6	TGGGTTTCCTATCACTTCTG	GAGGACTCCCATAGAAGCTA	18	6	AAGACGCCTACGCTATCCAG	AAGGTAGGAATTTTGGTTTG	deletion	8367060	ecDNA
chr4	134116939	bl6	bottom-CS1	chr4	1ugCre_72h_rep1	141523932	bottom-CS1	bl6	CATGCAACAGCCCATGGGGA	GAGGACTCCCATAGAAGCTA	26	6	GTAACGATGACCTTGCGGAT	AAGGTAGGAATTTTGGTTTG	deletion	7406993	ecDNA
chr4	133156872	bl6	bottom-CS1	chr4	1ugCre_72h_rep2	141523932	bottom-CS1	bl6	TGGGTTTCCTATCACTTCTG	GAGGACTCCCATAGAAGCTA	12	5	AAGACGCCTACGCTATCCAG	AAGGTAGGAATTTTGGTTTG	deletion	8367060	ecDNA
chr4	134116939	bl6	bottom-CS1	chr4	1ugCre_72h_rep2	141523932	bottom-CS1	bl6	CATGCAACAGCCCATGGGGA	GAGGACTCCCATAGAAGCTA	13	7	GTAACGATGACCTTGCGGAT	AAGGTAGGAATTTTGGTTTG	deletion	7406993	ecDNA
chr4	134116939	bl6	bottom-CS1	chr4	200ngCre_72h_rep2	141523932	bottom-CS1	bl6	CATGCAACAGCCCATGGGGA	GAGGACTCCCATAGAAGCTA	6	2	GTAACGATGACCTTGCGGAT	AAGGTAGGAATTTTGGTTTG	deletion	7406993	ecDNA
chr11	30879973	cast	bottom-CS1	chr4	200ngCre_72h_rep1	47475902	top-CS2	cast	TGCGCAACTTCGATCCTGCC	GCGGTATTCCACGCCGTGTC	20	3	TGCCCCGGCGAGCCTACGAG	TTGTTTCTGAGATTTTGTTT	translocation	translocation	not-deletion
chr19	49583583	cast	bottom-CS1	chr4	200ngCre_72h_rep2	47475902	top-CS2	cast	TTCCCTAGTAGGGTTATACA	GCGGTATTCCACGCCGTGTC	14	4	CTATACCTCCTGGGCCGACA	TTGTTTCTGAGATTTTGTTT	translocation	translocation	not-deletion
chr11	39595814	cast	top-CS2	chr11	200ngCre_72h_rep1	42613182	bottom-CS1	cast	TACCTCTAGTCCGGTTCCAG	AGACACGGAGCACACCCAGA	12	4	TAGAAAAGCCTACCAGCTAG	TCTTTCAATGTGGAGGAAGC	inversion	3017368	not-deletion
chr11	17976888	cast	bottom-CS1	chr11	1ugCre_72h_rep1	42613182	bottom-CS1	cast	CGTGAGGGTCGGTGGCTTCA	AGACACGGAGCACACCCAGA	9	3	CCGCACGGGCCCACTACACC	TCTTTCAATGTGGAGGAAGC	deletion	24636294	ecDNA
chr11	39595814	cast	top-CS2	chr11	1ugCre_72h_rep1	42613182	bottom-CS1	cast	TACCTCTAGTCCGGTTCCAG	AGACACGGAGCACACCCAGA	17	5	TAGAAAAGCCTACCAGCTAG	TCTTTCAATGTGGAGGAAGC	inversion	3017368	not-deletion
chr5	118592237	bl6	top-CS2	chr11	1ugCre_72h_rep1	42613182	bottom-CS1	cast	CAGGGTAGATTCCTACCACG	AGACACGGAGCACACCCAGA	11	3	AGGCGTAAGACCAAACGTCA	TCTTTCAATGTGGAGGAAGC	translocation	translocation	not-deletion
chr11	39595814	cast	top-CS2	chr11	1ugCre_72h_rep2	42613182	bottom-CS1	cast	TACCTCTAGTCCGGTTCCAG	AGACACGGAGCACACCCAGA	28	13	TAGAAAAGCCTACCAGCTAG	TCTTTCAATGTGGAGGAAGC	inversion	3017368	not-deletion
chr11	39595814	cast	top-CS2	chr11	4ugCre_72h_rep1	42613182	bottom-CS1	cast	TACCTCTAGTCCGGTTCCAG	AGACACGGAGCACACCCAGA	23	9	TAGAAAAGCCTACCAGCTAG	TCTTTCAATGTGGAGGAAGC	inversion	3017368	not-deletion
chr11	53430282	bl6	bottom-CS1	chr18	200ngCre_72h_rep1	14681350	bottom-CS1	cast	GTTTTGCTGCAGCGTGTCTT	TTAGTTCCATGCTTCATGCC	5	2	ACCACTAATTGCACAATGTC	TTCTGATTTGTTTATCTTTG	translocation	translocation	not-deletion
chr1	60279311	bl6	top-CS2	chr18	4ugCre_72h_rep2	14681350	bottom-CS1	cast	TTGGAACCCTTAGGTGTTGC	TTAGTTCCATGCTTCATGCC	5	2	TAAAGGGTTATGTATCTTAA	TTCTGATTTGTTTATCTTTG	translocation	translocation	not-deletion
chr13	75775337	noVariant	bottom-CS1	chr18	1ugCre_72h_rep1	14681350	bottom-CS1	cast	ATAGACCGGCTCGGCATTGG	TTAGTTCCATGCTTCATGCC	11	2	CGCTAACGCAAGAACTCAGC	TTCTGATTTGTTTATCTTTG	translocation	translocation	not-deletion
chr11	68255157	bl6	top-CS2	chr18	1ugCre_72h_rep2	14681350	bottom-CS1	cast	TAGAGATACGCTATTTTTTC	TTAGTTCCATGCTTCATGCC	20	5	AGTACACAGCACCCCACATT	TTCTGATTTGTTTATCTTTG	translocation	translocation	not-deletion
chr16	44123971	cast	bottom-CS1	chr18	200ngCre_72h_rep2	14681350	bottom-CS1	cast	GTGGAGTTTTCAGTCATAGG	TTAGTTCCATGCTTCATGCC	6	2	ATAGCTGGAGGGGGCTACCC	TTCTGATTTGTTTATCTTTG	translocation	translocation	not-deletion
chr11	53852369	bl6	bottom-CS1	chr11	200ngCre_72h_rep1	32058879	bottom-CS1	bl6	TTTATATTCTGAGAGTCATT	AAAAATCACGCCAAGCGCGA	10	4	ATAAGCAAACTGACTCTCAC	CTTCATCTCGGTGGATCTTC	deletion	21793490	genome
chr9	42858794	cast	bottom-CS1	chr11	4ugCre_72h_rep2	32058879	bottom-CS1	bl6	TTTGTTGGTAAATCTCGCAC	AAAAATCACGCCAAGCGCGA	17	5	AAACCCACGTGAATACTGCC	CTTCATCTCGGTGGATCTTC	translocation	translocation	not-deletion
chr11	64126290	bl6	bottom-CS1	chr11	4ugCre_72h_rep1	32058879	bottom-CS1	bl6	AATAGATGGGCGGGGCTATC	AAAAATCACGCCAAGCGCGA	4	2	TCTACGACTACGGGGGTAAA	CTTCATCTCGGTGGATCTTC	deletion	32067411	genome
chr11	62457820	cast	top-CS2	chr1	200ngCre_72h_rep1	84860228	bottom-CS1	bl6	TGGTCTGTATAGATTTTTTG	ACATACCCGACAATGCAGAC	4	2	CATCTATGAAATCTTCGAAG	TCGTTCAAACAAATATGTCG	translocation	translocation	not-deletion
chr10	8516986	cast	top-CS2	chr1	1ugCre_72h_rep2	84860228	bottom-CS1	bl6	ATCGATATAGGTTAAATTTT	ACATACCCGACAATGCAGAC	17	5	TGACCCAGCACACAAAGACT	TCGTTCAAACAAATATGTCG	translocation	translocation	not-deletion
chr11	67058095	bl6	top-CS2	chr11	200ngCre_72h_rep1	61526102	top-CS2	bl6	GGAGAGATGTGCATTTCGTT	CCAGATACCTCCACTCACGA	19	7	GATATGTTCATTAGTCATTG	ACAGTGACTGTGATTGTGCT	deletion	5531993	ecDNA
chr11	67058095	bl6	top-CS2	chr11	4ugCre_72h_rep2	61526102	top-CS2	bl6	GGAGAGATGTGCATTTCGTT	CCAGATACCTCCACTCACGA	11	5	GATATGTTCATTAGTCATTG	ACAGTGACTGTGATTGTGCT	deletion	5531993	ecDNA
chr11	67058095	bl6	top-CS2	chr11	1ugCre_72h_rep2	61526102	top-CS2	bl6	GGAGAGATGTGCATTTCGTT	CCAGATACCTCCACTCACGA	54	17	GATATGTTCATTAGTCATTG	ACAGTGACTGTGATTGTGCT	deletion	5531993	ecDNA
chr6	127604624	noVariant	bottom-CS1	chr11	1ugCre_72h_rep2	61526102	top-CS2	bl6	TAGGCTCCTGAACCAGCTTT	CCAGATACCTCCACTCACGA	12	3	CGGGCCGCCACCTCAACACT	ACAGTGACTGTGATTGTGCT	translocation	translocation	not-deletion
chr11	67058095	bl6	top-CS2	chr11	4ugCre_72h_rep1	61526102	top-CS2	bl6	GGAGAGATGTGCATTTCGTT	CCAGATACCTCCACTCACGA	10	3	GATATGTTCATTAGTCATTG	ACAGTGACTGTGATTGTGCT	deletion	5531993	ecDNA
chr11	67058095	bl6	top-CS2	chr11	200ngCre_72h_rep2	61526102	top-CS2	bl6	GGAGAGATGTGCATTTCGTT	CCAGATACCTCCACTCACGA	9	4	GATATGTTCATTAGTCATTG	ACAGTGACTGTGATTGTGCT	deletion	5531993	ecDNA
chr11	72578303	noVariant	top-CS2	chr5	200ngCre_72h_rep1	100048981	bottom-CS1	bl6	GTTGCGTAAGTTGGCCTACA	CAGATAGCAGAACTACCGTC	7	4	CCCATCTTAAAGACCACCCA	TACGGTCTGAAATCTGGTAA	translocation	translocation	not-deletion
chr11	73080408	noVariant	bottom-CS1	chr11	200ngCre_72h_rep1	79351941	bottom-CS1	bl6	AGGACCCTATATTAAGTTTT	ACTCTATAACACTCAGACGG	10	4	GTCCAGACCGAACTTAACTA	TAGCTCACTCAGTAATCTGT	deletion	6271533	ecDNA
chr1	116427888	cast	bottom-CS1	chr11	4ugCre_72h_rep2	79351941	bottom-CS1	bl6	TCGAGGCGCTCGGTAATTCG	ACTCTATAACACTCAGACGG	7	4	AAACCCCGTTTTCAGATGCT	TAGCTCACTCAGTAATCTGT	translocation	translocation	not-deletion
chr11	62766623	noVariant	bottom-CS1	chr11	4ugCre_72h_rep2	79351941	bottom-CS1	bl6	CGCTATTGCTTATAGAGTTT	ACTCTATAACACTCAGACGG	12	5	CGCTATTAAAAATCAGCTAC	TAGCTCACTCAGTAATCTGT	deletion	16585318	ecDNA
chr11	73080408	noVariant	bottom-CS1	chr11	4ugCre_72h_rep2	79351941	bottom-CS1	bl6	AGGACCCTATATTAAGTTTT	ACTCTATAACACTCAGACGG	16	7	GTCCAGACCGAACTTAACTA	TAGCTCACTCAGTAATCTGT	deletion	6271533	ecDNA
chr11	83960073	bl6	top-CS2	chr11	4ugCre_72h_rep2	79351941	bottom-CS1	bl6	TCAATTGGATTACCGCCTGT	ACTCTATAACACTCAGACGG	19	7	CTACTTAATTGCCGAGGGAT	TAGCTCACTCAGTAATCTGT	inversion	4608132	not-deletion
chr11	73080408	noVariant	bottom-CS1	chr11	1ugCre_72h_rep1	79351941	bottom-CS1	bl6	AGGACCCTATATTAAGTTTT	ACTCTATAACACTCAGACGG	7	2	GTCCAGACCGAACTTAACTA	TAGCTCACTCAGTAATCTGT	deletion	6271533	ecDNA
chr11	73080408	noVariant	bottom-CS1	chr11	1ugCre_72h_rep2	79351941	bottom-CS1	bl6	AGGACCCTATATTAAGTTTT	ACTCTATAACACTCAGACGG	27	11	GTCCAGACCGAACTTAACTA	TAGCTCACTCAGTAATCTGT	deletion	6271533	ecDNA
chr11	119144996	bl6	top-CS2	chr11	1ugCre_72h_rep2	79351941	bottom-CS1	bl6	TTGTGCCTGCCAGGTCTTCG	ACTCTATAACACTCAGACGG	2	2	AGAGTACACCCTCGCGTATA	TAGCTCACTCAGTAATCTGT	inversion	39793055	not-deletion
chr9	102825635	noVariant	bottom-CS1	chr11	1ugCre_72h_rep2	79351941	bottom-CS1	bl6	TTGAATATTGGTGGTGAATT	ACTCTATAACACTCAGACGG	3	3	ACCCGGGGGCTACGAAGCAC	TAGCTCACTCAGTAATCTGT	translocation	translocation	not-deletion
chr11	43724607	bl6	bottom-CS1	chr11	4ugCre_72h_rep1	79351941	bottom-CS1	bl6	ATGAAGGACCTCAGCTTTAG	ACTCTATAACACTCAGACGG	14	2	CCTCGCTCTGTCATAGTGGC	TAGCTCACTCAGTAATCTGT	deletion	35627334	ecDNA
chr11	73080408	noVariant	bottom-CS1	chr11	4ugCre_72h_rep1	79351941	bottom-CS1	bl6	AGGACCCTATATTAAGTTTT	ACTCTATAACACTCAGACGG	12	4	GTCCAGACCGAACTTAACTA	TAGCTCACTCAGTAATCTGT	deletion	6271533	ecDNA
chr11	83960073	bl6	top-CS2	chr11	4ugCre_72h_rep1	79351941	bottom-CS1	bl6	TCAATTGGATTACCGCCTGT	ACTCTATAACACTCAGACGG	6	3	CTACTTAATTGCCGAGGGAT	TAGCTCACTCAGTAATCTGT	inversion	4608132	not-deletion
chr11	74695427	bl6	bottom-CS1	chr11	200ngCre_72h_rep1	74878491	bottom-CS1	noVariant	CCGCTGCTGGTCTTTTGGTT	AAGTTGCAATCTCTAAAACT	24	9	CATGGCGACCGAACGGCCGT	GCCGTTTGGTGGATTCGCGC	deletion	183064	ecDNA
chr11	74695427	bl6	bottom-CS1	chr11	4ugCre_72h_rep2	74878491	bottom-CS1	noVariant	CCGCTGCTGGTCTTTTGGTT	AAGTTGCAATCTCTAAAACT	16	6	CATGGCGACCGAACGGCCGT	GCCGTTTGGTGGATTCGCGC	deletion	183064	ecDNA
chr11	74695427	bl6	bottom-CS1	chr11	1ugCre_72h_rep1	74878491	bottom-CS1	noVariant	CCGCTGCTGGTCTTTTGGTT	AAGTTGCAATCTCTAAAACT	29	10	CATGGCGACCGAACGGCCGT	GCCGTTTGGTGGATTCGCGC	deletion	183064	ecDNA
chr11	74695427	bl6	bottom-CS1	chr11	1ugCre_72h_rep2	74878491	bottom-CS1	noVariant	CCGCTGCTGGTCTTTTGGTT	AAGTTGCAATCTCTAAAACT	39	18	CATGGCGACCGAACGGCCGT	GCCGTTTGGTGGATTCGCGC	deletion	183064	ecDNA
chr11	74695427	bl6	bottom-CS1	chr11	4ugCre_72h_rep1	74878491	bottom-CS1	noVariant	CCGCTGCTGGTCTTTTGGTT	AAGTTGCAATCTCTAAAACT	28	11	CATGGCGACCGAACGGCCGT	GCCGTTTGGTGGATTCGCGC	deletion	183064	ecDNA
chr11	83387293	bl6	top-CS2	chr2	200ngCre_72h_rep1	26621279	top-CS2	cast	GGGATGTGCCAGTAGTTAGC	TTATAACGTGAGCATGTTAA	5	3	GAGCCGCGTGCACTTGGCTC	ATTGCAACAGGGTGCTGATT	translocation	translocation	not-deletion
chr13	71545947	noVariant	top-CS2	chr2	1ugCre_72h_rep2	26621279	top-CS2	cast	TCCCCTGTTTAGGTGTCATG	TTATAACGTGAGCATGTTAA	18	5	CCCTAAGGTCAATCTACTCG	ATTGCAACAGGGTGCTGATT	translocation	translocation	not-deletion
chr11	84915032	noVariant	top-CS2	chr19	200ngCre_72h_rep1	5817659	bottom-CS1	cast	CTGGTTTTTACTAAGCAAAC	CCACAGAGGACCAATAACAC	13	4	CCTCCCAAAACAAACGCCAC	TAATATGTAGGGATCGTAAA	translocation	translocation	not-deletion
chr15	34114152	noVariant	top-CS2	chr19	4ugCre_72h_rep2	5817659	bottom-CS1	cast	TATGCTGTTCCATCGGATAA	CCACAGAGGACCAATAACAC	4	2	AACCCTGGACGCTCCCCCTA	TAATATGTAGGGATCGTAAA	translocation	translocation	not-deletion
chr19	3532932	cast	bottom-CS1	chr19	4ugCre_72h_rep2	5817659	bottom-CS1	cast	TCCTGGGAATCGTTTAATTT	CCACAGAGGACCAATAACAC	5	3	TTGAAGCCTGAAACACGGGT	TAATATGTAGGGATCGTAAA	deletion	2284727	ecDNA
chr18	77754977	cast	top-CS2	chr19	1ugCre_72h_rep1	5817659	bottom-CS1	cast	TTCAATCTACGTTAGATATA	CCACAGAGGACCAATAACAC	4	2	AATTCTTGATCAACAAACCA	TAATATGTAGGGATCGTAAA	translocation	translocation	not-deletion
chr8	110523841	bl6	bottom-CS1	chr19	1ugCre_72h_rep1	5817659	bottom-CS1	cast	TAGTGGATTTACCCTGTTCG	CCACAGAGGACCAATAACAC	19	4	CATGTAGTCCTAGTCCCCGA	TAATATGTAGGGATCGTAAA	translocation	translocation	not-deletion
chr15	75677381	bl6	bottom-CS1	chr19	1ugCre_72h_rep2	5817659	bottom-CS1	cast	CGGTTTCTTCATAGATAAAT	CCACAGAGGACCAATAACAC	4	3	ACTAGCCACTACTCGCTACG	TAATATGTAGGGATCGTAAA	translocation	translocation	not-deletion
chr17	47528022	cast	top-CS2	chr19	1ugCre_72h_rep2	5817659	bottom-CS1	cast	TTGTAAGATTGGTTAATTCG	CCACAGAGGACCAATAACAC	7	3	TAAAATGGTAATAAGTGATC	TAATATGTAGGGATCGTAAA	translocation	translocation	not-deletion
chr17	47539793	cast	bottom-CS1	chr19	1ugCre_72h_rep2	5817659	bottom-CS1	cast	TATTGGTATTTTTGGCTTTT	CCACAGAGGACCAATAACAC	3	2	CGCCCGACTAACTGCCTTCC	TAATATGTAGGGATCGTAAA	translocation	translocation	not-deletion
chr19	3532932	cast	bottom-CS1	chr19	1ugCre_72h_rep2	5817659	bottom-CS1	cast	TCCTGGGAATCGTTTAATTT	CCACAGAGGACCAATAACAC	36	14	TTGAAGCCTGAAACACGGGT	TAATATGTAGGGATCGTAAA	deletion	2284727	ecDNA
chr11	66981653	cast	bottom-CS1	chr19	4ugCre_72h_rep1	5817659	bottom-CS1	cast	TTGGTGCGAGTCCGTTTATA	CCACAGAGGACCAATAACAC	17	5	ATCTTTAAACCCTCAGAAAG	TAATATGTAGGGATCGTAAA	translocation	translocation	not-deletion
chr7	30634422	cast	top-CS2	chr19	4ugCre_72h_rep1	5817659	bottom-CS1	cast	GTTGTGTATCTCAGTTGACA	CCACAGAGGACCAATAACAC	9	6	AGACAAATAGACGAAGATTA	TAATATGTAGGGATCGTAAA	translocation	translocation	not-deletion
chr11	87107833	cast	bottom-CS1	chr5	200ngCre_72h_rep1	121206402	top-CS2	bl6	ATGTGTTAAGTATTATGAAT	GATATGACCAGCACTATACA	13	4	TGACTGACAACCATCACTAA	ATTCATGGCTTCAGGAACTA	translocation	translocation	not-deletion
chr5	104466159	bl6	bottom-CS1	chr5	200ngCre_72h_rep1	121206402	top-CS2	bl6	GTTCACCGTTGAAGTGTATG	GATATGACCAGCACTATACA	10	3	GCGTCCTCTGTAGATATGGT	ATTCATGGCTTCAGGAACTA	inversion	16740243	not-deletion
chr6	99826554	bl6	top-CS2	chr5	1ugCre_72h_rep1	121206402	top-CS2	bl6	TGATTGTAATCTTATCTGGA	GATATGACCAGCACTATACA	11	4	GGAACAGTACCTCGCATTAA	ATTCATGGCTTCAGGAACTA	translocation	translocation	not-deletion
chr11	87850307	noVariant	bottom-CS1	chr15	200ngCre_72h_rep1	25769578	top-CS2	cast	GCGTCCCAGAATTTATGTTG	CACAAAAAACAATATAAACA	11	2	TCTACCCCGGATCCGGGACA	ACTTGAAGTTAGGTATGAGG	translocation	translocation	not-deletion
chr11	88578827	noVariant	bottom-CS1	chr11	200ngCre_72h_rep1	88581968	bottom-CS1	noVariant	GTCTAGCACCCCGTCAGCTC	CCGGACTACCTAACCCCCAT	4	2	ATTCCCCCAGTCCACTGACA	GTTAACTTCTCATGGGGTTG	deletion	3141	ecDNA
chr11	88578827	noVariant	bottom-CS1	chr11	4ugCre_72h_rep2	88581968	bottom-CS1	noVariant	GTCTAGCACCCCGTCAGCTC	CCGGACTACCTAACCCCCAT	206	70	ATTCCCCCAGTCCACTGACA	GTTAACTTCTCATGGGGTTG	deletion	3141	ecDNA
chr11	88578827	noVariant	bottom-CS1	chr11	1ugCre_72h_rep1	88581968	bottom-CS1	noVariant	GTCTAGCACCCCGTCAGCTC	CCGGACTACCTAACCCCCAT	185	58	ATTCCCCCAGTCCACTGACA	GTTAACTTCTCATGGGGTTG	deletion	3141	ecDNA
chr11	88578827	noVariant	bottom-CS1	chr11	1ugCre_72h_rep2	88581968	bottom-CS1	noVariant	GTCTAGCACCCCGTCAGCTC	CCGGACTACCTAACCCCCAT	174	70	ATTCCCCCAGTCCACTGACA	GTTAACTTCTCATGGGGTTG	deletion	3141	ecDNA
chr11	88578827	noVariant	bottom-CS1	chr11	4ugCre_72h_rep1	88581968	bottom-CS1	noVariant	GTCTAGCACCCCGTCAGCTC	CCGGACTACCTAACCCCCAT	222	74	ATTCCCCCAGTCCACTGACA	GTTAACTTCTCATGGGGTTG	deletion	3141	ecDNA
chr11	88578827	noVariant	bottom-CS1	chr11	200ngCre_72h_rep2	88581968	bottom-CS1	noVariant	GTCTAGCACCCCGTCAGCTC	CCGGACTACCTAACCCCCAT	30	9	ATTCCCCCAGTCCACTGACA	GTTAACTTCTCATGGGGTTG	deletion	3141	ecDNA
chr11	88581968	noVariant	bottom-CS1	chr11	200ngCre_72h_rep1	88578827	bottom-CS1	noVariant	GTTAACTTCTCATGGGGTTG	ATTCCCCCAGTCCACTGACA	73	19	CCGGACTACCTAACCCCCAT	GTCTAGCACCCCGTCAGCTC	deletion	3141	genome
chr11	88581968	noVariant	bottom-CS1	chr11	4ugCre_72h_rep2	88578827	bottom-CS1	noVariant	GTTAACTTCTCATGGGGTTG	ATTCCCCCAGTCCACTGACA	302	101	CCGGACTACCTAACCCCCAT	GTCTAGCACCCCGTCAGCTC	deletion	3141	genome
chr11	88581968	noVariant	bottom-CS1	chr11	1ugCre_72h_rep1	88578827	bottom-CS1	noVariant	GTTAACTTCTCATGGGGTTG	ATTCCCCCAGTCCACTGACA	166	57	CCGGACTACCTAACCCCCAT	GTCTAGCACCCCGTCAGCTC	deletion	3141	genome
chr11	88581968	noVariant	bottom-CS1	chr11	1ugCre_72h_rep2	88578827	bottom-CS1	noVariant	GTTAACTTCTCATGGGGTTG	ATTCCCCCAGTCCACTGACA	323	114	CCGGACTACCTAACCCCCAT	GTCTAGCACCCCGTCAGCTC	deletion	3141	genome
chr11	88581968	noVariant	bottom-CS1	chr11	4ugCre_72h_rep1	88578827	bottom-CS1	noVariant	GTTAACTTCTCATGGGGTTG	ATTCCCCCAGTCCACTGACA	329	102	CCGGACTACCTAACCCCCAT	GTCTAGCACCCCGTCAGCTC	deletion	3141	genome
chr11	88581968	noVariant	bottom-CS1	chr11	200ngCre_72h_rep2	88578827	bottom-CS1	noVariant	GTTAACTTCTCATGGGGTTG	ATTCCCCCAGTCCACTGACA	39	13	CCGGACTACCTAACCCCCAT	GTCTAGCACCCCGTCAGCTC	deletion	3141	genome
chr11	88951190	noVariant	bottom-CS1	chr10	200ngCre_72h_rep1	63236820	bottom-CS1	cast	TAACAGCCGTGACGTCACGA	TGAGACGGAAACTGTACCGA	9	3	TCTAGCCATTCACGAGCCCC	TTTTCGTGCTTAACGCCGGG	translocation	translocation	not-deletion
chr10	13564108	cast	bottom-CS1	chr10	1ugCre_72h_rep2	63236820	bottom-CS1	cast	TGTGTATTTTATTATTTTGT	TGAGACGGAAACTGTACCGA	7	3	GACACTTACAAATGAAATGA	TTTTCGTGCTTAACGCCGGG	deletion	49672712	ecDNA
chr10	13564108	cast	bottom-CS1	chr10	4ugCre_72h_rep1	63236820	bottom-CS1	cast	TGTGTATTTTATTATTTTGT	TGAGACGGAAACTGTACCGA	12	3	GACACTTACAAATGAAATGA	TTTTCGTGCTTAACGCCGGG	deletion	49672712	ecDNA
chr11	94117252	bl6	top-CS2	chr11	200ngCre_72h_rep1	94216924	bottom-CS1	bl6	ACGGAGTTCTCGTTTCATAG	TGCCAGACTACCTTCACCGT	4	3	GTACCTCGATCTCTAGGCGG	TGTTTAACGTGTAATTGTTT	inversion	99672	not-deletion
chr11	94117252	bl6	top-CS2	chr11	4ugCre_72h_rep2	94216924	bottom-CS1	bl6	ACGGAGTTCTCGTTTCATAG	TGCCAGACTACCTTCACCGT	20	5	GTACCTCGATCTCTAGGCGG	TGTTTAACGTGTAATTGTTT	inversion	99672	not-deletion
chr11	94117252	bl6	top-CS2	chr11	1ugCre_72h_rep1	94216924	bottom-CS1	bl6	ACGGAGTTCTCGTTTCATAG	TGCCAGACTACCTTCACCGT	25	9	GTACCTCGATCTCTAGGCGG	TGTTTAACGTGTAATTGTTT	inversion	99672	not-deletion
chr11	94117252	bl6	top-CS2	chr11	1ugCre_72h_rep2	94216924	bottom-CS1	bl6	ACGGAGTTCTCGTTTCATAG	TGCCAGACTACCTTCACCGT	29	10	GTACCTCGATCTCTAGGCGG	TGTTTAACGTGTAATTGTTT	inversion	99672	not-deletion
chr11	94117252	bl6	top-CS2	chr11	4ugCre_72h_rep1	94216924	bottom-CS1	bl6	ACGGAGTTCTCGTTTCATAG	TGCCAGACTACCTTCACCGT	12	5	GTACCTCGATCTCTAGGCGG	TGTTTAACGTGTAATTGTTT	inversion	99672	not-deletion
chr11	94216924	bl6	bottom-CS1	chr11	200ngCre_72h_rep1	94117252	top-CS2	bl6	TGTTTAACGTGTAATTGTTT	GTACCTCGATCTCTAGGCGG	17	7	TGCCAGACTACCTTCACCGT	ACGGAGTTCTCGTTTCATAG	inversion	99672	not-deletion
chr11	94216924	bl6	bottom-CS1	chr11	4ugCre_72h_rep2	94117252	top-CS2	bl6	TGTTTAACGTGTAATTGTTT	GTACCTCGATCTCTAGGCGG	43	12	TGCCAGACTACCTTCACCGT	ACGGAGTTCTCGTTTCATAG	inversion	99672	not-deletion
chr11	94216924	bl6	bottom-CS1	chr11	1ugCre_72h_rep1	94117252	top-CS2	bl6	TGTTTAACGTGTAATTGTTT	GTACCTCGATCTCTAGGCGG	30	9	TGCCAGACTACCTTCACCGT	ACGGAGTTCTCGTTTCATAG	inversion	99672	not-deletion
chr11	94216924	bl6	bottom-CS1	chr11	1ugCre_72h_rep2	94117252	top-CS2	bl6	TGTTTAACGTGTAATTGTTT	GTACCTCGATCTCTAGGCGG	7	3	TGCCAGACTACCTTCACCGT	ACGGAGTTCTCGTTTCATAG	inversion	99672	not-deletion
chr6	72659135	cast	top-CS2	chr11	1ugCre_72h_rep2	94117252	top-CS2	bl6	TTTTTTTCATGCATGTTTTT	GTACCTCGATCTCTAGGCGG	14	5	CGACCAACGGAGCATCGATG	ACGGAGTTCTCGTTTCATAG	translocation	translocation	not-deletion
chr11	94216924	bl6	bottom-CS1	chr11	4ugCre_72h_rep1	94117252	top-CS2	bl6	TGTTTAACGTGTAATTGTTT	GTACCTCGATCTCTAGGCGG	70	15	TGCCAGACTACCTTCACCGT	ACGGAGTTCTCGTTTCATAG	inversion	99672	not-deletion
chr11	94286604	cast	top-CS2	chr11	200ngCre_72h_rep1	13271276	bottom-CS1	cast	TTTACCGTAGTGATAGGTTA	AAAGCAATAAGGCATCGGAA	16	3	GACAGAGCAGAGCGATAAGA	CTGATCCGATAGACTTGAAA	inversion	81015328	not-deletion
chr11	98297069	cast	bottom-CS1	chr11	200ngCre_72h_rep1	98807686	bottom-CS1	cast	CATAGCTCTGTTAATTGTGC	TCATACATCCGAGAAACTGC	8	4	AAAGCATTGAGGGTGTTAAT	TTATATTTGCAGTCATTTGG	deletion	510617	ecDNA
chr9	78198003	noVariant	bottom-CS1	chr11	200ngCre_72h_rep1	98807686	bottom-CS1	cast	CTGTCAGTTTTTATGGCTCG	TCATACATCCGAGAAACTGC	6	2	GAGAATATTCCAGCTGCAGC	TTATATTTGCAGTCATTTGG	translocation	translocation	not-deletion
chr11	98297069	cast	bottom-CS1	chr11	1ugCre_72h_rep1	98807686	bottom-CS1	cast	CATAGCTCTGTTAATTGTGC	TCATACATCCGAGAAACTGC	29	9	AAAGCATTGAGGGTGTTAAT	TTATATTTGCAGTCATTTGG	deletion	510617	ecDNA
chr11	98297069	cast	bottom-CS1	chr11	1ugCre_72h_rep2	98807686	bottom-CS1	cast	CATAGCTCTGTTAATTGTGC	TCATACATCCGAGAAACTGC	41	16	AAAGCATTGAGGGTGTTAAT	TTATATTTGCAGTCATTTGG	deletion	510617	ecDNA
chr11	98297069	cast	bottom-CS1	chr11	4ugCre_72h_rep1	98807686	bottom-CS1	cast	CATAGCTCTGTTAATTGTGC	TCATACATCCGAGAAACTGC	25	8	AAAGCATTGAGGGTGTTAAT	TTATATTTGCAGTCATTTGG	deletion	510617	ecDNA
chr11	104278203	cast	bottom-CS1	chr11	4ugCre_72h_rep1	98807686	bottom-CS1	cast	TTCATTTCCCGCTATGCCTT	TCATACATCCGAGAAACTGC	8	3	TATGACGTTCAATCCGATGG	TTATATTTGCAGTCATTTGG	deletion	5470517	genome
chr11	98297069	cast	bottom-CS1	chr11	200ngCre_72h_rep2	98807686	bottom-CS1	cast	CATAGCTCTGTTAATTGTGC	TCATACATCCGAGAAACTGC	14	4	AAAGCATTGAGGGTGTTAAT	TTATATTTGCAGTCATTTGG	deletion	510617	ecDNA
chr11	111640638	cast	bottom-CS1	chr11	200ngCre_72h_rep2	98807686	bottom-CS1	cast	TTAAGGTGTGTACTTTTTTA	TCATACATCCGAGAAACTGC	7	2	CGTTATCAAGATCGATTGAG	TTATATTTGCAGTCATTTGG	deletion	12832952	genome
chr11	98807686	cast	bottom-CS1	chr11	200ngCre_72h_rep1	87403737	top-CS2	noVariant	TTATATTTGCAGTCATTTGG	AGACGCATGCTGACCTCTCT	7	2	TCATACATCCGAGAAACTGC	GTTAGCATTTGGACTTTGAG	inversion	11403949	not-deletion
chr11	98807686	cast	bottom-CS1	chr9	200ngCre_72h_rep1	53574225	top-CS2	bl6	TTATATTTGCAGTCATTTGG	CAGATACCTCCGGCGAGAAG	12	2	TCATACATCCGAGAAACTGC	AAAGTGTCTTGGTTTGACGA	translocation	translocation	not-deletion
chr11	99081238	bl6	bottom-CS1	chr17	200ngCre_72h_rep1	65732101	bottom-CS1	cast	CCAATTTGGGTTATCATCTT	CAGCAAGCTGCTTATCGATG	9	4	TGTACGCACATATGGCTAAA	GTTGTCTGTAGATCTAGGTG	translocation	translocation	not-deletion
chr15	58007973	cast	top-CS2	chr17	1ugCre_72h_rep1	65732101	bottom-CS1	cast	ATGTGTGTCTATTCTCCGTA	CAGCAAGCTGCTTATCGATG	8	2	ATTTATCTACCGTGCTACGA	GTTGTCTGTAGATCTAGGTG	translocation	translocation	not-deletion
chr11	100931009	noVariant	top-CS2	chrX	200ngCre_72h_rep1	60149643	bottom-CS1	bl6	CTTCTTCCTGCCTGTATTTT	CGATATCACACCTCTGCGGA	10	4	TGCATTAATCGAAACAATAA	CCTCGTGGGATTACCTATGT	translocation	translocation	not-deletion
chrX	160126958	bl6	top-CS2	chrX	4ugCre_72h_rep2	60149643	bottom-CS1	bl6	TTAAACGCAAGCCCTAGGAG	CGATATCACACCTCTGCGGA	15	2	CCCCCGCTGAAGGCGGCGCA	CCTCGTGGGATTACCTATGT	inversion	99977315	not-deletion
chrX	85049220	bl6	top-CS2	chrX	1ugCre_72h_rep2	60149643	bottom-CS1	bl6	CAACACCAGGACACATCAGA	CGATATCACACCTCTGCGGA	5	2	GCACGTGCTGACAGATTACG	CCTCGTGGGATTACCTATGT	inversion	24899577	not-deletion
chr11	100931009	noVariant	top-CS2	chr1	200ngCre_72h_rep1	135510451	top-CS2	noVariant	CTTCTTCCTGCCTGTATTTT	TATTACCCGCAACCCACCTC	2	2	TGCATTAATCGAAACAATAA	TCTATTGACAGGTGTTACTT	translocation	translocation	not-deletion
chr16	33235010	cast	bottom-CS1	chr1	200ngCre_72h_rep1	135510451	top-CS2	noVariant	TTATGTAAGTTGCGTCTTTC	TATTACCCGCAACCCACCTC	9	2	CCGAATTCACGCAACGATTT	TCTATTGACAGGTGTTACTT	translocation	translocation	not-deletion
chr2	37359727	bl6	bottom-CS1	chr1	4ugCre_72h_rep2	135510451	top-CS2	noVariant	CTCTGACGAGCCAAATGTGC	TATTACCCGCAACCCACCTC	14	4	CCCTCAAAGCACTCCGCGAC	TCTATTGACAGGTGTTACTT	translocation	translocation	not-deletion
chr16	20301804	bl6	top-CS2	chr1	1ugCre_72h_rep1	135510451	top-CS2	noVariant	TGGTGTAGGGTCCCTTAATT	TATTACCCGCAACCCACCTC	12	5	AAGCAAACGGGACCAGTCAA	TCTATTGACAGGTGTTACTT	translocation	translocation	not-deletion
chr14	55079250	noVariant	bottom-CS1	chr1	200ngCre_72h_rep2	135510451	top-CS2	noVariant	TGTTCCACTAGTTCGTGGAA	TATTACCCGCAACCCACCTC	13	2	ATCCCTCACGGGACCTACAG	TCTATTGACAGGTGTTACTT	translocation	translocation	not-deletion
chr11	101443920	bl6	bottom-CS1	chr14	200ngCre_72h_rep1	59710754	top-CS2	noVariant	TTCATGACGGATTCGTAATA	TCTACACCAACACCCCAACT	6	2	CGCATAAAGCCCACACGACA	GGTTTCCTGACGTTAAAGCA	translocation	translocation	not-deletion
chr14	58987170	bl6	bottom-CS1	chr14	200ngCre_72h_rep1	59710754	top-CS2	noVariant	TGGAGGTATGGTTTTGATTT	TCTACACCAACACCCCAACT	19	4	ACCCCTAAGACCGCTAATGC	GGTTTCCTGACGTTAAAGCA	inversion	723584	not-deletion
chr14	58987170	bl6	bottom-CS1	chr14	4ugCre_72h_rep2	59710754	top-CS2	noVariant	TGGAGGTATGGTTTTGATTT	TCTACACCAACACCCCAACT	79	32	ACCCCTAAGACCGCTAATGC	GGTTTCCTGACGTTAAAGCA	inversion	723584	not-deletion
chr9	95614223	bl6	bottom-CS1	chr14	4ugCre_72h_rep2	59710754	top-CS2	noVariant	GTTATATTTTTCTGGTTGAG	TCTACACCAACACCCCAACT	11	4	CCTAGCAGAGCACCGGTGCA	GGTTTCCTGACGTTAAAGCA	translocation	translocation	not-deletion
chr14	58987170	bl6	bottom-CS1	chr14	1ugCre_72h_rep1	59710754	top-CS2	noVariant	TGGAGGTATGGTTTTGATTT	TCTACACCAACACCCCAACT	41	9	ACCCCTAAGACCGCTAATGC	GGTTTCCTGACGTTAAAGCA	inversion	723584	not-deletion
chr14	58987170	bl6	bottom-CS1	chr14	1ugCre_72h_rep2	59710754	top-CS2	noVariant	TGGAGGTATGGTTTTGATTT	TCTACACCAACACCCCAACT	39	18	ACCCCTAAGACCGCTAATGC	GGTTTCCTGACGTTAAAGCA	inversion	723584	not-deletion
chr14	58987170	bl6	bottom-CS1	chr14	4ugCre_72h_rep1	59710754	top-CS2	noVariant	TGGAGGTATGGTTTTGATTT	TCTACACCAACACCCCAACT	74	23	ACCCCTAAGACCGCTAATGC	GGTTTCCTGACGTTAAAGCA	inversion	723584	not-deletion
chr5	128742313	bl6	bottom-CS1	chr14	4ugCre_72h_rep1	59710754	top-CS2	noVariant	TGTTTCTTATGTTGGTCGTG	TCTACACCAACACCCCAACT	4	3	GCTTCGACAGAAAAGGCGGC	GGTTTCCTGACGTTAAAGCA	translocation	translocation	not-deletion
chr9	95614223	bl6	bottom-CS1	chr14	4ugCre_72h_rep1	59710754	top-CS2	noVariant	GTTATATTTTTCTGGTTGAG	TCTACACCAACACCCCAACT	5	2	CCTAGCAGAGCACCGGTGCA	GGTTTCCTGACGTTAAAGCA	translocation	translocation	not-deletion
chr14	58987170	bl6	bottom-CS1	chr14	200ngCre_72h_rep2	59710754	top-CS2	noVariant	TGGAGGTATGGTTTTGATTT	TCTACACCAACACCCCAACT	11	4	ACCCCTAAGACCGCTAATGC	GGTTTCCTGACGTTAAAGCA	inversion	723584	not-deletion
chr11	102295851	cast	top-CS2	chr11	200ngCre_72h_rep1	95924354	bottom-CS1	noVariant	TTAGGTTAGACTGTTTTGTG	GGCCCGCTTTACCACCTTTG	7	2	TCCCATATCCACACCCCTCA	GTGTCCTAAAGGGTTCTTTG	inversion	6371497	not-deletion
chr11	102698429	bl6	bottom-CS1	chr17	200ngCre_72h_rep1	86150028	top-CS2	cast	TCTATAAGCCAGAGGATAAT	AAGGGCACCTCCCTAGTAAT	4	3	CCCCTCCTACAAAATCGTTA	ATCATAGTTCGGTATTCACT	translocation	translocation	not-deletion
chr11	108594207	bl6	top-CS2	chr2	200ngCre_72h_rep1	165833298	bottom-CS1	bl6	CTGGTTCAGTTGGCGCGATA	GCTATGCCTGGAGGCACCGA	21	6	CCACTCAGAGGCATTGCAGC	TATAGATGTGTTGTATTAGT	translocation	translocation	not-deletion
chr2	128364091	bl6	bottom-CS1	chr2	1ugCre_72h_rep1	165833298	bottom-CS1	bl6	GCGTTCGGATGAGTTTGGCC	GCTATGCCTGGAGGCACCGA	3	2	ACCCCTCCCAGGCATCAAGG	TATAGATGTGTTGTATTAGT	deletion	37469207	ecDNA
chr2	128364091	bl6	bottom-CS1	chr2	1ugCre_72h_rep2	165833298	bottom-CS1	bl6	GCGTTCGGATGAGTTTGGCC	GCTATGCCTGGAGGCACCGA	31	13	ACCCCTCCCAGGCATCAAGG	TATAGATGTGTTGTATTAGT	deletion	37469207	ecDNA
chr11	115998980	bl6	bottom-CS1	chr11	200ngCre_72h_rep1	97411701	bottom-CS1	inconclusive	ATGTAACAAATGTTCGATTA	ACTCACAAAAAGAGAATATG	14	7	AGACGACATGATTCGACTTG	TGTCCACATGACTACATCGC	deletion	18587279	genome
chr11	115998980	bl6	bottom-CS1	chr11	1ugCre_72h_rep2	97411701	bottom-CS1	inconclusive	ATGTAACAAATGTTCGATTA	ACTCACAAAAAGAGAATATG	6	3	AGACGACATGATTCGACTTG	TGTCCACATGACTACATCGC	deletion	18587279	genome
chr17	65949196	cast	bottom-CS1	chr11	1ugCre_72h_rep2	97411701	bottom-CS1	inconclusive	TTAAATTTTACGATCTTTAT	ACTCACAAAAAGAGAATATG	2	2	AAATCCGAATAAGCGGAACG	TGTCCACATGACTACATCGC	translocation	translocation	not-deletion
chr11	119144996	bl6	top-CS2	chr6	200ngCre_72h_rep1	83230730	bottom-CS1	cast	TTGTGCCTGCCAGGTCTTCG	GGTCTGGACCAATCTCCATA	14	3	AGAGTACACCCTCGCGTATA	GACATGTGTGTTATTTGAGT	translocation	translocation	not-deletion
chr6	82705853	cast	bottom-CS1	chr6	200ngCre_72h_rep1	83230730	bottom-CS1	cast	GGAATGCTCATAATCGTTTC	GGTCTGGACCAATCTCCATA	18	5	ACACTCCTCAGCATGTCAAG	GACATGTGTGTTATTTGAGT	deletion	524877	ecDNA
chr6	82705853	cast	bottom-CS1	chr6	4ugCre_72h_rep2	83230730	bottom-CS1	cast	GGAATGCTCATAATCGTTTC	GGTCTGGACCAATCTCCATA	68	29	ACACTCCTCAGCATGTCAAG	GACATGTGTGTTATTTGAGT	deletion	524877	ecDNA
chr7	19002434	noVariant	top-CS2	chr6	4ugCre_72h_rep2	83230730	bottom-CS1	cast	TACTCTTGAATATTCGGTTT	GGTCTGGACCAATCTCCATA	18	6	CTCAGAAATCTTCAGATGCT	GACATGTGTGTTATTTGAGT	translocation	translocation	not-deletion
chr14	121871529	bl6	top-CS2	chr6	1ugCre_72h_rep1	83230730	bottom-CS1	cast	CATTTTCGTCCGTATTTTTC	GGTCTGGACCAATCTCCATA	12	3	CTACTAAAGGGCCACGCAAT	GACATGTGTGTTATTTGAGT	translocation	translocation	not-deletion
chr6	82705853	cast	bottom-CS1	chr6	1ugCre_72h_rep1	83230730	bottom-CS1	cast	GGAATGCTCATAATCGTTTC	GGTCTGGACCAATCTCCATA	52	17	ACACTCCTCAGCATGTCAAG	GACATGTGTGTTATTTGAGT	deletion	524877	ecDNA
chr4	154709882	noVariant	bottom-CS1	chr6	1ugCre_72h_rep2	83230730	bottom-CS1	cast	AACTGGCTGTGGCGTTGGCG	GGTCTGGACCAATCTCCATA	16	5	AAGCCCTGAGAACCACATTC	GACATGTGTGTTATTTGAGT	translocation	translocation	not-deletion
chr6	82705853	cast	bottom-CS1	chr6	1ugCre_72h_rep2	83230730	bottom-CS1	cast	GGAATGCTCATAATCGTTTC	GGTCTGGACCAATCTCCATA	154	58	ACACTCCTCAGCATGTCAAG	GACATGTGTGTTATTTGAGT	deletion	524877	ecDNA
chr2	151997782	noVariant	top-CS2	chr6	4ugCre_72h_rep1	83230730	bottom-CS1	cast	AGCTTTCTGGATTAGTTTAG	GGTCTGGACCAATCTCCATA	11	4	AAGCCCGGAGTACCTCCCCT	GACATGTGTGTTATTTGAGT	translocation	translocation	not-deletion
chr6	39668617	cast	top-CS2	chr6	4ugCre_72h_rep1	83230730	bottom-CS1	cast	CTCCGAAGGTAGTGGTAAGT	GGTCTGGACCAATCTCCATA	5	3	TTCTACAAATTAGCGTGGCA	GACATGTGTGTTATTTGAGT	inversion	43562113	not-deletion
chr6	82705853	cast	bottom-CS1	chr6	4ugCre_72h_rep1	83230730	bottom-CS1	cast	GGAATGCTCATAATCGTTTC	GGTCTGGACCAATCTCCATA	82	25	ACACTCCTCAGCATGTCAAG	GACATGTGTGTTATTTGAGT	deletion	524877	ecDNA
chr1	166153451	cast	top-CS2	chr6	200ngCre_72h_rep2	83230730	bottom-CS1	cast	CGGTTTGTATCCGGGATCGC	GGTCTGGACCAATCTCCATA	12	2	ACTAAATAGCCCATCGAATG	GACATGTGTGTTATTTGAGT	translocation	translocation	not-deletion
chr6	82705853	cast	bottom-CS1	chr6	200ngCre_72h_rep2	83230730	bottom-CS1	cast	GGAATGCTCATAATCGTTTC	GGTCTGGACCAATCTCCATA	20	8	ACACTCCTCAGCATGTCAAG	GACATGTGTGTTATTTGAGT	deletion	524877	ecDNA
chr11	120186761	bl6	top-CS2	chr10	200ngCre_72h_rep1	89655432	top-CS2	noVariant	AGTGGCCTGTGAGTCGGTCG	AGAATAGTGACCCGGCAAGA	7	2	AACAGCGGTCCACGTAAATA	GCGTGCATGAGAGTAGGTTG	translocation	translocation	not-deletion
chr10	120227608	bl6	top-CS2	chr10	4ugCre_72h_rep2	89655432	top-CS2	noVariant	CAGATGATTGTATATTTACG	AGAATAGTGACCCGGCAAGA	29	11	CATATCCTTGCACAGTGGGG	GCGTGCATGAGAGTAGGTTG	deletion	30572176	ecDNA
chr13	64143178	cast	bottom-CS1	chr10	4ugCre_72h_rep2	89655432	top-CS2	noVariant	GGGTATGCCCTGCCCTCTTC	AGAATAGTGACCCGGCAAGA	14	2	CAACAACGTAACTACGTAAT	GCGTGCATGAGAGTAGGTTG	translocation	translocation	not-deletion
chr6	145780405	bl6	top-CS2	chr10	4ugCre_72h_rep2	89655432	top-CS2	noVariant	GCCATCTGATATTCTAGAAG	AGAATAGTGACCCGGCAAGA	10	3	CCCCACGGCCGCCCGGCGTT	GCGTGCATGAGAGTAGGTTG	translocation	translocation	not-deletion
chr10	34017089	bl6	bottom-CS1	chr10	1ugCre_72h_rep1	89655432	top-CS2	noVariant	TGTCTGTGCCAAGTAGTTTG	AGAATAGTGACCCGGCAAGA	3	2	GTCAAACAAATACCTCCGAG	GCGTGCATGAGAGTAGGTTG	inversion	55638343	not-deletion
chr14	59710754	noVariant	top-CS2	chr10	1ugCre_72h_rep1	89655432	top-CS2	noVariant	GGTTTCCTGACGTTAAAGCA	AGAATAGTGACCCGGCAAGA	12	3	TCTACACCAACACCCCAACT	GCGTGCATGAGAGTAGGTTG	translocation	translocation	not-deletion
chr6	145780405	bl6	top-CS2	chr10	1ugCre_72h_rep1	89655432	top-CS2	noVariant	GCCATCTGATATTCTAGAAG	AGAATAGTGACCCGGCAAGA	9	4	CCCCACGGCCGCCCGGCGTT	GCGTGCATGAGAGTAGGTTG	translocation	translocation	not-deletion
chr10	120227608	bl6	top-CS2	chr10	1ugCre_72h_rep2	89655432	top-CS2	noVariant	CAGATGATTGTATATTTACG	AGAATAGTGACCCGGCAAGA	6	3	CATATCCTTGCACAGTGGGG	GCGTGCATGAGAGTAGGTTG	deletion	30572176	ecDNA
chr11	121674058	noVariant	top-CS2	chr7	200ngCre_72h_rep1	34335898	bottom-CS1	cast	GTTTTTAGTTGTACGTGATT	ACGGGGCGCCAAAACCGGCC	27	7	CACACCTAGGCGCCCATAAT	TCAGCCCCCCTATTTCCCTT	translocation	translocation	not-deletion
chr7	24270043	cast	top-CS2	chr7	4ugCre_72h_rep2	34335898	bottom-CS1	cast	AGATTTCTTGAAGCATGGCC	ACGGGGCGCCAAAACCGGCC	2	2	ACTAACCCACAGGCACACTT	TCAGCCCCCCTATTTCCCTT	inversion	10065855	not-deletion
chr1	63166434	noVariant	bottom-CS1	chr7	200ngCre_72h_rep2	34335898	bottom-CS1	cast	CTATTAGAATGGTTAATAAA	ACGGGGCGCCAAAACCGGCC	8	3	CGATGAGACAGGACGTGTGC	TCAGCCCCCCTATTTCCCTT	translocation	translocation	not-deletion
chr12	8780739	noVariant	bottom-CS1	chr12	200ngCre_72h_rep1	16992797	bottom-CS1	bl6	AGTCAGTAGTTTCTGCACGG	TCTCGAAGGTTGCCAACGTC	25	4	TGTTCAGCAACAACGTACGA	AAGTGCTTGGCGTATGATCT	deletion	8212058	ecDNA
chr13	116626904	cast	top-CS2	chr12	200ngCre_72h_rep1	16992797	bottom-CS1	bl6	GCGGGCCAGTGAGCGTACAC	TCTCGAAGGTTGCCAACGTC	22	5	TTCCCCTGTAGGCATCCGAA	AAGTGCTTGGCGTATGATCT	translocation	translocation	not-deletion
chr12	8780739	noVariant	bottom-CS1	chr12	4ugCre_72h_rep2	16992797	bottom-CS1	bl6	AGTCAGTAGTTTCTGCACGG	TCTCGAAGGTTGCCAACGTC	13	5	TGTTCAGCAACAACGTACGA	AAGTGCTTGGCGTATGATCT	deletion	8212058	ecDNA
chr12	8780739	noVariant	bottom-CS1	chr12	1ugCre_72h_rep1	16992797	bottom-CS1	bl6	AGTCAGTAGTTTCTGCACGG	TCTCGAAGGTTGCCAACGTC	9	4	TGTTCAGCAACAACGTACGA	AAGTGCTTGGCGTATGATCT	deletion	8212058	ecDNA
chr16	48987636	cast	bottom-CS1	chr12	1ugCre_72h_rep1	16992797	bottom-CS1	bl6	TATAATAAACTTAGTGGTTC	TCTCGAAGGTTGCCAACGTC	6	2	AAAAAAGGTTACAAATCACC	AAGTGCTTGGCGTATGATCT	translocation	translocation	not-deletion
chr12	8780739	noVariant	bottom-CS1	chr12	1ugCre_72h_rep2	16992797	bottom-CS1	bl6	AGTCAGTAGTTTCTGCACGG	TCTCGAAGGTTGCCAACGTC	40	17	TGTTCAGCAACAACGTACGA	AAGTGCTTGGCGTATGATCT	deletion	8212058	ecDNA
chr12	8780739	noVariant	bottom-CS1	chr12	4ugCre_72h_rep1	16992797	bottom-CS1	bl6	AGTCAGTAGTTTCTGCACGG	TCTCGAAGGTTGCCAACGTC	6	3	TGTTCAGCAACAACGTACGA	AAGTGCTTGGCGTATGATCT	deletion	8212058	ecDNA
chr12	8780739	noVariant	bottom-CS1	chr12	200ngCre_72h_rep2	16992797	bottom-CS1	bl6	AGTCAGTAGTTTCTGCACGG	TCTCGAAGGTTGCCAACGTC	8	2	TGTTCAGCAACAACGTACGA	AAGTGCTTGGCGTATGATCT	deletion	8212058	ecDNA
chr7	10527135	noVariant	bottom-CS1	chr12	200ngCre_72h_rep2	16992797	bottom-CS1	bl6	TTAAGGGCTCAGTGTTCGGG	TCTCGAAGGTTGCCAACGTC	8	2	AGAACTACGGCGTCCTCCCT	AAGTGCTTGGCGTATGATCT	translocation	translocation	not-deletion
chr12	12859095	bl6	top-CS2	chr9	200ngCre_72h_rep1	27129521	top-CS2	noVariant	TATTTCTAAATCGCTTAGGC	AACAGTCGAAGCCTCCCCCT	11	2	GTCACCCTTCTCGAACACAC	TTGATGTCTTAGTGTGTTAG	translocation	translocation	not-deletion
chr13	51166953	cast	bottom-CS1	chr9	1ugCre_72h_rep1	27129521	top-CS2	noVariant	AATTAGAGGACCATCTTCGG	AACAGTCGAAGCCTCCCCCT	14	3	GTGCCGTTAACGCAACCTAA	TTGATGTCTTAGTGTGTTAG	translocation	translocation	not-deletion
chr12	17592591	noVariant	top-CS2	chr12	200ngCre_72h_rep1	15827625	top-CS2	noVariant	AGGTGAGATAAGGCTTGTTA	GAGGCCGCCTCAGTCCGCGT	4	3	CAACAACACAGGAAAACCCG	GCGTTAACATAGTGCCGAGT	deletion	1764966	ecDNA
chr12	17592591	noVariant	top-CS2	chr12	1ugCre_72h_rep1	15827625	top-CS2	noVariant	AGGTGAGATAAGGCTTGTTA	GAGGCCGCCTCAGTCCGCGT	10	2	CAACAACACAGGAAAACCCG	GCGTTAACATAGTGCCGAGT	deletion	1764966	ecDNA
chr12	17592591	noVariant	top-CS2	chr12	1ugCre_72h_rep2	15827625	top-CS2	noVariant	AGGTGAGATAAGGCTTGTTA	GAGGCCGCCTCAGTCCGCGT	20	5	CAACAACACAGGAAAACCCG	GCGTTAACATAGTGCCGAGT	deletion	1764966	ecDNA
chr12	17592591	noVariant	top-CS2	chr12	4ugCre_72h_rep1	15827625	top-CS2	noVariant	AGGTGAGATAAGGCTTGTTA	GAGGCCGCCTCAGTCCGCGT	13	4	CAACAACACAGGAAAACCCG	GCGTTAACATAGTGCCGAGT	deletion	1764966	ecDNA
chr12	25170239	cast	bottom-CS1	chr12	200ngCre_72h_rep1	76292293	top-CS2	cast	CTTCAGTTTTCGGGTGTTTG	AGCCCTATGGTAAACACATA	10	3	CTGCAAGCACACCTCCTCTC	ACCGGGGCAGTTTTTAAGGT	inversion	51122054	not-deletion
chr12	26311548	cast	bottom-CS1	chr3	200ngCre_72h_rep1	121812855	top-CS2	noVariant	TGAGGGATGTGCAAATGCTC	CACAAATAACAAAAACCGGT	12	4	AAATCTATCCCCCCAACGCA	TGGATCCTCGAGAACCTATG	translocation	translocation	not-deletion
chr12	49747679	noVariant	bottom-CS1	chr1	200ngCre_72h_rep1	16612326	bottom-CS1	noVariant	AACGCCACGATACTTTTGAA	GAAACCACGTAAGGAGCTGC	11	4	CTTAGACCAGAGCATTCCTG	CACCTTCTCGTGTTGCTTGT	translocation	translocation	not-deletion
chr12	52508098	bl6	top-CS2	chr11	200ngCre_72h_rep1	93886585	bottom-CS1	noVariant	TCTAATAGCATTTGTCAAAG	TCTTTATCAATATCAATTAA	11	4	TGTAAATAACTAACCCAGGG	GCTTAAGCATAGTTTTAGGC	translocation	translocation	not-deletion
chr15	62039262	cast	top-CS2	chr11	4ugCre_72h_rep2	93886585	bottom-CS1	noVariant	ATGTTCGTTTTGACCTCTTT	TCTTTATCAATATCAATTAA	7	2	CGAACATTATAACGGTAATT	GCTTAAGCATAGTTTTAGGC	translocation	translocation	not-deletion
chr2	168097703	noVariant	top-CS2	chr11	4ugCre_72h_rep1	93886585	bottom-CS1	noVariant	GGGGCTTCCTCTTATGCCAC	TCTTTATCAATATCAATTAA	13	3	AAACCCGACTAGCGTATCAA	GCTTAAGCATAGTTTTAGGC	translocation	translocation	not-deletion
chr12	53473067	noVariant	top-CS2	chr15	200ngCre_72h_rep1	27950452	top-CS2	cast	TTCGTATACGGTGCCAGGCA	AAGTTCCTACAATACCCCGG	11	3	AATAGTCGGAGACGTAACCC	TTCTCTTTTTCTCACGGGAC	translocation	translocation	not-deletion
chr12	58560940	bl6	bottom-CS1	chr12	200ngCre_72h_rep1	53614893	bottom-CS1	bl6	TTGTGTGGGGGAGGTGGTTT	TAATAACCCTACCGAGTTTC	7	4	TAGACCAGGCGGTCCTCCCA	TCAGACTTATGCTCCGCTCT	deletion	4946047	genome
chr12	58560940	bl6	bottom-CS1	chr12	4ugCre_72h_rep2	53614893	bottom-CS1	bl6	TTGTGTGGGGGAGGTGGTTT	TAATAACCCTACCGAGTTTC	16	6	TAGACCAGGCGGTCCTCCCA	TCAGACTTATGCTCCGCTCT	deletion	4946047	genome
chr17	78753896	noVariant	bottom-CS1	chr12	4ugCre_72h_rep2	53614893	bottom-CS1	bl6	GTCCCTCGGGCTCTCTTTTT	TAATAACCCTACCGAGTTTC	7	2	ACCGGAAAAAAAGTAATCTC	TCAGACTTATGCTCCGCTCT	translocation	translocation	not-deletion
chr11	12299493	bl6	bottom-CS1	chr12	1ugCre_72h_rep2	53614893	bottom-CS1	bl6	GATAAGTAGGGACTTCGACT	TAATAACCCTACCGAGTTTC	11	3	GATAAGCCCGAGAGACATAA	TCAGACTTATGCTCCGCTCT	translocation	translocation	not-deletion
chr12	58560940	bl6	bottom-CS1	chr12	4ugCre_72h_rep1	53614893	bottom-CS1	bl6	TTGTGTGGGGGAGGTGGTTT	TAATAACCCTACCGAGTTTC	23	6	TAGACCAGGCGGTCCTCCCA	TCAGACTTATGCTCCGCTCT	deletion	4946047	genome
chr12	59683497	bl6	bottom-CS1	chr12	200ngCre_72h_rep1	65108089	bottom-CS1	noVariant	CTGTGATTTCTAGATCTTTT	GATAACCGTGGCACGTAAAC	19	7	GCGCTGGCACAGATAAGAAG	GTGTCGTAATGCTGATTTGC	deletion	5424592	ecDNA
chr10	4109099	bl6	top-CS2	chr12	1ugCre_72h_rep1	65108089	bottom-CS1	noVariant	CGTATGAAGTTCCACGTAGG	GATAACCGTGGCACGTAAAC	14	4	CTACCCGTCCACATGTATTG	GTGTCGTAATGCTGATTTGC	translocation	translocation	not-deletion
chr12	59683497	bl6	bottom-CS1	chr12	1ugCre_72h_rep2	65108089	bottom-CS1	noVariant	CTGTGATTTCTAGATCTTTT	GATAACCGTGGCACGTAAAC	10	4	GCGCTGGCACAGATAAGAAG	GTGTCGTAATGCTGATTTGC	deletion	5424592	ecDNA
chr4	40493813	cast	bottom-CS1	chr12	1ugCre_72h_rep2	65108089	bottom-CS1	noVariant	CTATTTATCCTTGTGATGGT	GATAACCGTGGCACGTAAAC	15	4	AAACATGAGCAACCGCACTT	GTGTCGTAATGCTGATTTGC	translocation	translocation	not-deletion
chr12	59683497	bl6	bottom-CS1	chr12	4ugCre_72h_rep1	65108089	bottom-CS1	noVariant	CTGTGATTTCTAGATCTTTT	GATAACCGTGGCACGTAAAC	4	3	GCGCTGGCACAGATAAGAAG	GTGTCGTAATGCTGATTTGC	deletion	5424592	ecDNA
chr12	65108089	noVariant	bottom-CS1	chr3	200ngCre_72h_rep1	96081341	top-CS2	cast	GTGTCGTAATGCTGATTTGC	CGCACACAATGAACTAGCGG	4	2	GATAACCGTGGCACGTAAAC	TGTTTATGACATCTTACCTT	translocation	translocation	not-deletion
chr12	77261865	bl6	bottom-CS1	chr9	200ngCre_72h_rep1	44266775	bottom-CS1	cast	AACTTGGCTATTTATAAGTT	AACGATCCATGCATAACTGA	11	3	CGGCCGCCACCTACATGAAT	GGACATTGGTGGTTTTCATG	translocation	translocation	not-deletion
chr12	77390834	noVariant	top-CS2	chr12	200ngCre_72h_rep1	7430359	top-CS2	cast	TTAAATGGCTTATCATGGGG	AGTTATGACCTTAACCTCAT	8	2	GCCGCCCAACTAACCTAGAT	GAACAGGGAGTTGTGTAGCG	deletion	69960475	ecDNA
chr12	77390834	noVariant	top-CS2	chr12	200ngCre_72h_rep2	7430359	top-CS2	cast	TTAAATGGCTTATCATGGGG	AGTTATGACCTTAACCTCAT	10	3	GCCGCCCAACTAACCTAGAT	GAACAGGGAGTTGTGTAGCG	deletion	69960475	ecDNA
chr12	84269592	cast	bottom-CS1	chr8	200ngCre_72h_rep1	11705931	bottom-CS1	bl6	AGTGATTTAGGCCCCGGTGA	CGAACATCGATTGTTCACTG	12	4	GACCACGTGAACCCACAAAC	TTGCCTGTATTAGGAGATGT	translocation	translocation	not-deletion
chr8	90829279	bl6	top-CS2	chr8	4ugCre_72h_rep2	11705931	bottom-CS1	bl6	TCCGGGGTTCGGGGGCACGT	CGAACATCGATTGTTCACTG	5	2	CAGAGTAAAACAACATGGGC	TTGCCTGTATTAGGAGATGT	inversion	79123348	not-deletion
chr9	82086771	bl6	bottom-CS1	chr8	1ugCre_72h_rep1	11705931	bottom-CS1	bl6	AGCTTGGTGTTGGTTGTATT	CGAACATCGATTGTTCACTG	9	3	ACAAGTCATCCGCCAGAATC	TTGCCTGTATTAGGAGATGT	translocation	translocation	not-deletion
chr8	40636415	cast	top-CS2	chr8	1ugCre_72h_rep2	11705931	bottom-CS1	bl6	GGATATAGGTCCCCTCATGA	CGAACATCGATTGTTCACTG	9	4	CCCTCTCGACTTGGAAACAC	TTGCCTGTATTAGGAGATGT	translocation	translocation	not-deletion
chr12	85883616	bl6	top-CS2	chr9	200ngCre_72h_rep1	109904810	top-CS2	bl6	AGAAAGGCTCTACAGTCCTG	ACATGGCCCACTCTACAACA	12	3	CACGTTACCCTGCTGGACTT	GAGCCCACCTGCATCTGTAT	translocation	translocation	not-deletion
chr4	24996460	cast	top-CS2	chr9	1ugCre_72h_rep2	109904810	top-CS2	bl6	TGATGTCTCTGATGTCTCAA	ACATGGCCCACTCTACAACA	5	2	CACTGGCACCATAGATTAGA	GAGCCCACCTGCATCTGTAT	translocation	translocation	not-deletion
chr12	93628183	noVariant	top-CS2	chr12	200ngCre_72h_rep1	95013921	bottom-CS1	cast	TTATGTTCGGGGTCAAGCAC	AAATGTAACAATATATATAC	16	5	GTAAACAAAGGTCGAAATAT	ATGTGATCAGTTGGCGGGGT	inversion	1385738	not-deletion
chr12	93628183	noVariant	top-CS2	chr12	4ugCre_72h_rep2	95013921	bottom-CS1	cast	TTATGTTCGGGGTCAAGCAC	AAATGTAACAATATATATAC	7	2	GTAAACAAAGGTCGAAATAT	ATGTGATCAGTTGGCGGGGT	inversion	1385738	not-deletion
chr14	86246935	cast	bottom-CS1	chr12	1ugCre_72h_rep1	95013921	bottom-CS1	cast	CAGTAAATTTGTGCTGGAAG	AAATGTAACAATATATATAC	14	4	TACATTAGACGCCGGCGGGA	ATGTGATCAGTTGGCGGGGT	translocation	translocation	not-deletion
chr12	93628183	noVariant	top-CS2	chr12	1ugCre_72h_rep2	95013921	bottom-CS1	cast	TTATGTTCGGGGTCAAGCAC	AAATGTAACAATATATATAC	10	6	GTAAACAAAGGTCGAAATAT	ATGTGATCAGTTGGCGGGGT	inversion	1385738	not-deletion
chr18	6067803	bl6	top-CS2	chr12	1ugCre_72h_rep2	95013921	bottom-CS1	cast	AGGTCGGATCATGTCGTCTC	AAATGTAACAATATATATAC	8	3	CAACCCAACCGACTATAACT	ATGTGATCAGTTGGCGGGGT	translocation	translocation	not-deletion
chrX	37081787	bl6	top-CS2	chr12	1ugCre_72h_rep2	95013921	bottom-CS1	cast	GCGTCAAGCTTGTGGATTCT	AAATGTAACAATATATATAC	4	3	AATGTTCCGCGATCGTCCCA	ATGTGATCAGTTGGCGGGGT	translocation	translocation	not-deletion
chr12	93628183	noVariant	top-CS2	chr12	4ugCre_72h_rep1	95013921	bottom-CS1	cast	TTATGTTCGGGGTCAAGCAC	AAATGTAACAATATATATAC	18	4	GTAAACAAAGGTCGAAATAT	ATGTGATCAGTTGGCGGGGT	inversion	1385738	not-deletion
chr12	96303453	cast	top-CS2	chr12	200ngCre_72h_rep1	86916775	bottom-CS1	cast	CGAGTGCCTTCAAGTCAGAG	CAATGCAGAGCAAAAGTAAC	8	2	AAACTCTGTAAAACAAAATT	TTGTTGATTTGTATTTTTCA	inversion	9386678	not-deletion
chr12	98254481	bl6	bottom-CS1	chr5	200ngCre_72h_rep1	113490048	bottom-CS1	bl6	GATTCGCGTGGTCACATTGT	AAGACTAGCCCCCGAAAGAA	7	2	CATGCATTTGCCATTCGGTA	TTGGTCAGGCTTTGCTTCTC	translocation	translocation	not-deletion
chr5	114122906	bl6	bottom-CS1	chr5	1ugCre_72h_rep2	113490048	bottom-CS1	bl6	GTTATTTCTGTTGATGGGAA	AAGACTAGCCCCCGAAAGAA	10	3	CCGGGTCCACACCGATTCCC	TTGGTCAGGCTTTGCTTCTC	deletion	632858	genome
chr5	140511518	bl6	bottom-CS1	chr5	1ugCre_72h_rep2	113490048	bottom-CS1	bl6	CATCGTCTTCAGTTTATGGT	AAGACTAGCCCCCGAAAGAA	8	4	CAAGCATGGCTTAACATTTC	TTGGTCAGGCTTTGCTTCTC	deletion	27021470	genome
chr5	114122906	bl6	bottom-CS1	chr5	4ugCre_72h_rep1	113490048	bottom-CS1	bl6	GTTATTTCTGTTGATGGGAA	AAGACTAGCCCCCGAAAGAA	3	2	CCGGGTCCACACCGATTCCC	TTGGTCAGGCTTTGCTTCTC	deletion	632858	genome
chr12	101975340	bl6	bottom-CS1	chr2	200ngCre_72h_rep1	180238165	bottom-CS1	bl6	ATGAGGGTGCCAATCAGGTT	CTAAACATTACAAGTAGTAT	10	3	TTTACCGCAGTGTAAGACCC	GCCGTTCGCTGGCTAATTTA	translocation	translocation	not-deletion
chr5	114942878	bl6	top-CS2	chr2	4ugCre_72h_rep2	180238165	bottom-CS1	bl6	ATATGTCTCTTTTTAATTTC	CTAAACATTACAAGTAGTAT	11	2	CGAACTACCGCGACCCAAAA	GCCGTTCGCTGGCTAATTTA	translocation	translocation	not-deletion
chr11	20702879	cast	top-CS2	chr2	1ugCre_72h_rep2	180238165	bottom-CS1	bl6	ACTTTCCTGGTAGAGTTATA	CTAAACATTACAAGTAGTAT	6	2	ATTTCCGCACCGGGCGATTA	GCCGTTCGCTGGCTAATTTA	translocation	translocation	not-deletion
chr12	110104354	bl6	bottom-CS1	chr1	200ngCre_72h_rep1	70192688	top-CS2	cast	TTGGGGACGTGCGCAAGTTT	AGTACTAGAACACATACTCT	10	2	AACTTTTCCTGGTTGGTCAA	TGGGAGACTCGATTTATATT	translocation	translocation	not-deletion
chr1	116675710	cast	top-CS2	chr1	4ugCre_72h_rep2	70192688	top-CS2	cast	TTTGTGGACTGATCTGATTC	AGTACTAGAACACATACTCT	4	2	ACAGAAGCAACCTAGCGAGG	TGGGAGACTCGATTTATATT	deletion	46483022	ecDNA
chr7	141372148	bl6	top-CS2	chr1	4ugCre_72h_rep2	70192688	top-CS2	cast	TTTGACAGGAGTTTAGTATA	AGTACTAGAACACATACTCT	7	2	GCGTGCACATACGCGGGAAG	TGGGAGACTCGATTTATATT	translocation	translocation	not-deletion
chr1	116675710	cast	top-CS2	chr1	1ugCre_72h_rep2	70192688	top-CS2	cast	TTTGTGGACTGATCTGATTC	AGTACTAGAACACATACTCT	3	2	ACAGAAGCAACCTAGCGAGG	TGGGAGACTCGATTTATATT	deletion	46483022	ecDNA
chr12	110844057	bl6	top-CS2	chr9	200ngCre_72h_rep1	40635516	top-CS2	cast	TCGCCCCTTTGATCTTGCAA	TCCGCCAATGATGCCACCGA	6	2	CCAAGAGGACATACACTTAC	CATTATCGATAATAGCTGCT	translocation	translocation	not-deletion
chr12	118561099	noVariant	bottom-CS1	chr3	200ngCre_72h_rep1	129261002	top-CS2	bl6	GGTCTAGTTTCGTGCAGGAA	TAACAAACACCAAGTATATG	17	3	GAGAATAGACCTCGCCGCCC	GACTCATTTATCGTTTAGGA	translocation	translocation	not-deletion
chrX	108757163	bl6	top-CS2	chr3	1ugCre_72h_rep2	129261002	top-CS2	bl6	TCAGGGAGATCTAGCAATTT	TAACAAACACCAAGTATATG	20	7	TAAGCTGATGGTACAGATCC	GACTCATTTATCGTTTAGGA	translocation	translocation	not-deletion
chr18	72317911	bl6	bottom-CS1	chr3	200ngCre_72h_rep2	129261002	top-CS2	bl6	CCGTGCAGGACGACATTTAT	TAACAAACACCAAGTATATG	4	2	ACTCTCCCTCAAGTTCATCA	GACTCATTTATCGTTTAGGA	translocation	translocation	not-deletion
chr13	3489082	bl6	top-CS2	chr15	200ngCre_72h_rep1	6965322	top-CS2	cast	GTTTTAGTGGCATTTTTATA	AAGTATTTTGAAACAAATTA	9	2	GTACTCACACGCATGTGCTA	AATTATTATTTGTAAGGTGC	translocation	translocation	not-deletion
chr13	13673013	bl6	bottom-CS1	chr2	200ngCre_72h_rep1	21331894	top-CS2	bl6	GTTCAAACGGTCGGTATTCT	CAATCTCGAAATAACAATAT	26	6	AGCAACTGACGAGGCCAGTA	TTGTATATAGACAATGTGTG	translocation	translocation	not-deletion
chr2	17166386	noVariant	top-CS2	chr2	4ugCre_72h_rep2	21331894	top-CS2	bl6	TAAGGTTCTTAGTCTATTTT	CAATCTCGAAATAACAATAT	11	3	CCACGCTCACCGTATGACAC	TTGTATATAGACAATGTGTG	deletion	4165508	genome
chr2	17166386	noVariant	top-CS2	chr2	1ugCre_72h_rep1	21331894	top-CS2	bl6	TAAGGTTCTTAGTCTATTTT	CAATCTCGAAATAACAATAT	31	7	CCACGCTCACCGTATGACAC	TTGTATATAGACAATGTGTG	deletion	4165508	genome
chr2	17166386	noVariant	top-CS2	chr2	200ngCre_72h_rep2	21331894	top-CS2	bl6	TAAGGTTCTTAGTCTATTTT	CAATCTCGAAATAACAATAT	11	2	CCACGCTCACCGTATGACAC	TTGTATATAGACAATGTGTG	deletion	4165508	genome
chr13	14034997	bl6	bottom-CS1	chr6	200ngCre_72h_rep1	39573378	top-CS2	cast	CATCGTCTGAGTTACATAAG	AGAGTCTTACCTAGAACAAC	6	3	TCCACTCTAATGTCCTATAA	GCACATTTTTCTTATTTGTT	translocation	translocation	not-deletion
chr2	71351314	noVariant	bottom-CS1	chr6	1ugCre_72h_rep1	39573378	top-CS2	cast	ATAGTTATATTTACTTTTGT	AGAGTCTTACCTAGAACAAC	12	4	AGGACCACTCTCTCCGTTGC	GCACATTTTTCTTATTTGTT	translocation	translocation	not-deletion
chr13	30654147	noVariant	top-CS2	chr13	200ngCre_72h_rep1	43431336	bottom-CS1	bl6	AGTTAAATGTTCGGTCGTAC	TCTAATCCCCCTTGAGCATC	7	2	AGATTAATTCCACTCATTTA	TATTGGGCGAGGTTTTCGTT	inversion	12777189	not-deletion
chr13	30654147	noVariant	top-CS2	chr13	1ugCre_72h_rep1	43431336	bottom-CS1	bl6	AGTTAAATGTTCGGTCGTAC	TCTAATCCCCCTTGAGCATC	30	10	AGATTAATTCCACTCATTTA	TATTGGGCGAGGTTTTCGTT	inversion	12777189	not-deletion
chr4	44944898	cast	bottom-CS1	chr13	1ugCre_72h_rep2	43431336	bottom-CS1	bl6	TCTGACTGTCTTCTTGGCGC	TCTAATCCCCCTTGAGCATC	10	5	GACACCTAGCAAAGTTCAAA	TATTGGGCGAGGTTTTCGTT	translocation	translocation	not-deletion
chr13	42739825	cast	top-CS2	chr18	200ngCre_72h_rep1	53200180	bottom-CS1	noVariant	AGGTTCGTTATTTAGTAGCC	ATTCAAGCAAAACTGGACGA	12	4	CGCTCACAATCAATATACAT	TATCCTTAATTATATGGTGA	translocation	translocation	not-deletion
chr12	110519283	cast	bottom-CS1	chr18	4ugCre_72h_rep1	53200180	bottom-CS1	noVariant	CGGTTACGCTTTGTGGGACT	ATTCAAGCAAAACTGGACGA	11	3	GGCACACCTCTTCCGTGACA	TATCCTTAATTATATGGTGA	translocation	translocation	not-deletion
chr13	49682558	bl6	bottom-CS1	chr13	200ngCre_72h_rep1	73203997	bottom-CS1	bl6	CATAGGCAGTGCATAAATCA	GAACCGACCAAATACCGCGG	7	2	TCCGCTCTAACAGTCTACAC	CGTATTGATGAAAATTGCAA	deletion	23521439	ecDNA
chr3	93378874	bl6	bottom-CS1	chr13	4ugCre_72h_rep2	73203997	bottom-CS1	bl6	CTTATCTCGTAACTCCTAGC	GAACCGACCAAATACCGCGG	2	2	ACCACTTGACTGCACAACAC	CGTATTGATGAAAATTGCAA	translocation	translocation	not-deletion
chr4	135237339	bl6	bottom-CS1	chr13	4ugCre_72h_rep2	73203997	bottom-CS1	bl6	GATGCCGACACAATATAGCT	GAACCGACCAAATACCGCGG	7	3	GAGAAGGGTATCATGCGAAC	CGTATTGATGAAAATTGCAA	translocation	translocation	not-deletion
chr13	49682558	bl6	bottom-CS1	chr13	1ugCre_72h_rep1	73203997	bottom-CS1	bl6	CATAGGCAGTGCATAAATCA	GAACCGACCAAATACCGCGG	21	8	TCCGCTCTAACAGTCTACAC	CGTATTGATGAAAATTGCAA	deletion	23521439	ecDNA
chr13	113812073	bl6	top-CS2	chr13	1ugCre_72h_rep1	73203997	bottom-CS1	bl6	GCGTTGGATGATTGCCAGTG	GAACCGACCAAATACCGCGG	5	3	GAGTACCTTAATACACGATT	CGTATTGATGAAAATTGCAA	inversion	40608076	not-deletion
chr13	49682558	bl6	bottom-CS1	chr13	1ugCre_72h_rep2	73203997	bottom-CS1	bl6	CATAGGCAGTGCATAAATCA	GAACCGACCAAATACCGCGG	15	5	TCCGCTCTAACAGTCTACAC	CGTATTGATGAAAATTGCAA	deletion	23521439	ecDNA
chr13	51166953	cast	bottom-CS1	chr5	200ngCre_72h_rep1	137430091	top-CS2	cast	AATTAGAGGACCATCTTCGG	AGCGGCAGGCGCCAGTACAC	7	3	GTGCCGTTAACGCAACCTAA	GCTGCTGAAGTTTCGAATGG	translocation	translocation	not-deletion
chr8	45939278	cast	top-CS2	chr5	1ugCre_72h_rep2	137430091	top-CS2	cast	GTTCGTTAGGTCTTTTATGT	AGCGGCAGGCGCCAGTACAC	8	2	GCCAGATTCACACCCCCATG	GCTGCTGAAGTTTCGAATGG	translocation	translocation	not-deletion
chr13	63279589	noVariant	top-CS2	chr17	200ngCre_72h_rep1	12744804	top-CS2	cast	CTTATAGATTAACTGAGGTC	ATAATAATGATCGTACCAAC	4	3	ATCACAAACTCCACCACATA	TAGTATTGTAGTGGAATGAA	translocation	translocation	not-deletion
chr5	100892275	cast	top-CS2	chr17	4ugCre_72h_rep1	12744804	top-CS2	cast	CTAGGCACTTTTATGGCGTG	ATAATAATGATCGTACCAAC	10	4	GTGCGGTTCCGGTGGGGATA	TAGTATTGTAGTGGAATGAA	translocation	translocation	not-deletion
chr13	65205965	noVariant	bottom-CS1	chr13	200ngCre_72h_rep1	43268983	top-CS2	cast	TGTTAACAATCATGTATGTA	TTCAACTACTCAGCGGCGAC	5	2	GCGATGCAATGGATATCCGC	GGTCGTAATATAGAGGCCGT	inversion	21936982	not-deletion
chr13	73203997	bl6	bottom-CS1	chr13	200ngCre_72h_rep1	42739825	top-CS2	cast	CGTATTGATGAAAATTGCAA	CGCTCACAATCAATATACAT	14	3	GAACCGACCAAATACCGCGG	AGGTTCGTTATTTAGTAGCC	translocation	translocation	not-deletion
chr13	45375491	cast	bottom-CS1	chr13	4ugCre_72h_rep2	42739825	top-CS2	cast	GTATCGTCTGTATTTGTATT	CGCTCACAATCAATATACAT	18	7	TGGCTCTTGCTCTCAATAGG	AGGTTCGTTATTTAGTAGCC	inversion	2635666	not-deletion
chr1	78472806	noVariant	top-CS2	chr13	1ugCre_72h_rep1	42739825	top-CS2	cast	GATATTCAGCAGGTGTGCTC	CGCTCACAATCAATATACAT	3	2	GTTTATCTGTTCACGAATTC	AGGTTCGTTATTTAGTAGCC	translocation	translocation	not-deletion
chr13	45375491	cast	bottom-CS1	chr13	1ugCre_72h_rep1	42739825	top-CS2	cast	GTATCGTCTGTATTTGTATT	CGCTCACAATCAATATACAT	14	5	TGGCTCTTGCTCTCAATAGG	AGGTTCGTTATTTAGTAGCC	inversion	2635666	not-deletion
chr9	54447887	noVariant	bottom-CS1	chr13	1ugCre_72h_rep1	42739825	top-CS2	cast	TTGATATTGGAATTCTTAAG	CGCTCACAATCAATATACAT	13	6	ATGTATTACAGTAGCCAGCA	AGGTTCGTTATTTAGTAGCC	translocation	translocation	not-deletion
chr13	45375491	cast	bottom-CS1	chr13	1ugCre_72h_rep2	42739825	top-CS2	cast	GTATCGTCTGTATTTGTATT	CGCTCACAATCAATATACAT	16	8	TGGCTCTTGCTCTCAATAGG	AGGTTCGTTATTTAGTAGCC	inversion	2635666	not-deletion
chr6	33372969	bl6	bottom-CS1	chr13	1ugCre_72h_rep2	42739825	top-CS2	cast	GGGTGTGAAGCAATGTCATA	CGCTCACAATCAATATACAT	5	2	GTACGTATTATTAGAATCTC	AGGTTCGTTATTTAGTAGCC	translocation	translocation	not-deletion
chr13	45375491	cast	bottom-CS1	chr13	4ugCre_72h_rep1	42739825	top-CS2	cast	GTATCGTCTGTATTTGTATT	CGCTCACAATCAATATACAT	11	4	TGGCTCTTGCTCTCAATAGG	AGGTTCGTTATTTAGTAGCC	inversion	2635666	not-deletion
chr13	73203997	bl6	bottom-CS1	chr13	4ugCre_72h_rep1	42739825	top-CS2	cast	CGTATTGATGAAAATTGCAA	CGCTCACAATCAATATACAT	11	3	GAACCGACCAAATACCGCGG	AGGTTCGTTATTTAGTAGCC	translocation	translocation	not-deletion
chr13	81008939	bl6	bottom-CS1	chr13	200ngCre_72h_rep1	104644327	bottom-CS1	bl6	ACTATACCAGATTTGAGGAC	CAGTTCCCAAGCGTGCCCAT	19	4	GGGCTCCACTATAGTCTCCG	AGGGTAACCTAACAGCATGA	deletion	23635388	ecDNA
chr13	81008939	bl6	bottom-CS1	chr13	1ugCre_72h_rep1	104644327	bottom-CS1	bl6	ACTATACCAGATTTGAGGAC	CAGTTCCCAAGCGTGCCCAT	5	2	GGGCTCCACTATAGTCTCCG	AGGGTAACCTAACAGCATGA	deletion	23635388	ecDNA
chr13	92371829	noVariant	top-CS2	chr11	200ngCre_72h_rep1	107980790	bottom-CS1	cast	AATATGGAGTATCGGACTAT	CCGTTATTAACATAGACGGC	3	2	AAGTTGATCTATACTTGTAA	AGTAACTGCAGGTTTGGTTG	translocation	translocation	not-deletion
chr13	94259092	cast	top-CS2	chr13	200ngCre_72h_rep1	56802687	top-CS2	cast	TAATCAACTTGAGAAGACAT	AACGTCCAACGTATACAACT	8	2	CTATAAGTACGAGATCGCGC	AGTTTAATTACGAGGTCCGC	deletion	37456405	ecDNA
chr5	25444371	cast	bottom-CS1	chr13	200ngCre_72h_rep1	56802687	top-CS2	cast	CTCGGTTCTCCCGGTTTTGT	AACGTCCAACGTATACAACT	10	2	CCCATACTAGCCATCGTGGG	AGTTTAATTACGAGGTCCGC	translocation	translocation	not-deletion
chr13	94366375	bl6	top-CS2	chr12	200ngCre_72h_rep1	110519283	bottom-CS1	cast	GGTTGGGTAAATGGTTTGTA	GGCACACCTCTTCCGTGACA	18	3	TGAGCTTATACAGAAAAATT	CGGTTACGCTTTGTGGGACT	translocation	translocation	not-deletion
chr13	45375491	cast	bottom-CS1	chr12	1ugCre_72h_rep1	110519283	bottom-CS1	cast	GTATCGTCTGTATTTGTATT	GGCACACCTCTTCCGTGACA	14	3	TGGCTCTTGCTCTCAATAGG	CGGTTACGCTTTGTGGGACT	translocation	translocation	not-deletion
chr7	45067866	cast	top-CS2	chr12	1ugCre_72h_rep2	110519283	bottom-CS1	cast	CATAATAATTTGTCTAGCGA	GGCACACCTCTTCCGTGACA	24	9	CTAAAGTCGCCATCCTAATA	CGGTTACGCTTTGTGGGACT	translocation	translocation	not-deletion
chr13	94366375	bl6	top-CS2	chr12	200ngCre_72h_rep2	110519283	bottom-CS1	cast	GGTTGGGTAAATGGTTTGTA	GGCACACCTCTTCCGTGACA	6	4	TGAGCTTATACAGAAAAATT	CGGTTACGCTTTGTGGGACT	translocation	translocation	not-deletion
chr13	95095097	bl6	top-CS2	chr2	200ngCre_72h_rep1	45040419	bottom-CS1	noVariant	TAGTTAGGTGACCACCTTTT	AATCAGACCCCGGCACTCGT	7	3	CAACGCGTTAGACAGTTAAG	TTCGGTATCCTCAGGTGCTT	translocation	translocation	not-deletion
chr1	104094413	noVariant	top-CS2	chr2	4ugCre_72h_rep1	45040419	bottom-CS1	noVariant	CCCGGTCTGCTTTGTGGTGA	AATCAGACCCCGGCACTCGT	10	2	TATTGTGAAGCACCTCCACA	TTCGGTATCCTCAGGTGCTT	translocation	translocation	not-deletion
chr13	98911751	cast	top-CS2	chr13	200ngCre_72h_rep1	23530709	top-CS2	noVariant	GTTCGGTTCGTTTTTAGTGT	CAACTAGCGAGACCCCTTGG	10	2	AAAAAACAGCCAAACCTCGA	CATGAGGAGTATTTTTCTTA	deletion	75381042	ecDNA
chr13	98911751	cast	top-CS2	chr13	1ugCre_72h_rep2	23530709	top-CS2	noVariant	GTTCGGTTCGTTTTTAGTGT	CAACTAGCGAGACCCCTTGG	14	5	AAAAAACAGCCAAACCTCGA	CATGAGGAGTATTTTTCTTA	deletion	75381042	ecDNA
chr13	98911751	cast	top-CS2	chr13	200ngCre_72h_rep2	23530709	top-CS2	noVariant	GTTCGGTTCGTTTTTAGTGT	CAACTAGCGAGACCCCTTGG	10	4	AAAAAACAGCCAAACCTCGA	CATGAGGAGTATTTTTCTTA	deletion	75381042	ecDNA
chr13	100489550	noVariant	bottom-CS1	chr13	200ngCre_72h_rep1	100884620	bottom-CS1	inconclusive	AAAAAAGAACGGGAAGTTCT	CAGGTCAGAGTTAAACAACA	8	2	GTTTAGAAACAAGCAAACTA	CGTGGCGTTCTATGCAAGCC	deletion	395070	ecDNA
chr13	100489550	noVariant	bottom-CS1	chr13	4ugCre_72h_rep2	100884620	bottom-CS1	inconclusive	AAAAAAGAACGGGAAGTTCT	CAGGTCAGAGTTAAACAACA	34	9	GTTTAGAAACAAGCAAACTA	CGTGGCGTTCTATGCAAGCC	deletion	395070	ecDNA
chr13	100489550	noVariant	bottom-CS1	chr13	1ugCre_72h_rep1	100884620	bottom-CS1	inconclusive	AAAAAAGAACGGGAAGTTCT	CAGGTCAGAGTTAAACAACA	96	27	GTTTAGAAACAAGCAAACTA	CGTGGCGTTCTATGCAAGCC	deletion	395070	ecDNA
chr13	100489550	noVariant	bottom-CS1	chr13	1ugCre_72h_rep2	100884620	bottom-CS1	inconclusive	AAAAAAGAACGGGAAGTTCT	CAGGTCAGAGTTAAACAACA	80	29	GTTTAGAAACAAGCAAACTA	CGTGGCGTTCTATGCAAGCC	deletion	395070	ecDNA
chr13	100489550	noVariant	bottom-CS1	chr13	4ugCre_72h_rep1	100884620	bottom-CS1	inconclusive	AAAAAAGAACGGGAAGTTCT	CAGGTCAGAGTTAAACAACA	39	12	GTTTAGAAACAAGCAAACTA	CGTGGCGTTCTATGCAAGCC	deletion	395070	ecDNA
chr14	93097509	noVariant	bottom-CS1	chr13	4ugCre_72h_rep1	100884620	bottom-CS1	inconclusive	TTTGCTTCAGTAGTAGTTGG	CAGGTCAGAGTTAAACAACA	4	2	TCATCCTTACTCCCAGTCGA	CGTGGCGTTCTATGCAAGCC	translocation	translocation	not-deletion
chr2	73542563	cast	bottom-CS1	chr13	4ugCre_72h_rep1	100884620	bottom-CS1	inconclusive	TAGGTATTGGTCCACCGTGC	CAGGTCAGAGTTAAACAACA	6	3	TTACGACGCCCAGACTTAAA	CGTGGCGTTCTATGCAAGCC	translocation	translocation	not-deletion
chr13	100489550	noVariant	bottom-CS1	chr13	200ngCre_72h_rep2	100884620	bottom-CS1	inconclusive	AAAAAAGAACGGGAAGTTCT	CAGGTCAGAGTTAAACAACA	8	3	GTTTAGAAACAAGCAAACTA	CGTGGCGTTCTATGCAAGCC	deletion	395070	ecDNA
chr13	111713897	bl6	bottom-CS1	chr13	200ngCre_72h_rep1	92371829	top-CS2	noVariant	TGGGGCATTTGTTGTCTATG	AAGTTGATCTATACTTGTAA	20	2	ACTGATCATAAACACACTAC	AATATGGAGTATCGGACTAT	inversion	19342068	not-deletion
chr13	119713374	bl6	bottom-CS1	chr13	4ugCre_72h_rep2	92371829	top-CS2	noVariant	CTCCTTAAATTCCATGTTTA	AAGTTGATCTATACTTGTAA	19	5	TGATAGTGCTAACAAACGGT	AATATGGAGTATCGGACTAT	inversion	27341545	not-deletion
chr11	29549600	cast	top-CS2	chr13	1ugCre_72h_rep1	92371829	top-CS2	noVariant	CGCTCGTTCAAGTGGGCGTT	AAGTTGATCTATACTTGTAA	11	2	CAGACCTGAGTTGAATTACA	AATATGGAGTATCGGACTAT	translocation	translocation	not-deletion
chr11	107980790	cast	bottom-CS1	chr13	1ugCre_72h_rep2	92371829	top-CS2	noVariant	AGTAACTGCAGGTTTGGTTG	AAGTTGATCTATACTTGTAA	6	3	CCGTTATTAACATAGACGGC	AATATGGAGTATCGGACTAT	translocation	translocation	not-deletion
chr11	119144996	bl6	top-CS2	chr13	1ugCre_72h_rep2	92371829	top-CS2	noVariant	TTGTGCCTGCCAGGTCTTCG	AAGTTGATCTATACTTGTAA	7	3	AGAGTACACCCTCGCGTATA	AATATGGAGTATCGGACTAT	translocation	translocation	not-deletion
chr13	43422666	bl6	top-CS2	chr13	1ugCre_72h_rep2	92371829	top-CS2	noVariant	CTTCTGTCGGTCGGGTTCGT	AAGTTGATCTATACTTGTAA	5	3	CTCACGGCAGTAGTCCTTAA	AATATGGAGTATCGGACTAT	deletion	48949163	genome
chr13	111713897	bl6	bottom-CS1	chr13	1ugCre_72h_rep2	92371829	top-CS2	noVariant	TGGGGCATTTGTTGTCTATG	AAGTTGATCTATACTTGTAA	7	3	ACTGATCATAAACACACTAC	AATATGGAGTATCGGACTAT	inversion	19342068	not-deletion
chr4	136049882	bl6	bottom-CS1	chr13	1ugCre_72h_rep2	92371829	top-CS2	noVariant	TTAGTTGAACTAGTCTCCAC	AAGTTGATCTATACTTGTAA	4	2	ACCGCGGCTGCACAGCTAGT	AATATGGAGTATCGGACTAT	translocation	translocation	not-deletion
chr2	22967329	noVariant	top-CS2	chr13	4ugCre_72h_rep1	92371829	top-CS2	noVariant	AGGGAGTTTTCTGCAGGTAT	AAGTTGATCTATACTTGTAA	17	3	AGACCCAACATCGCACAACT	AATATGGAGTATCGGACTAT	translocation	translocation	not-deletion
chr13	111713897	bl6	bottom-CS1	chr13	200ngCre_72h_rep2	92371829	top-CS2	noVariant	TGGGGCATTTGTTGTCTATG	AAGTTGATCTATACTTGTAA	9	3	ACTGATCATAAACACACTAC	AATATGGAGTATCGGACTAT	inversion	19342068	not-deletion
chr13	113795111	bl6	bottom-CS1	chr6	200ngCre_72h_rep1	31374072	top-CS2	cast	ATACTAGGAGACTTCTAGGT	TAGGAACGGCATAAGACACG	7	2	TAAGCCAATAGCCGCCACAC	TTTATTGGTTTATTTTTGTA	translocation	translocation	not-deletion
chr17	47710387	cast	top-CS2	chr6	1ugCre_72h_rep1	31374072	top-CS2	cast	AGTCTGATTCCAGTTTAATT	TAGGAACGGCATAAGACACG	11	4	TGAACCGGTATATTCTGCTA	TTTATTGGTTTATTTTTGTA	translocation	translocation	not-deletion
chr4	101903972	noVariant	top-CS2	chr6	200ngCre_72h_rep2	31374072	top-CS2	cast	TGGTTATTTATACGATTTGA	TAGGAACGGCATAAGACACG	6	2	GCTACCTGGATTCCAACTAG	TTTATTGGTTTATTTTTGTA	translocation	translocation	not-deletion
chr13	119342648	cast	top-CS2	chr13	200ngCre_72h_rep1	119792161	bottom-CS1	cast	TCTTTGATCTGTGCATGCAT	AGATTCAGCGATCGCCGCCG	10	4	CCAGCTCAGCCGAGGCCCGA	TGTTATAATTTTTCCTTGGC	inversion	449513	not-deletion
chr13	119342648	cast	top-CS2	chr13	4ugCre_72h_rep2	119792161	bottom-CS1	cast	TCTTTGATCTGTGCATGCAT	AGATTCAGCGATCGCCGCCG	20	8	CCAGCTCAGCCGAGGCCCGA	TGTTATAATTTTTCCTTGGC	inversion	449513	not-deletion
chr5	96160066	bl6	bottom-CS1	chr13	4ugCre_72h_rep2	119792161	bottom-CS1	cast	CATTGGACGTTTTCCGCAAG	AGATTCAGCGATCGCCGCCG	11	3	AGAGACATCTTGTATGGCTA	TGTTATAATTTTTCCTTGGC	translocation	translocation	not-deletion
chr13	119342648	cast	top-CS2	chr13	1ugCre_72h_rep1	119792161	bottom-CS1	cast	TCTTTGATCTGTGCATGCAT	AGATTCAGCGATCGCCGCCG	4	2	CCAGCTCAGCCGAGGCCCGA	TGTTATAATTTTTCCTTGGC	inversion	449513	not-deletion
chr13	119342648	cast	top-CS2	chr13	1ugCre_72h_rep2	119792161	bottom-CS1	cast	TCTTTGATCTGTGCATGCAT	AGATTCAGCGATCGCCGCCG	8	3	CCAGCTCAGCCGAGGCCCGA	TGTTATAATTTTTCCTTGGC	inversion	449513	not-deletion
chr14	10212858	cast	bottom-CS1	chr3	200ngCre_72h_rep1	142752875	bottom-CS1	bl6	CGGGATGAAACGGGTGGTGG	CGAGCCGAAGGAAGTATTTC	17	4	TAGGAACCGCCTTACAAGGA	ATATGGAGTCATGCTTCTGT	translocation	translocation	not-deletion
chr14	13479475	bl6	bottom-CS1	chr1	200ngCre_72h_rep1	21640697	bottom-CS1	cast	GTAATTAAGAGACGTACTTC	TCTCCCCGAACGCATTCCGC	7	4	AAAACTTACCCGCATCCGGG	TTAATATTAAAATTCTATGT	translocation	translocation	not-deletion
chr1	54538260	cast	bottom-CS1	chr1	1ugCre_72h_rep2	21640697	bottom-CS1	cast	ATTTTGGATTAGTCCTCGTA	TCTCCCCGAACGCATTCCGC	8	4	AGCCAGACCGGCCCCTCCGT	TTAATATTAAAATTCTATGT	deletion	32897563	genome
chr1	54538260	cast	bottom-CS1	chr1	4ugCre_72h_rep1	21640697	bottom-CS1	cast	ATTTTGGATTAGTCCTCGTA	TCTCCCCGAACGCATTCCGC	22	4	AGCCAGACCGGCCCCTCCGT	TTAATATTAAAATTCTATGT	deletion	32897563	genome
chr1	92434261	cast	top-CS2	chr1	4ugCre_72h_rep1	21640697	bottom-CS1	cast	GGGCCGAAGCGCATAGGGCT	TCTCCCCGAACGCATTCCGC	13	4	GAGTAACCCTTCACCCTAGG	TTAATATTAAAATTCTATGT	inversion	70793564	not-deletion
chr5	143761221	bl6	top-CS2	chr1	4ugCre_72h_rep1	21640697	bottom-CS1	cast	CGGAGCCCTTTCGAGGTATT	TCTCCCCGAACGCATTCCGC	8	3	CGTTAACCTCCCCATTAGCC	TTAATATTAAAATTCTATGT	translocation	translocation	not-deletion
chr14	17232632	bl6	top-CS2	chr14	200ngCre_72h_rep1	65572387	bottom-CS1	bl6	CCAGACGACTAGTGCAGCAT	ACAATGGCGGAATAAATTGC	16	5	CCCACGTACTTGGGCAACTT	ATTTGGGGAGTACTACGTAG	inversion	48339755	not-deletion
chr14	30516511	bl6	top-CS2	chr14	4ugCre_72h_rep2	65572387	bottom-CS1	bl6	ATGTTTATATCTGCGTTCTA	ACAATGGCGGAATAAATTGC	14	3	GACACCGGGAAATAAGACAC	ATTTGGGGAGTACTACGTAG	inversion	35055876	not-deletion
chr14	21048176	bl6	top-CS2	chr7	200ngCre_72h_rep1	110113989	bottom-CS1	cast	TAAGATAACGGACATCATGC	AAGTTATTCTTGCTAAAATC	5	3	ATTAAGAAAGGTAAACCAAG	TTGTGCCATTGGGATGTGTG	translocation	translocation	not-deletion
chr14	22310317	bl6	bottom-CS1	chr2	200ngCre_72h_rep1	31593009	bottom-CS1	noVariant	CCAAGGTAGTTCGGATGTCA	AACTATGACCACAGCACTAT	15	4	AGTTTACGGCACACTTCCCC	TGAGTGGTATATATAAGGTC	translocation	translocation	not-deletion
chr1	22294113	cast	top-CS2	chr2	4ugCre_72h_rep2	31593009	bottom-CS1	noVariant	TTTTTTTCGTGGTACATACC	AACTATGACCACAGCACTAT	6	2	TGTCTTTAGAGAACCACCTA	TGAGTGGTATATATAAGGTC	translocation	translocation	not-deletion
chr6	119852510	bl6	bottom-CS1	chr2	4ugCre_72h_rep2	31593009	bottom-CS1	noVariant	TATTGCTGGGGCTCAACGGC	AACTATGACCACAGCACTAT	3	2	TGGTACCAAACGCCATTTGT	TGAGTGGTATATATAAGGTC	translocation	translocation	not-deletion
chr13	41022986	bl6	top-CS2	chr2	4ugCre_72h_rep1	31593009	bottom-CS1	noVariant	GATTTTATTTCTTTGCGAAG	AACTATGACCACAGCACTAT	22	5	TGATTAGATTAAAGGAAGAC	TGAGTGGTATATATAAGGTC	translocation	translocation	not-deletion
chr14	22310317	bl6	bottom-CS1	chr14	200ngCre_72h_rep1	30174155	bottom-CS1	bl6	CCAAGGTAGTTCGGATGTCA	TGTCAGGTTACTTATATCCC	7	4	AGTTTACGGCACACTTCCCC	TTTGCGTTACTAAAGCTTGC	deletion	7863838	ecDNA
chr14	22310317	bl6	bottom-CS1	chr14	1ugCre_72h_rep1	30174155	bottom-CS1	bl6	CCAAGGTAGTTCGGATGTCA	TGTCAGGTTACTTATATCCC	26	7	AGTTTACGGCACACTTCCCC	TTTGCGTTACTAAAGCTTGC	deletion	7863838	ecDNA
chr14	46998414	bl6	bottom-CS1	chr14	1ugCre_72h_rep1	30174155	bottom-CS1	bl6	ATCCAGGGGATTTTTGTCGT	TGTCAGGTTACTTATATCCC	12	3	AGTAAGCCTATGCTTAAACA	TTTGCGTTACTAAAGCTTGC	deletion	16824259	genome
chr14	22310317	bl6	bottom-CS1	chr14	1ugCre_72h_rep2	30174155	bottom-CS1	bl6	CCAAGGTAGTTCGGATGTCA	TGTCAGGTTACTTATATCCC	29	10	AGTTTACGGCACACTTCCCC	TTTGCGTTACTAAAGCTTGC	deletion	7863838	ecDNA
chr14	46998414	bl6	bottom-CS1	chr14	1ugCre_72h_rep2	30174155	bottom-CS1	bl6	ATCCAGGGGATTTTTGTCGT	TGTCAGGTTACTTATATCCC	17	11	AGTAAGCCTATGCTTAAACA	TTTGCGTTACTAAAGCTTGC	deletion	16824259	genome
chr14	22310317	bl6	bottom-CS1	chr14	4ugCre_72h_rep1	30174155	bottom-CS1	bl6	CCAAGGTAGTTCGGATGTCA	TGTCAGGTTACTTATATCCC	19	8	AGTTTACGGCACACTTCCCC	TTTGCGTTACTAAAGCTTGC	deletion	7863838	ecDNA
chr14	27047145	bl6	top-CS2	chr14	200ngCre_72h_rep1	27053995	top-CS2	bl6	ACTTTTTGGAGGTATTCCTG	CTCCAATACACACATTCATA	21	9	TAATACCCTACGTTAGCAAC	CAGTTAAGCTTTCATGTTTA	deletion	6850	genome
chr14	27047145	bl6	top-CS2	chr14	4ugCre_72h_rep2	27053995	top-CS2	bl6	ACTTTTTGGAGGTATTCCTG	CTCCAATACACACATTCATA	114	43	TAATACCCTACGTTAGCAAC	CAGTTAAGCTTTCATGTTTA	deletion	6850	genome
chr14	27047145	bl6	top-CS2	chr14	1ugCre_72h_rep1	27053995	top-CS2	bl6	ACTTTTTGGAGGTATTCCTG	CTCCAATACACACATTCATA	137	40	TAATACCCTACGTTAGCAAC	CAGTTAAGCTTTCATGTTTA	deletion	6850	genome
chr14	34687571	bl6	top-CS2	chr14	1ugCre_72h_rep1	27053995	top-CS2	bl6	TAATCACAATGTCATGGGTC	CTCCAATACACACATTCATA	14	3	ATAAGTAAGATCACTCCATA	CAGTTAAGCTTTCATGTTTA	deletion	7633576	ecDNA
chr14	27047145	bl6	top-CS2	chr14	1ugCre_72h_rep2	27053995	top-CS2	bl6	ACTTTTTGGAGGTATTCCTG	CTCCAATACACACATTCATA	185	64	TAATACCCTACGTTAGCAAC	CAGTTAAGCTTTCATGTTTA	deletion	6850	genome
chr14	34687571	bl6	top-CS2	chr14	1ugCre_72h_rep2	27053995	top-CS2	bl6	TAATCACAATGTCATGGGTC	CTCCAATACACACATTCATA	8	2	ATAAGTAAGATCACTCCATA	CAGTTAAGCTTTCATGTTTA	deletion	7633576	ecDNA
chr2	65434165	bl6	top-CS2	chr14	1ugCre_72h_rep2	27053995	top-CS2	bl6	TCCGAATCTAAATCTGTGGC	CTCCAATACACACATTCATA	5	3	ACACCGATAACGATGATCCT	CAGTTAAGCTTTCATGTTTA	translocation	translocation	not-deletion
chr14	27047145	bl6	top-CS2	chr14	4ugCre_72h_rep1	27053995	top-CS2	bl6	ACTTTTTGGAGGTATTCCTG	CTCCAATACACACATTCATA	113	38	TAATACCCTACGTTAGCAAC	CAGTTAAGCTTTCATGTTTA	deletion	6850	genome
chr14	27047145	bl6	top-CS2	chr14	200ngCre_72h_rep2	27053995	top-CS2	bl6	ACTTTTTGGAGGTATTCCTG	CTCCAATACACACATTCATA	12	4	TAATACCCTACGTTAGCAAC	CAGTTAAGCTTTCATGTTTA	deletion	6850	genome
chr14	32940074	noVariant	bottom-CS1	chr14	200ngCre_72h_rep1	20161266	bottom-CS1	cast	CTATAGAGGGTTTGATCGGC	ATTATGCGGACCGTTTAGGT	3	2	CCAGCACGAATGACCCGGGG	TGTCCACCTTAAGGGCTTAA	deletion	12778808	genome
chr14	47219126	noVariant	bottom-CS1	chr14	200ngCre_72h_rep1	75734929	bottom-CS1	cast	TGTCCTTTTTTTCTCCAACT	CAAGGACCCGCGCTACTAAG	8	2	AGAGCATAGCAGACGTCACA	ATAAATGCTCTTTTTCAATT	deletion	28515803	ecDNA
chr14	48771532	noVariant	top-CS2	chr14	200ngCre_72h_rep1	121871529	top-CS2	bl6	TTATCAGACGATTTTGTCTC	CTACTAAAGGGCCACGCAAT	13	4	CCTTGTAAACGCTCAGCGGA	CATTTTCGTCCGTATTTTTC	deletion	73099997	genome
chr11	68904950	cast	bottom-CS1	chr14	4ugCre_72h_rep2	121871529	top-CS2	bl6	TTGTGTCTGATACTCATATT	CTACTAAAGGGCCACGCAAT	20	8	CAGTACGTGCGCCTACAAGC	CATTTTCGTCCGTATTTTTC	translocation	translocation	not-deletion
chr11	4806199	cast	top-CS2	chr14	1ugCre_72h_rep2	121871529	top-CS2	bl6	CGTGTTTGAGATCAATCTGT	CTACTAAAGGGCCACGCAAT	5	3	CTTTAGCCGAAATAGAAGGC	CATTTTCGTCCGTATTTTTC	translocation	translocation	not-deletion
chr15	79327558	bl6	top-CS2	chr14	1ugCre_72h_rep2	121871529	top-CS2	bl6	CAGTCGCAATGTTGGGTGTT	CTACTAAAGGGCCACGCAAT	4	3	TCCAGCAATACAAACTCCAT	CATTTTCGTCCGTATTTTTC	translocation	translocation	not-deletion
chr11	4806199	cast	top-CS2	chr14	4ugCre_72h_rep1	121871529	top-CS2	bl6	CGTGTTTGAGATCAATCTGT	CTACTAAAGGGCCACGCAAT	13	2	CTTTAGCCGAAATAGAAGGC	CATTTTCGTCCGTATTTTTC	translocation	translocation	not-deletion
chrX	163023725	bl6	top-CS2	chr14	200ngCre_72h_rep2	121871529	top-CS2	bl6	GGTTCTGGGAGATCGCGGGT	CTACTAAAGGGCCACGCAAT	13	5	GCCCTGCAAGTTCCCATCGT	CATTTTCGTCCGTATTTTTC	translocation	translocation	not-deletion
chr14	59710754	noVariant	top-CS2	chr18	200ngCre_72h_rep1	53746326	bottom-CS1	bl6	GGTTTCCTGACGTTAAAGCA	CCCCAGGCTACGGAAAATAA	4	2	TCTACACCAACACCCCAACT	TAAAGGTGTAAAGTGGTGGG	translocation	translocation	not-deletion
chr16	94658638	cast	top-CS2	chr18	1ugCre_72h_rep1	53746326	bottom-CS1	bl6	ATCGGTCTCCGATTATTTTT	CCCCAGGCTACGGAAAATAA	6	3	GGGAACTTGCGAGTAATAAA	TAAAGGTGTAAAGTGGTGGG	translocation	translocation	not-deletion
chr18	43528378	bl6	top-CS2	chr18	1ugCre_72h_rep1	53746326	bottom-CS1	bl6	CAGACCTTCACTTTTCTTTG	CCCCAGGCTACGGAAAATAA	11	3	CGCCCCCCGTGCTGAGAGAC	TAAAGGTGTAAAGTGGTGGG	inversion	10217948	not-deletion
chr18	72317911	bl6	bottom-CS1	chr18	4ugCre_72h_rep1	53746326	bottom-CS1	bl6	CCGTGCAGGACGACATTTAT	CCCCAGGCTACGGAAAATAA	10	3	ACTCTCCCTCAAGTTCATCA	TAAAGGTGTAAAGTGGTGGG	deletion	18571585	genome
chr14	62329749	cast	bottom-CS1	chr17	200ngCre_72h_rep1	8824506	bottom-CS1	bl6	TTAATGTGTGGTTTGTTATA	GACCACGACCTCCATCGTGT	6	4	ACACTGCTTCGCACGTAATC	AACCGCCACTATGGTTAAGA	translocation	translocation	not-deletion
chr1	156035194	cast	top-CS2	chr17	1ugCre_72h_rep1	8824506	bottom-CS1	bl6	TTACTGGACACCGGGATCGA	GACCACGACCTCCATCGTGT	5	2	AGCAATTATGCACACAAGAC	AACCGCCACTATGGTTAAGA	translocation	translocation	not-deletion
chr14	77824163	noVariant	top-CS2	chr14	200ngCre_72h_rep1	121725073	bottom-CS1	cast	GATGGGTTTTTTGCGGGCAG	AGCTACTTAACCTGACACAC	5	3	GCGCCCCGACGGATACACAA	TTTTTTTGTAAAAGGAGTCG	inversion	43900910	not-deletion
chr14	77824163	noVariant	top-CS2	chr14	4ugCre_72h_rep2	121725073	bottom-CS1	cast	GATGGGTTTTTTGCGGGCAG	AGCTACTTAACCTGACACAC	17	4	GCGCCCCGACGGATACACAA	TTTTTTTGTAAAAGGAGTCG	inversion	43900910	not-deletion
chr14	79634886	cast	top-CS2	chr14	1ugCre_72h_rep1	121725073	bottom-CS1	cast	TATACTTGTTCCGTGTGCCG	AGCTACTTAACCTGACACAC	4	2	TTCCTGCGACGCATTTTAAT	TTTTTTTGTAAAAGGAGTCG	inversion	42090187	not-deletion
chr14	79634886	cast	top-CS2	chr14	1ugCre_72h_rep2	121725073	bottom-CS1	cast	TATACTTGTTCCGTGTGCCG	AGCTACTTAACCTGACACAC	6	3	TTCCTGCGACGCATTTTAAT	TTTTTTTGTAAAAGGAGTCG	inversion	42090187	not-deletion
chr2	152819404	cast	top-CS2	chr14	4ugCre_72h_rep1	121725073	bottom-CS1	cast	GGCGCAGTTCCTCTTATGGG	AGCTACTTAACCTGACACAC	9	3	CCACAATACACACCCGTTGT	TTTTTTTGTAAAAGGAGTCG	translocation	translocation	not-deletion
chr14	99353678	bl6	bottom-CS1	chr11	200ngCre_72h_rep1	61319678	top-CS2	cast	TTGTTTAAGTCGTGGGCTCA	GGGTAAAATCAAACAACGCA	5	3	TGTACGCAAACCACGCTAAT	CTGTGTTGATCTCCCGCGAG	translocation	translocation	not-deletion
chr14	103447867	noVariant	top-CS2	chr14	200ngCre_72h_rep1	83456489	top-CS2	cast	GGCATCATCGTCAGCGTACT	GTGTCGTAGGCATCCCCTAT	12	2	GTAGCCGTAATACAGTTAAC	GAAGACCGTAGCCTTTGGGT	deletion	19991378	ecDNA
chr4	16479035	cast	top-CS2	chr14	4ugCre_72h_rep2	83456489	top-CS2	cast	GATTATCATGGATATTTGGT	GTGTCGTAGGCATCCCCTAT	6	2	ACCCCGGCTATGCAGGCCAT	GAAGACCGTAGCCTTTGGGT	translocation	translocation	not-deletion
chr14	103447867	noVariant	top-CS2	chr14	1ugCre_72h_rep1	83456489	top-CS2	cast	GGCATCATCGTCAGCGTACT	GTGTCGTAGGCATCCCCTAT	19	3	GTAGCCGTAATACAGTTAAC	GAAGACCGTAGCCTTTGGGT	deletion	19991378	ecDNA
chr14	103447867	noVariant	top-CS2	chr14	1ugCre_72h_rep2	83456489	top-CS2	cast	GGCATCATCGTCAGCGTACT	GTGTCGTAGGCATCCCCTAT	11	5	GTAGCCGTAATACAGTTAAC	GAAGACCGTAGCCTTTGGGT	deletion	19991378	ecDNA
chr7	3200024	bl6	top-CS2	chr14	1ugCre_72h_rep2	83456489	top-CS2	cast	ATGGGCAAAGATGCATTTTG	GTGTCGTAGGCATCCCCTAT	2	2	GTCGTAGAAGGCATTACTCA	GAAGACCGTAGCCTTTGGGT	translocation	translocation	not-deletion
chr14	111116643	bl6	top-CS2	chr1	200ngCre_72h_rep1	139489934	bottom-CS1	cast	GTTTGGGTTATATCTCCGTA	CCCATCGCTCTCCGTTATGT	12	4	GGCCGCGGAAACCAATTCAG	AATGGTTATATCACTCATTG	translocation	translocation	not-deletion
chr14	118110255	cast	bottom-CS1	chr14	200ngCre_72h_rep1	62960205	top-CS2	cast	GTTCTCTCTGTTTGTTAATT	CTGTATCACCAAGAGGTTCA	10	4	TACGCGAATACCCGGCGGAT	ATAGCGATTTTACAGCTTTG	inversion	55150050	not-deletion
chr14	122346962	noVariant	bottom-CS1	chr14	1ugCre_72h_rep1	62960205	top-CS2	cast	CATACAATGTCATTTGTCTT	CTGTATCACCAAGAGGTTCA	11	2	GACAATCATAAATAAATCTC	ATAGCGATTTTACAGCTTTG	inversion	59386757	not-deletion
chr14	118110255	cast	bottom-CS1	chr14	1ugCre_72h_rep2	62960205	top-CS2	cast	GTTCTCTCTGTTTGTTAATT	CTGTATCACCAAGAGGTTCA	4	2	TACGCGAATACCCGGCGGAT	ATAGCGATTTTACAGCTTTG	inversion	55150050	not-deletion
chr14	122346962	noVariant	bottom-CS1	chr14	1ugCre_72h_rep2	62960205	top-CS2	cast	CATACAATGTCATTTGTCTT	CTGTATCACCAAGAGGTTCA	11	5	GACAATCATAAATAAATCTC	ATAGCGATTTTACAGCTTTG	inversion	59386757	not-deletion
chr14	118110255	cast	bottom-CS1	chr14	4ugCre_72h_rep1	62960205	top-CS2	cast	GTTCTCTCTGTTTGTTAATT	CTGTATCACCAAGAGGTTCA	5	3	TACGCGAATACCCGGCGGAT	ATAGCGATTTTACAGCTTTG	inversion	55150050	not-deletion
chr14	118110255	cast	bottom-CS1	chr14	200ngCre_72h_rep1	122346962	bottom-CS1	noVariant	GTTCTCTCTGTTTGTTAATT	GACAATCATAAATAAATCTC	8	4	TACGCGAATACCCGGCGGAT	CATACAATGTCATTTGTCTT	deletion	4236707	ecDNA
chr14	118110255	cast	bottom-CS1	chr14	4ugCre_72h_rep2	122346962	bottom-CS1	noVariant	GTTCTCTCTGTTTGTTAATT	GACAATCATAAATAAATCTC	8	5	TACGCGAATACCCGGCGGAT	CATACAATGTCATTTGTCTT	deletion	4236707	ecDNA
chr14	118110255	cast	bottom-CS1	chr14	1ugCre_72h_rep2	122346962	bottom-CS1	noVariant	GTTCTCTCTGTTTGTTAATT	GACAATCATAAATAAATCTC	35	13	TACGCGAATACCCGGCGGAT	CATACAATGTCATTTGTCTT	deletion	4236707	ecDNA
chr14	118110255	cast	bottom-CS1	chr14	4ugCre_72h_rep1	122346962	bottom-CS1	noVariant	GTTCTCTCTGTTTGTTAATT	GACAATCATAAATAAATCTC	22	6	TACGCGAATACCCGGCGGAT	CATACAATGTCATTTGTCTT	deletion	4236707	ecDNA
chr14	119852400	bl6	bottom-CS1	chr13	200ngCre_72h_rep1	90199276	bottom-CS1	bl6	TTTAGCAGGTCCCCTTTATA	GAATGAGCTCCAGCACTGCG	9	2	GGCGCATCCGACACCAGCGA	GATATTGCATTATTTTTATA	translocation	translocation	not-deletion
chr1	74481292	bl6	top-CS2	chr13	1ugCre_72h_rep1	90199276	bottom-CS1	bl6	TTTCATGTCGGGTATGGATG	GAATGAGCTCCAGCACTGCG	16	4	AACTTCCCTGTAGCAACCCC	GATATTGCATTATTTTTATA	translocation	translocation	not-deletion
chr17	65990863	noVariant	bottom-CS1	chr13	1ugCre_72h_rep1	90199276	bottom-CS1	bl6	CTGCGTAAGCTAGAAGTAGT	GAATGAGCTCCAGCACTGCG	5	2	CCCGAACCCCCACAATAATC	GATATTGCATTATTTTTATA	translocation	translocation	not-deletion
chr2	59209890	noVariant	bottom-CS1	chr13	1ugCre_72h_rep1	90199276	bottom-CS1	bl6	TGGTTTTTCTGATTTATTAT	GAATGAGCTCCAGCACTGCG	16	2	TATCAGACCTACGCGCAACA	GATATTGCATTATTTTTATA	translocation	translocation	not-deletion
chr6	107523570	bl6	bottom-CS1	chr13	1ugCre_72h_rep1	90199276	bottom-CS1	bl6	TGCAATGTTGGTGGTGTCCA	GAATGAGCTCCAGCACTGCG	17	6	ATAGAAATAAGTATTGGTCA	GATATTGCATTATTTTTATA	translocation	translocation	not-deletion
chr5	135325966	cast	top-CS2	chr13	1ugCre_72h_rep2	90199276	bottom-CS1	bl6	CGTGGATTAGTCTCTATCGC	GAATGAGCTCCAGCACTGCG	13	5	CATATCGTAACTCCCAGCAA	GATATTGCATTATTTTTATA	translocation	translocation	not-deletion
chr14	122533935	cast	bottom-CS1	chr14	200ngCre_72h_rep1	13961879	bottom-CS1	cast	TCAATGATGAGGGCCTCTGG	CACTTCTTAGCTGCGCCCAG	16	7	GACAAGCCAACTTGCAAAAG	ACTATTGTCTTCTAAAACAG	deletion	108572056	genome
chr15	3270122	cast	bottom-CS1	chr11	200ngCre_72h_rep1	70205117	bottom-CS1	noVariant	ATACTTGTCTTCAATAATTT	ACAGCTAGAGACTCATCCTC	6	2	TAAGGCAAAGCTAAATTCCT	GTCTGGGTCATTTCTCAGTT	translocation	translocation	not-deletion
chr15	8697605	cast	top-CS2	chr15	200ngCre_72h_rep1	34114152	top-CS2	noVariant	TAGTCGATGGTACCTCTCCG	AACCCTGGACGCTCCCCCTA	2	2	GGTAGTATTTAACTCAGCTA	TATGCTGTTCCATCGGATAA	deletion	25416547	genome
chr15	8697605	cast	top-CS2	chr15	1ugCre_72h_rep2	34114152	top-CS2	noVariant	TAGTCGATGGTACCTCTCCG	AACCCTGGACGCTCCCCCTA	13	3	GGTAGTATTTAACTCAGCTA	TATGCTGTTCCATCGGATAA	deletion	25416547	genome
chr15	10617806	cast	top-CS2	chr7	200ngCre_72h_rep1	49860013	bottom-CS1	bl6	CGGTCAGAGGGCTCCAGGGA	AATAAGACCAATAACGACAA	17	5	TGCCTAACACCGGATGCGAG	GGCCATTAGACGTTTACCCA	translocation	translocation	not-deletion
chr15	25746416	bl6	bottom-CS1	chr3	200ngCre_72h_rep1	89165644	top-CS2	cast	AGTGTGCTTTTTCGTATCTA	GCTCCACAATCATTTCTAGG	4	2	AATTAGTCATTGACCCCGCA	GTCCGTCAAGTTTCAATCAG	translocation	translocation	not-deletion
chr3	86914602	cast	bottom-CS1	chr3	4ugCre_72h_rep2	89165644	top-CS2	cast	CCGGCATCGTCATTTTTCGC	GCTCCACAATCATTTCTAGG	16	5	TAAGACCTCTCTCAAATACC	GTCCGTCAAGTTTCAATCAG	inversion	2251042	not-deletion
chr3	79237380	cast	bottom-CS1	chr3	1ugCre_72h_rep2	89165644	top-CS2	cast	GCCAGGGATCAGTTGGACCA	GCTCCACAATCATTTCTAGG	5	2	ACGAGCATATATACCGTAGA	GTCCGTCAAGTTTCAATCAG	inversion	9928264	not-deletion
chr2	33445111	cast	top-CS2	chr3	4ugCre_72h_rep1	89165644	top-CS2	cast	TAGGAACACTCTCGCGATAG	GCTCCACAATCATTTCTAGG	2	2	AAACAACCCTCATAAAGACA	GTCCGTCAAGTTTCAATCAG	translocation	translocation	not-deletion
chr3	34650092	cast	top-CS2	chr3	4ugCre_72h_rep1	89165644	top-CS2	cast	GCCGGTTCAGTTCCCTGGTT	GCTCCACAATCATTTCTAGG	16	4	TACGCTATCTGAAACTGCAC	GTCCGTCAAGTTTCAATCAG	deletion	54515552	genome
chr3	86914602	cast	bottom-CS1	chr3	4ugCre_72h_rep1	89165644	top-CS2	cast	CCGGCATCGTCATTTTTCGC	GCTCCACAATCATTTCTAGG	7	3	TAAGACCTCTCTCAAATACC	GTCCGTCAAGTTTCAATCAG	inversion	2251042	not-deletion
chr3	146068888	cast	bottom-CS1	chr3	4ugCre_72h_rep1	89165644	top-CS2	cast	CCATCGAGAATCGCCCGATT	GCTCCACAATCATTTCTAGG	7	3	CCTTATGAGCACGATAACAC	GTCCGTCAAGTTTCAATCAG	inversion	56903244	not-deletion
chr6	33372969	bl6	bottom-CS1	chr3	200ngCre_72h_rep2	89165644	top-CS2	cast	GGGTGTGAAGCAATGTCATA	GCTCCACAATCATTTCTAGG	4	4	GTACGTATTATTAGAATCTC	GTCCGTCAAGTTTCAATCAG	translocation	translocation	not-deletion
chr15	25771347	noVariant	top-CS2	chr19	200ngCre_72h_rep1	40893069	bottom-CS1	cast	ACAACTTCAGGAATGTGGTT	CATACCTGTTAAGGCCCCGC	6	3	TTCCACCGGCTCCGAAAAAA	TTCATCCGATCGTTTGTCAC	translocation	translocation	not-deletion
chr2	25993839	cast	top-CS2	chr19	200ngCre_72h_rep1	40893069	bottom-CS1	cast	GAGAGGCTAGGGAGCTGCCG	CATACCTGTTAAGGCCCCGC	15	3	TGGAGGCGAAACCACTAGGT	TTCATCCGATCGTTTGTCAC	translocation	translocation	not-deletion
chr5	129226232	inconclusive	bottom-CS1	chr19	200ngCre_72h_rep2	40893069	bottom-CS1	cast	TATGGAAAGAACAACATTGC	CATACCTGTTAAGGCCCCGC	15	2	CCAACGACCCATATCACTAC	TTCATCCGATCGTTTGTCAC	translocation	translocation	not-deletion
chr15	34920886	noVariant	top-CS2	chr17	200ngCre_72h_rep1	71644538	top-CS2	cast	GTGGCCCAAATGTGCTGGTC	CCTGCCCTGGATTCGTCTAC	2	2	GGCCTCTGGAAACTTGACGG	CGTGTGTTCGCGCATGACGT	translocation	translocation	not-deletion
chr13	83283720	cast	top-CS2	chr17	1ugCre_72h_rep1	71644538	top-CS2	cast	TGTGTTGTATAAGTGTGTCA	CCTGCCCTGGATTCGTCTAC	12	4	AGAGCAGTTAACTTAGCCAG	CGTGTGTTCGCGCATGACGT	translocation	translocation	not-deletion
chr15	37977217	bl6	bottom-CS1	chr1	200ngCre_72h_rep1	26230136	top-CS2	cast	GGAAATTTTTGATAAGGTAA	GCAACCACAGGCCCCTCGCC	5	2	TTCACCACCTATCCGCAACA	GTCCTAGTGCGTCATCGTTA	translocation	translocation	not-deletion
chr15	50663677	cast	top-CS2	chr15	200ngCre_72h_rep1	41459670	bottom-CS1	cast	GTTATTTTGGGTTGACGCTC	CCACCGCAACCGGTCCTCAC	6	2	AGGCTGAACCGGGACCCCCG	ATATAGGGGTCTTCACACGG	inversion	9204007	not-deletion
chr10	66923141	cast	top-CS2	chr15	1ugCre_72h_rep2	41459670	bottom-CS1	cast	ATAGTTTTTTAGGGTATTAC	CCACCGCAACCGGTCCTCAC	12	6	TGGAACACTCCAATGAATGC	ATATAGGGGTCTTCACACGG	translocation	translocation	not-deletion
chr15	50663677	cast	top-CS2	chr15	1ugCre_72h_rep2	41459670	bottom-CS1	cast	GTTATTTTGGGTTGACGCTC	CCACCGCAACCGGTCCTCAC	16	6	AGGCTGAACCGGGACCCCCG	ATATAGGGGTCTTCACACGG	inversion	9204007	not-deletion
chr15	50816003	noVariant	top-CS2	chr7	200ngCre_72h_rep1	48896579	bottom-CS1	bl6	TGGAAGGATTTCTTTTTCTA	ATAGAAGTTCCGTGTTGTAC	9	2	GCATGCGAAGAGGAGAGGAT	TTTCGGCGATGTTCTTGTAT	translocation	translocation	not-deletion
chr15	55264108	noVariant	bottom-CS1	chr16	200ngCre_72h_rep1	26545651	bottom-CS1	cast	GATGTATTTCAATGTTCCTA	ATCGAATTACATGGCCCGCT	12	2	CCGGATGACGTTCAATCATA	AATTTGAGTACATCTTATTT	translocation	translocation	not-deletion
chr2	180238165	bl6	bottom-CS1	chr16	1ugCre_72h_rep1	26545651	bottom-CS1	cast	GCCGTTCGCTGGCTAATTTA	ATCGAATTACATGGCCCGCT	16	5	CTAAACATTACAAGTAGTAT	AATTTGAGTACATCTTATTT	translocation	translocation	not-deletion
chr16	38918989	cast	top-CS2	chr16	1ugCre_72h_rep2	26545651	bottom-CS1	cast	TAGATGGACTTTTTGGCAGG	ATCGAATTACATGGCCCGCT	10	4	TGCCACCCGACCACTCAGGA	AATTTGAGTACATCTTATTT	inversion	12373338	not-deletion
chr15	57966736	cast	top-CS2	chr15	200ngCre_72h_rep1	7958865	bottom-CS1	cast	TTTTGCTGTTCGTTGTTTAT	CCTCGCCTTCGGAACCAACA	4	2	CCTAGCCACTGAACGCCATC	CGTTCGCTTCGGCGTGGATG	inversion	50007871	not-deletion
chr6	103535106	cast	top-CS2	chr15	4ugCre_72h_rep2	7958865	bottom-CS1	cast	CGTTGTTACAAGGTCCATAG	CCTCGCCTTCGGAACCAACA	3	2	AAAGTACGCCGCAAAAAATA	CGTTCGCTTCGGCGTGGATG	translocation	translocation	not-deletion
chr15	62019112	cast	top-CS2	chr9	200ngCre_72h_rep1	77970074	top-CS2	bl6	TGATGCGTGTATTGTGTTCT	ACCAAAAGGATGACCTTTTG	7	4	CTCTCCTTGGTTAACTTTTC	ATATAGGTTCCGACTAAATA	translocation	translocation	not-deletion
chr9	99214290	noVariant	top-CS2	chr9	200ngCre_72h_rep1	77970074	top-CS2	bl6	GCTATTCGTAATTGTATCTA	ACCAAAAGGATGACCTTTTG	4	3	CAAATCATATCAGTTGACTC	ATATAGGTTCCGACTAAATA	deletion	21244216	ecDNA
chr9	99214290	noVariant	top-CS2	chr9	4ugCre_72h_rep2	77970074	top-CS2	bl6	GCTATTCGTAATTGTATCTA	ACCAAAAGGATGACCTTTTG	16	7	CAAATCATATCAGTTGACTC	ATATAGGTTCCGACTAAATA	deletion	21244216	ecDNA
chr9	99214290	noVariant	top-CS2	chr9	1ugCre_72h_rep1	77970074	top-CS2	bl6	GCTATTCGTAATTGTATCTA	ACCAAAAGGATGACCTTTTG	40	11	CAAATCATATCAGTTGACTC	ATATAGGTTCCGACTAAATA	deletion	21244216	ecDNA
chr16	16344455	bl6	top-CS2	chr9	4ugCre_72h_rep1	77970074	top-CS2	bl6	CTGGGCAAGAAATTGGTTGG	ACCAAAAGGATGACCTTTTG	9	2	CCCATGGACACCCCAGCTCC	ATATAGGTTCCGACTAAATA	translocation	translocation	not-deletion
chr15	65218481	cast	top-CS2	chr15	200ngCre_72h_rep1	44632149	top-CS2	noVariant	AATTCCTATCGGATCATGGA	CAATACCTCACTATAACAAT	7	2	CAGTCAAGGGATATAATAGT	TTGCGGCGAGTTGAAGTGTG	deletion	20586332	ecDNA
chr15	65218481	cast	top-CS2	chr15	1ugCre_72h_rep1	44632149	top-CS2	noVariant	AATTCCTATCGGATCATGGA	CAATACCTCACTATAACAAT	6	2	CAGTCAAGGGATATAATAGT	TTGCGGCGAGTTGAAGTGTG	deletion	20586332	ecDNA
chr15	70026705	cast	bottom-CS1	chr15	200ngCre_72h_rep1	92937472	bottom-CS1	cast	CCAACCGGATTTTTGAACTC	GGATTCAACAGGACGGTTAA	4	2	ATGAAACCAAACAGATCTCC	GAGTTGGTATTTCAGGTATT	deletion	22910767	ecDNA
chr15	70026705	cast	bottom-CS1	chr15	1ugCre_72h_rep1	92937472	bottom-CS1	cast	CCAACCGGATTTTTGAACTC	GGATTCAACAGGACGGTTAA	21	6	ATGAAACCAAACAGATCTCC	GAGTTGGTATTTCAGGTATT	deletion	22910767	ecDNA
chr1	178318179	bl6	top-CS2	chr15	1ugCre_72h_rep2	92937472	bottom-CS1	cast	ATTTATATTATTTTCACGTA	GGATTCAACAGGACGGTTAA	9	3	ATGCCAACCGCACTAAAGTA	GAGTTGGTATTTCAGGTATT	translocation	translocation	not-deletion
chr15	70026705	cast	bottom-CS1	chr15	1ugCre_72h_rep2	92937472	bottom-CS1	cast	CCAACCGGATTTTTGAACTC	GGATTCAACAGGACGGTTAA	19	4	ATGAAACCAAACAGATCTCC	GAGTTGGTATTTCAGGTATT	deletion	22910767	ecDNA
chr2	54024826	cast	top-CS2	chr15	1ugCre_72h_rep2	92937472	bottom-CS1	cast	TGATGCTTACCACTTGGGTC	GGATTCAACAGGACGGTTAA	2	2	GAAAAGGATCAACCTCACCA	GAGTTGGTATTTCAGGTATT	translocation	translocation	not-deletion
chr15	70026705	cast	bottom-CS1	chr15	200ngCre_72h_rep2	92937472	bottom-CS1	cast	CCAACCGGATTTTTGAACTC	GGATTCAACAGGACGGTTAA	7	2	ATGAAACCAAACAGATCTCC	GAGTTGGTATTTCAGGTATT	deletion	22910767	ecDNA
chr15	75677381	bl6	bottom-CS1	chr14	200ngCre_72h_rep1	11435744	bottom-CS1	noVariant	CGGTTTCTTCATAGATAAAT	CCCACACACCCCCTTTGACA	15	2	ACTAGCCACTACTCGCTACG	AAATCAATAAGGTTCGTTTA	translocation	translocation	not-deletion
chr1	180000103	bl6	bottom-CS1	chr14	4ugCre_72h_rep2	11435744	bottom-CS1	noVariant	GGATGCACTATGGTTAAGTT	CCCACACACCCCCTTTGACA	8	4	AGGAACGAGCTTAATCACCA	AAATCAATAAGGTTCGTTTA	translocation	translocation	not-deletion
chr14	35650764	noVariant	bottom-CS1	chr14	4ugCre_72h_rep2	11435744	bottom-CS1	noVariant	GAATGTATTGTGCGGAGGGT	CCCACACACCCCCTTTGACA	7	3	TAGGTGTCCCGGTTAATGCC	AAATCAATAAGGTTCGTTTA	deletion	24215020	genome
chr14	63060458	cast	top-CS2	chr14	1ugCre_72h_rep1	11435744	bottom-CS1	noVariant	GAAGTCCAAGCTCTGAGCCC	CCCACACACCCCCTTTGACA	11	4	GATAAGAACTAGAACAAATG	AAATCAATAAGGTTCGTTTA	inversion	51624714	not-deletion
chr15	96644640	noVariant	bottom-CS1	chr18	200ngCre_72h_rep1	82839669	top-CS2	bl6	GGAGTGGTTCATGGTAGGGG	ATGCATTGCCGTCGTATCTA	6	2	TCCATATCGTAATCTAATTC	CTCCCGCCGCGGTACCTATG	translocation	translocation	not-deletion
chr15	96952571	bl6	top-CS2	chr6	200ngCre_72h_rep1	67553520	bottom-CS1	bl6	ATTTCGAGTTTCCGGGAGAG	GGCCCTAACTCAAACCTCGA	5	3	ACAAAATCACTACTCAATAC	TGTCAGATTGTCGCCTTTAC	translocation	translocation	not-deletion
chr13	80564731	cast	bottom-CS1	chr6	4ugCre_72h_rep2	67553520	bottom-CS1	bl6	TAATTTGGCTGTGACCACGG	GGCCCTAACTCAAACCTCGA	6	2	AGGTAGAGCGCACCAAAAGT	TGTCAGATTGTCGCCTTTAC	translocation	translocation	not-deletion
chr19	37657315	bl6	bottom-CS1	chr6	1ugCre_72h_rep1	67553520	bottom-CS1	bl6	CCTCTATATTTTAGGCCCCG	GGCCCTAACTCAAACCTCGA	11	4	CCCAGACGCTCGGGGAGAAT	TGTCAGATTGTCGCCTTTAC	translocation	translocation	not-deletion
chr11	107980790	cast	bottom-CS1	chr6	1ugCre_72h_rep2	67553520	bottom-CS1	bl6	AGTAACTGCAGGTTTGGTTG	GGCCCTAACTCAAACCTCGA	16	5	CCGTTATTAACATAGACGGC	TGTCAGATTGTCGCCTTTAC	translocation	translocation	not-deletion
chr4	88940733	bl6	top-CS2	chr6	4ugCre_72h_rep1	67553520	bottom-CS1	bl6	AAAATTTTGTACTTACCTCA	GGCCCTAACTCAAACCTCGA	13	3	ATGTCCAGAAATACCACCAC	TGTCAGATTGTCGCCTTTAC	translocation	translocation	not-deletion
chr15	98990528	cast	top-CS2	chr5	200ngCre_72h_rep1	145041740	top-CS2	bl6	TTGACATTTTTTGAATGTTT	AGATTCACGGACAGTAAACA	5	2	AAATACCCCCCAGCTTGCAT	TGCCCCTTTAATTCACCTGC	translocation	translocation	not-deletion
chr15	102771128	bl6	bottom-CS1	chr17	200ngCre_72h_rep1	10411682	bottom-CS1	bl6	GTACTTATATGATGAGTAAT	TGAGCGCAGCGCCCAATGTC	7	2	TCGCGAAATAAAGTATCCAT	TTTGGTTAACTAAGCGGGGA	translocation	translocation	not-deletion
chr14	57883526	bl6	top-CS2	chr17	4ugCre_72h_rep2	10411682	bottom-CS1	bl6	GTAATGATGGTTTATGTGTT	TGAGCGCAGCGCCCAATGTC	10	3	TTAGGACGTCCCTAAAGGCA	TTTGGTTAACTAAGCGGGGA	translocation	translocation	not-deletion
chr4	119423462	cast	bottom-CS1	chr17	1ugCre_72h_rep1	10411682	bottom-CS1	bl6	ATCGTGAGCTCAGTTGGGCA	TGAGCGCAGCGCCCAATGTC	15	4	GAATAGCAGCACGAGGTATT	TTTGGTTAACTAAGCGGGGA	translocation	translocation	not-deletion
chr16	10986080	cast	top-CS2	chr16	200ngCre_72h_rep1	8749764	top-CS2	cast	GTTTGGAGGTATTTACCTTG	TCGGGCTCACAACGGCAGCT	43	13	AAGCCTTGCCCTCCCAAAAC	CAAAAGATCTCCAGTGGCGA	deletion	2236316	ecDNA
chr16	10986080	cast	top-CS2	chr16	4ugCre_72h_rep2	8749764	top-CS2	cast	GTTTGGAGGTATTTACCTTG	TCGGGCTCACAACGGCAGCT	54	16	AAGCCTTGCCCTCCCAAAAC	CAAAAGATCTCCAGTGGCGA	deletion	2236316	ecDNA
chr9	7359477	cast	bottom-CS1	chr16	4ugCre_72h_rep2	8749764	top-CS2	cast	TGAGTAATTTTTAAAGGGTT	TCGGGCTCACAACGGCAGCT	9	2	GTCGTGACAATAACTTGACG	CAAAAGATCTCCAGTGGCGA	translocation	translocation	not-deletion
chr16	10986080	cast	top-CS2	chr16	1ugCre_72h_rep1	8749764	top-CS2	cast	GTTTGGAGGTATTTACCTTG	TCGGGCTCACAACGGCAGCT	91	25	AAGCCTTGCCCTCCCAAAAC	CAAAAGATCTCCAGTGGCGA	deletion	2236316	ecDNA
chr16	10986080	cast	top-CS2	chr16	1ugCre_72h_rep2	8749764	top-CS2	cast	GTTTGGAGGTATTTACCTTG	TCGGGCTCACAACGGCAGCT	70	27	AAGCCTTGCCCTCCCAAAAC	CAAAAGATCTCCAGTGGCGA	deletion	2236316	ecDNA
chr16	10986080	cast	top-CS2	chr16	4ugCre_72h_rep1	8749764	top-CS2	cast	GTTTGGAGGTATTTACCTTG	TCGGGCTCACAACGGCAGCT	33	11	AAGCCTTGCCCTCCCAAAAC	CAAAAGATCTCCAGTGGCGA	deletion	2236316	ecDNA
chr17	47574809	bl6	top-CS2	chr16	4ugCre_72h_rep1	8749764	top-CS2	cast	GAAAGCGGTTCTATTGGTGC	TCGGGCTCACAACGGCAGCT	10	3	AGCCTGTCCGAAACCAGCGA	CAAAAGATCTCCAGTGGCGA	translocation	translocation	not-deletion
chr16	13130530	cast	top-CS2	chr6	200ngCre_72h_rep1	68201440	top-CS2	cast	GCTATTTATTACTCCAGTAA	AGGGACTGGCACGGCAAACC	11	4	TAAAAAGCTCCCACAGCTAA	CCCAGTAGGTCCAGGGGTAC	translocation	translocation	not-deletion
chr1	82845352	bl6	top-CS2	chr6	1ugCre_72h_rep2	68201440	top-CS2	cast	ATACATTGTGGCTTTCAGTT	AGGGACTGGCACGGCAAACC	5	5	GAACTGATGCCTATATTAAA	CCCAGTAGGTCCAGGGGTAC	translocation	translocation	not-deletion
chr16	13130530	cast	top-CS2	chr19	200ngCre_72h_rep1	9027082	bottom-CS1	cast	GCTATTTATTACTCCAGTAA	CGAACAAGATAAAAACCTAA	12	3	TAAAAAGCTCCCACAGCTAA	TTTGTGGCTAGGTCTTATTG	translocation	translocation	not-deletion
chr16	13130530	cast	top-CS2	chr16	200ngCre_72h_rep1	11250769	top-CS2	cast	GCTATTTATTACTCCAGTAA	CTCCATCATTCTGAACACAG	10	2	TAAAAAGCTCCCACAGCTAA	GAGTGACAATTTGGCTGCAA	deletion	1879761	ecDNA
chr16	13130530	cast	top-CS2	chr16	4ugCre_72h_rep2	11250769	top-CS2	cast	GCTATTTATTACTCCAGTAA	CTCCATCATTCTGAACACAG	41	13	TAAAAAGCTCCCACAGCTAA	GAGTGACAATTTGGCTGCAA	deletion	1879761	ecDNA
chr10	21190064	bl6	top-CS2	chr16	1ugCre_72h_rep1	11250769	top-CS2	cast	AGTACCCCCCGCATAGATAA	CTCCATCATTCTGAACACAG	6	2	GCACACATAAACCCAGCATC	GAGTGACAATTTGGCTGCAA	translocation	translocation	not-deletion
chr16	13130530	cast	top-CS2	chr16	1ugCre_72h_rep1	11250769	top-CS2	cast	GCTATTTATTACTCCAGTAA	CTCCATCATTCTGAACACAG	61	20	TAAAAAGCTCCCACAGCTAA	GAGTGACAATTTGGCTGCAA	deletion	1879761	ecDNA
chr17	85249756	bl6	top-CS2	chr16	1ugCre_72h_rep1	11250769	top-CS2	cast	AATTCGACTTAGAAGTAGTT	CTCCATCATTCTGAACACAG	2	2	CCATACCACCAAATAACGCG	GAGTGACAATTTGGCTGCAA	translocation	translocation	not-deletion
chr3	132488957	bl6	bottom-CS1	chr16	1ugCre_72h_rep1	11250769	top-CS2	cast	TTTTACAGTGCGTCCTCCGT	CTCCATCATTCTGAACACAG	11	4	GGCAGGAACTCAGAGTAACC	GAGTGACAATTTGGCTGCAA	translocation	translocation	not-deletion
chr16	13130530	cast	top-CS2	chr16	1ugCre_72h_rep2	11250769	top-CS2	cast	GCTATTTATTACTCCAGTAA	CTCCATCATTCTGAACACAG	68	23	TAAAAAGCTCCCACAGCTAA	GAGTGACAATTTGGCTGCAA	deletion	1879761	ecDNA
chr2	125355951	cast	bottom-CS1	chr16	1ugCre_72h_rep2	11250769	top-CS2	cast	TTTATCGACTAGGTGTATAG	CTCCATCATTCTGAACACAG	12	2	ACGGAGGAGCTCGAGTTTCA	GAGTGACAATTTGGCTGCAA	translocation	translocation	not-deletion
chr16	13130530	cast	top-CS2	chr16	4ugCre_72h_rep1	11250769	top-CS2	cast	GCTATTTATTACTCCAGTAA	CTCCATCATTCTGAACACAG	10	3	TAAAAAGCTCCCACAGCTAA	GAGTGACAATTTGGCTGCAA	deletion	1879761	ecDNA
chr10	86823307	noVariant	top-CS2	chr16	200ngCre_72h_rep2	11250769	top-CS2	cast	ACTCGTACGAAGTTGTGGAG	CTCCATCATTCTGAACACAG	4	2	AACTGAGTAGACTCGCATTT	GAGTGACAATTTGGCTGCAA	translocation	translocation	not-deletion
chr16	13130530	cast	top-CS2	chr16	200ngCre_72h_rep2	11250769	top-CS2	cast	GCTATTTATTACTCCAGTAA	CTCCATCATTCTGAACACAG	14	4	TAAAAAGCTCCCACAGCTAA	GAGTGACAATTTGGCTGCAA	deletion	1879761	ecDNA
chr16	18047588	cast	top-CS2	chr16	200ngCre_72h_rep1	4307761	bottom-CS1	cast	ATTGCGGGCTTGTATGCTTT	GAGCAGCGACTGGTCCACCT	4	2	AAATTAAACGATCCGTACCC	ACTGGTTATTCAGAAGTGAA	inversion	13739827	not-deletion
chr16	18047588	cast	top-CS2	chr16	1ugCre_72h_rep2	4307761	bottom-CS1	cast	ATTGCGGGCTTGTATGCTTT	GAGCAGCGACTGGTCCACCT	9	8	AAATTAAACGATCCGTACCC	ACTGGTTATTCAGAAGTGAA	inversion	13739827	not-deletion
chr16	21006498	bl6	bottom-CS1	chr16	200ngCre_72h_rep1	57488314	top-CS2	bl6	TGCGCTGGGTAACCTACCCC	AATTGACCAAGTTTCAACGA	16	2	AAAGACAGCGAATGACACGC	TTGTCTTTTCGCCTTTTATC	inversion	36481816	not-deletion
chr4	32407092	bl6	top-CS2	chr16	1ugCre_72h_rep1	57488314	top-CS2	bl6	TTTATGGTGTAGCCCGCTAG	AATTGACCAAGTTTCAACGA	2	2	TATCTTGTTAAAATATCTCG	TTGTCTTTTCGCCTTTTATC	translocation	translocation	not-deletion
chr16	26545651	cast	bottom-CS1	chr16	200ngCre_72h_rep1	35938316	top-CS2	noVariant	AATTTGAGTACATCTTATTT	GCATCGAACCCCTATCAACT	6	2	ATCGAATTACATGGCCCGCT	GGAAGTTGCTGTTCTATGGC	inversion	9392665	not-deletion
chr16	38918989	cast	top-CS2	chr16	200ngCre_72h_rep1	35938316	top-CS2	noVariant	TAGATGGACTTTTTGGCAGG	GCATCGAACCCCTATCAACT	4	2	TGCCACCCGACCACTCAGGA	GGAAGTTGCTGTTCTATGGC	deletion	2980673	ecDNA
chr16	38918989	cast	top-CS2	chr16	4ugCre_72h_rep2	35938316	top-CS2	noVariant	TAGATGGACTTTTTGGCAGG	GCATCGAACCCCTATCAACT	6	2	TGCCACCCGACCACTCAGGA	GGAAGTTGCTGTTCTATGGC	deletion	2980673	ecDNA
chr16	26545651	cast	bottom-CS1	chr16	1ugCre_72h_rep1	35938316	top-CS2	noVariant	AATTTGAGTACATCTTATTT	GCATCGAACCCCTATCAACT	7	2	ATCGAATTACATGGCCCGCT	GGAAGTTGCTGTTCTATGGC	inversion	9392665	not-deletion
chr16	38918989	cast	top-CS2	chr16	1ugCre_72h_rep1	35938316	top-CS2	noVariant	TAGATGGACTTTTTGGCAGG	GCATCGAACCCCTATCAACT	28	8	TGCCACCCGACCACTCAGGA	GGAAGTTGCTGTTCTATGGC	deletion	2980673	ecDNA
chr16	38918989	cast	top-CS2	chr16	1ugCre_72h_rep2	35938316	top-CS2	noVariant	TAGATGGACTTTTTGGCAGG	GCATCGAACCCCTATCAACT	37	23	TGCCACCCGACCACTCAGGA	GGAAGTTGCTGTTCTATGGC	deletion	2980673	ecDNA
chr16	26545651	cast	bottom-CS1	chr16	4ugCre_72h_rep1	35938316	top-CS2	noVariant	AATTTGAGTACATCTTATTT	GCATCGAACCCCTATCAACT	6	3	ATCGAATTACATGGCCCGCT	GGAAGTTGCTGTTCTATGGC	inversion	9392665	not-deletion
chr16	38918989	cast	top-CS2	chr16	4ugCre_72h_rep1	35938316	top-CS2	noVariant	TAGATGGACTTTTTGGCAGG	GCATCGAACCCCTATCAACT	19	4	TGCCACCCGACCACTCAGGA	GGAAGTTGCTGTTCTATGGC	deletion	2980673	ecDNA
chr16	38918989	cast	top-CS2	chr16	200ngCre_72h_rep2	35938316	top-CS2	noVariant	TAGATGGACTTTTTGGCAGG	GCATCGAACCCCTATCAACT	15	6	TGCCACCCGACCACTCAGGA	GGAAGTTGCTGTTCTATGGC	deletion	2980673	ecDNA
chr16	33385360	bl6	bottom-CS1	chr8	200ngCre_72h_rep1	63418249	bottom-CS1	noVariant	GCCGCGCAGTAAAGAGGAGC	GGAAACCAAAATTATTAGTA	18	3	GCAGTCCATGATAAACCTTT	ATTGTTGAGTTGTCTGATTG	translocation	translocation	not-deletion
chr11	85183276	bl6	bottom-CS1	chr8	1ugCre_72h_rep1	63418249	bottom-CS1	noVariant	CTTCTGATACATTCTGTATC	GGAAACCAAAATTATTAGTA	3	3	GGGGATCAAAATTTCCGGGC	ATTGTTGAGTTGTCTGATTG	translocation	translocation	not-deletion
chr16	33496540	noVariant	bottom-CS1	chr14	200ngCre_72h_rep1	79308756	top-CS2	noVariant	CGAAGTTGCCGTTTTCTGGT	CCGCCAGGCTGGGCAGACCA	7	2	AACCTGATAATCCTAAACCC	ATTTTGTGTGGAGGAGGTCG	translocation	translocation	not-deletion
chr16	36523891	bl6	top-CS2	chr16	200ngCre_72h_rep1	35442286	bottom-CS1	bl6	ATCATCGCGGGGATACGGTT	CAGTTAACAGGACAACCATC	19	3	AGAGTTGGGATCCATAACCA	ATCTGCGCGGAGGGCGCAGA	inversion	1081605	not-deletion
chr16	36523891	bl6	top-CS2	chr16	4ugCre_72h_rep2	35442286	bottom-CS1	bl6	ATCATCGCGGGGATACGGTT	CAGTTAACAGGACAACCATC	11	3	AGAGTTGGGATCCATAACCA	ATCTGCGCGGAGGGCGCAGA	inversion	1081605	not-deletion
chr8	3221715	bl6	top-CS2	chr16	1ugCre_72h_rep1	35442286	bottom-CS1	bl6	TAGAGACTTTCGGCTAGTTT	CAGTTAACAGGACAACCATC	10	2	TAAGTAGAGCTCACATAAAA	ATCTGCGCGGAGGGCGCAGA	translocation	translocation	not-deletion
chr16	36523891	bl6	top-CS2	chr16	4ugCre_72h_rep1	35442286	bottom-CS1	bl6	ATCATCGCGGGGATACGGTT	CAGTTAACAGGACAACCATC	22	6	AGAGTTGGGATCCATAACCA	ATCTGCGCGGAGGGCGCAGA	inversion	1081605	not-deletion
chr16	36523891	bl6	top-CS2	chr16	200ngCre_72h_rep2	35442286	bottom-CS1	bl6	ATCATCGCGGGGATACGGTT	CAGTTAACAGGACAACCATC	11	5	AGAGTTGGGATCCATAACCA	ATCTGCGCGGAGGGCGCAGA	inversion	1081605	not-deletion
chr16	38918989	cast	top-CS2	chrX	200ngCre_72h_rep1	7250060	top-CS2	bl6	TAGATGGACTTTTTGGCAGG	TCGTTCTTTAAGAGCCAACG	4	2	TGCCACCCGACCACTCAGGA	GTGGTGTATTTTGTTTCTTG	translocation	translocation	not-deletion
chr16	38918989	cast	top-CS2	chrX	1ugCre_72h_rep1	7250060	top-CS2	bl6	TAGATGGACTTTTTGGCAGG	TCGTTCTTTAAGAGCCAACG	15	5	TGCCACCCGACCACTCAGGA	GTGGTGTATTTTGTTTCTTG	translocation	translocation	not-deletion
chr16	42085019	noVariant	bottom-CS1	chr2	200ngCre_72h_rep1	181841962	bottom-CS1	noVariant	TGTGTGGTTTGATGAGACCT	ACACCGACAGCGACACAGGC	5	2	CCACAGTAGCACAGGTGCCC	ACTCCTCTCGTAAATGAACT	translocation	translocation	not-deletion
chr2	178097475	bl6	bottom-CS1	chr2	4ugCre_72h_rep2	181841962	bottom-CS1	noVariant	TGGTGACGGAGTTTTATCCT	ACACCGACAGCGACACAGGC	12	7	CTTTCTCGGTACCCCAGGCA	ACTCCTCTCGTAAATGAACT	deletion	3744487	ecDNA
chr17	65990863	noVariant	bottom-CS1	chr2	1ugCre_72h_rep1	181841962	bottom-CS1	noVariant	CTGCGTAAGCTAGAAGTAGT	ACACCGACAGCGACACAGGC	9	2	CCCGAACCCCCACAATAATC	ACTCCTCTCGTAAATGAACT	translocation	translocation	not-deletion
chr2	178097475	bl6	bottom-CS1	chr2	1ugCre_72h_rep1	181841962	bottom-CS1	noVariant	TGGTGACGGAGTTTTATCCT	ACACCGACAGCGACACAGGC	20	4	CTTTCTCGGTACCCCAGGCA	ACTCCTCTCGTAAATGAACT	deletion	3744487	ecDNA
chr4	126981406	bl6	bottom-CS1	chr2	4ugCre_72h_rep1	181841962	bottom-CS1	noVariant	ATGTAGCTTAGTAGAATGTT	ACACCGACAGCGACACAGGC	10	3	ACCAGCAGTAGCCACAATAA	ACTCCTCTCGTAAATGAACT	translocation	translocation	not-deletion
chr16	42600459	bl6	bottom-CS1	chr16	200ngCre_72h_rep1	43822459	bottom-CS1	bl6	CTTTGTAATATATATGCAAT	TTACGGAACCCCATCACACC	14	4	ACGCCCCAACGTCAACACCT	AAGACGTTGTGTGATGAGTG	deletion	1222000	ecDNA
chr16	42600459	bl6	bottom-CS1	chr16	4ugCre_72h_rep2	43822459	bottom-CS1	bl6	CTTTGTAATATATATGCAAT	TTACGGAACCCCATCACACC	48	16	ACGCCCCAACGTCAACACCT	AAGACGTTGTGTGATGAGTG	deletion	1222000	ecDNA
chr16	42600459	bl6	bottom-CS1	chr16	1ugCre_72h_rep1	43822459	bottom-CS1	bl6	CTTTGTAATATATATGCAAT	TTACGGAACCCCATCACACC	38	7	ACGCCCCAACGTCAACACCT	AAGACGTTGTGTGATGAGTG	deletion	1222000	ecDNA
chr16	42600459	bl6	bottom-CS1	chr16	1ugCre_72h_rep2	43822459	bottom-CS1	bl6	CTTTGTAATATATATGCAAT	TTACGGAACCCCATCACACC	161	57	ACGCCCCAACGTCAACACCT	AAGACGTTGTGTGATGAGTG	deletion	1222000	ecDNA
chr16	42600459	bl6	bottom-CS1	chr16	4ugCre_72h_rep1	43822459	bottom-CS1	bl6	CTTTGTAATATATATGCAAT	TTACGGAACCCCATCACACC	44	12	ACGCCCCAACGTCAACACCT	AAGACGTTGTGTGATGAGTG	deletion	1222000	ecDNA
chr16	42600459	bl6	bottom-CS1	chr16	200ngCre_72h_rep2	43822459	bottom-CS1	bl6	CTTTGTAATATATATGCAAT	TTACGGAACCCCATCACACC	46	15	ACGCCCCAACGTCAACACCT	AAGACGTTGTGTGATGAGTG	deletion	1222000	ecDNA
chr16	43623917	noVariant	top-CS2	chr11	200ngCre_72h_rep1	118439129	bottom-CS1	cast	CTGCACGCATCGTTTCTTAA	GAATCTCAAACGACACAGGG	13	4	GACCGTATCCGGTCAAACTC	GTAGATAACTCAGCACATTC	translocation	translocation	not-deletion
chr16	45017501	cast	bottom-CS1	chr16	200ngCre_72h_rep1	88372975	bottom-CS1	cast	GGCCTTTTGGGTAAAAGTTG	AACGCTCTCAGTATGTTGTT	7	2	CCTAATAATACCCACCTGAC	CTGGACTGGGTTGATATTTT	deletion	43355474	ecDNA
chr17	84524338	bl6	bottom-CS1	chr16	1ugCre_72h_rep1	88372975	bottom-CS1	cast	CGCTTTGAATACACTGCGGG	AACGCTCTCAGTATGTTGTT	14	3	CAAGGGATAGAGCTAACTTC	CTGGACTGGGTTGATATTTT	translocation	translocation	not-deletion
chr16	45017501	cast	bottom-CS1	chr16	200ngCre_72h_rep2	88372975	bottom-CS1	cast	GGCCTTTTGGGTAAAAGTTG	AACGCTCTCAGTATGTTGTT	6	3	CCTAATAATACCCACCTGAC	CTGGACTGGGTTGATATTTT	deletion	43355474	ecDNA
chr16	50039272	bl6	top-CS2	chr16	200ngCre_72h_rep1	53540176	top-CS2	bl6	TGGATTGGTTTAAATCGGCT	GACCACTCCAACGCAAACTC	16	4	AATAAGCCTATCTAAGATTG	GTCTCGGTATTGTTAAGTTT	deletion	3500904	genome
chr16	50039272	bl6	top-CS2	chr16	4ugCre_72h_rep2	53540176	top-CS2	bl6	TGGATTGGTTTAAATCGGCT	GACCACTCCAACGCAAACTC	12	4	AATAAGCCTATCTAAGATTG	GTCTCGGTATTGTTAAGTTT	deletion	3500904	genome
chr16	50039272	bl6	top-CS2	chr16	1ugCre_72h_rep1	53540176	top-CS2	bl6	TGGATTGGTTTAAATCGGCT	GACCACTCCAACGCAAACTC	24	10	AATAAGCCTATCTAAGATTG	GTCTCGGTATTGTTAAGTTT	deletion	3500904	genome
chr16	50039272	bl6	top-CS2	chr16	1ugCre_72h_rep2	53540176	top-CS2	bl6	TGGATTGGTTTAAATCGGCT	GACCACTCCAACGCAAACTC	36	13	AATAAGCCTATCTAAGATTG	GTCTCGGTATTGTTAAGTTT	deletion	3500904	genome
chr16	50039272	bl6	top-CS2	chr16	4ugCre_72h_rep1	53540176	top-CS2	bl6	TGGATTGGTTTAAATCGGCT	GACCACTCCAACGCAAACTC	6	2	AATAAGCCTATCTAAGATTG	GTCTCGGTATTGTTAAGTTT	deletion	3500904	genome
chr16	50039272	bl6	top-CS2	chr16	200ngCre_72h_rep2	53540176	top-CS2	bl6	TGGATTGGTTTAAATCGGCT	GACCACTCCAACGCAAACTC	6	3	AATAAGCCTATCTAAGATTG	GTCTCGGTATTGTTAAGTTT	deletion	3500904	genome
chr16	53540176	bl6	top-CS2	chr16	200ngCre_72h_rep1	50039272	top-CS2	bl6	GTCTCGGTATTGTTAAGTTT	AATAAGCCTATCTAAGATTG	18	6	GACCACTCCAACGCAAACTC	TGGATTGGTTTAAATCGGCT	deletion	3500904	ecDNA
chr16	53540176	bl6	top-CS2	chr16	4ugCre_72h_rep2	50039272	top-CS2	bl6	GTCTCGGTATTGTTAAGTTT	AATAAGCCTATCTAAGATTG	20	6	GACCACTCCAACGCAAACTC	TGGATTGGTTTAAATCGGCT	deletion	3500904	ecDNA
chr16	53540176	bl6	top-CS2	chr16	1ugCre_72h_rep1	50039272	top-CS2	bl6	GTCTCGGTATTGTTAAGTTT	AATAAGCCTATCTAAGATTG	69	24	GACCACTCCAACGCAAACTC	TGGATTGGTTTAAATCGGCT	deletion	3500904	ecDNA
chr16	53540176	bl6	top-CS2	chr16	1ugCre_72h_rep2	50039272	top-CS2	bl6	GTCTCGGTATTGTTAAGTTT	AATAAGCCTATCTAAGATTG	27	7	GACCACTCCAACGCAAACTC	TGGATTGGTTTAAATCGGCT	deletion	3500904	ecDNA
chr16	53540176	bl6	top-CS2	chr16	4ugCre_72h_rep1	50039272	top-CS2	bl6	GTCTCGGTATTGTTAAGTTT	AATAAGCCTATCTAAGATTG	10	3	GACCACTCCAACGCAAACTC	TGGATTGGTTTAAATCGGCT	deletion	3500904	ecDNA
chr16	53540176	bl6	top-CS2	chr16	200ngCre_72h_rep2	50039272	top-CS2	bl6	GTCTCGGTATTGTTAAGTTT	AATAAGCCTATCTAAGATTG	15	4	GACCACTCCAACGCAAACTC	TGGATTGGTTTAAATCGGCT	deletion	3500904	ecDNA
chr16	53540176	bl6	top-CS2	chr16	200ngCre_72h_rep1	84772537	bottom-CS1	bl6	GTCTCGGTATTGTTAAGTTT	CCAAAATATCATAATCAATC	12	3	GACCACTCCAACGCAAACTC	TATTGTCGATATTACAGTTA	inversion	31232361	not-deletion
chr4	49624444	noVariant	bottom-CS1	chr16	4ugCre_72h_rep2	84772537	bottom-CS1	bl6	ATGTTTTAAATTTTATTCTT	CCAAAATATCATAATCAATC	11	3	CCACTCAACCTATTTGATTC	TATTGTCGATATTACAGTTA	translocation	translocation	not-deletion
chr16	53540176	bl6	top-CS2	chr16	1ugCre_72h_rep1	84772537	bottom-CS1	bl6	GTCTCGGTATTGTTAAGTTT	CCAAAATATCATAATCAATC	16	4	GACCACTCCAACGCAAACTC	TATTGTCGATATTACAGTTA	inversion	31232361	not-deletion
chr13	98911751	cast	top-CS2	chr16	1ugCre_72h_rep2	84772537	bottom-CS1	bl6	GTTCGGTTCGTTTTTAGTGT	CCAAAATATCATAATCAATC	8	2	AAAAAACAGCCAAACCTCGA	TATTGTCGATATTACAGTTA	translocation	translocation	not-deletion
chr16	53540176	bl6	top-CS2	chr5	200ngCre_72h_rep1	106619284	bottom-CS1	noVariant	GTCTCGGTATTGTTAAGTTT	CCTTACTTGAAAACTCCATC	7	2	GACCACTCCAACGCAAACTC	TGAGGTGCTTCTCGTAAGTG	translocation	translocation	not-deletion
chr7	112024053	cast	bottom-CS1	chr5	4ugCre_72h_rep1	106619284	bottom-CS1	noVariant	TAACATCCGGCGTGCAACAA	CCTTACTTGAAAACTCCATC	4	2	CGGGAGGCATACATATACCC	TGAGGTGCTTCTCGTAAGTG	translocation	translocation	not-deletion
chr16	90626899	cast	top-CS2	chr16	200ngCre_72h_rep1	38918989	top-CS2	cast	TACGTAGATATGTTAACGTT	TGCCACCCGACCACTCAGGA	22	6	AGAGCCTAACACAGAGCCCG	TAGATGGACTTTTTGGCAGG	deletion	51707910	ecDNA
chr16	90626899	cast	top-CS2	chr16	1ugCre_72h_rep2	38918989	top-CS2	cast	TACGTAGATATGTTAACGTT	TGCCACCCGACCACTCAGGA	20	9	AGAGCCTAACACAGAGCCCG	TAGATGGACTTTTTGGCAGG	deletion	51707910	ecDNA
chr16	90626899	cast	top-CS2	chr16	200ngCre_72h_rep2	38918989	top-CS2	cast	TACGTAGATATGTTAACGTT	TGCCACCCGACCACTCAGGA	6	2	AGAGCCTAACACAGAGCCCG	TAGATGGACTTTTTGGCAGG	deletion	51707910	ecDNA
chr16	91720975	bl6	bottom-CS1	chr16	200ngCre_72h_rep1	75029742	bottom-CS1	noVariant	ATATAATGAGTCCCATCCGG	TTATCTCACCTCGTGCGACC	5	3	CAAGCGTGTAAGCAGCCTAA	GCGAGGTATGAACTGCTACT	deletion	16691233	genome
chr17	8824506	bl6	bottom-CS1	chr11	200ngCre_72h_rep1	29546185	bottom-CS1	cast	AACCGCCACTATGGTTAAGA	ACGAGAACCAAACTCCTATG	10	3	GACCACGACCTCCATCGTGT	CGCTTTATTACCGACGTCAT	translocation	translocation	not-deletion
chr11	51735012	cast	top-CS2	chr11	4ugCre_72h_rep2	29546185	bottom-CS1	cast	CGTTATTACTAATTGCTTTT	ACGAGAACCAAACTCCTATG	4	2	AATGGGAACAATACAAGAAA	CGCTTTATTACCGACGTCAT	inversion	22188827	not-deletion
chr17	12122695	bl6	top-CS2	chr17	200ngCre_72h_rep1	57008956	bottom-CS1	bl6	GTTAGAACGTTCCGGGCATC	ACGGACCAAGTAACGCTTTC	5	2	GGAGGAAATCAACCATGCTT	TGTGCTAGTAGAAGTGTGTT	inversion	44886261	not-deletion
chr10	117952562	noVariant	bottom-CS1	chr17	1ugCre_72h_rep2	57008956	bottom-CS1	bl6	GCTTGGTTCTTTCCCCCAGC	ACGGACCAAGTAACGCTTTC	8	5	AGTAGGTTTAGCGAAATACA	TGTGCTAGTAGAAGTGTGTT	translocation	translocation	not-deletion
chr17	36980125	noVariant	bottom-CS1	chr17	1ugCre_72h_rep2	57008956	bottom-CS1	bl6	GATAGATTTTTAGCTACCGT	ACGGACCAAGTAACGCTTTC	9	4	GTCACGAAAATATACCGGCC	TGTGCTAGTAGAAGTGTGTT	deletion	20028831	ecDNA
chr17	32878120	bl6	bottom-CS1	chr9	200ngCre_72h_rep1	58610655	bottom-CS1	noVariant	GATGTCTACGTTCTGGATTC	CCTACGATATCTAGACCACC	7	2	TAAACGATTTACGACTGTAT	AGGTTGTCTAATTGGATGAT	translocation	translocation	not-deletion
chr9	55425001	cast	top-CS2	chr9	200ngCre_72h_rep1	58610655	bottom-CS1	noVariant	TCTGAATTGTCTGATCAAAT	CCTACGATATCTAGACCACC	8	3	TACTACCAATCAGCAACGTT	AGGTTGTCTAATTGGATGAT	inversion	3185654	not-deletion
chr9	60474868	cast	bottom-CS1	chr9	1ugCre_72h_rep1	58610655	bottom-CS1	noVariant	TTGGCAGCCTGGTTTTTCGT	CCTACGATATCTAGACCACC	6	2	GAACGTGTAAACTAAAGGCC	AGGTTGTCTAATTGGATGAT	deletion	1864213	genome
chr17	35134645	cast	bottom-CS1	chr9	4ugCre_72h_rep1	58610655	bottom-CS1	noVariant	GTTAGTGTGTCTGTAGCCTT	CCTACGATATCTAGACCACC	5	3	CGCCTAGAGAGGAGGCAATG	AGGTTGTCTAATTGGATGAT	translocation	translocation	not-deletion
chr9	60474868	cast	bottom-CS1	chr9	4ugCre_72h_rep1	58610655	bottom-CS1	noVariant	TTGGCAGCCTGGTTTTTCGT	CCTACGATATCTAGACCACC	15	4	GAACGTGTAAACTAAAGGCC	AGGTTGTCTAATTGGATGAT	deletion	1864213	genome
chr17	32951293	cast	top-CS2	chr4	200ngCre_72h_rep1	154709882	bottom-CS1	noVariant	GCTGGTCTCCTAGTATATAG	AAGCCCTGAGAACCACATTC	5	3	GAAATCCCTACACACGTCGA	AACTGGCTGTGGCGTTGGCG	translocation	translocation	not-deletion
chr9	46014172	cast	top-CS2	chr4	1ugCre_72h_rep1	154709882	bottom-CS1	noVariant	CAGGATACTTTAATATCCGC	AAGCCCTGAGAACCACATTC	9	2	ATACAACTCGCCATGAAATC	AACTGGCTGTGGCGTTGGCG	translocation	translocation	not-deletion
chr9	71860852	cast	top-CS2	chr4	1ugCre_72h_rep1	154709882	bottom-CS1	noVariant	ATGTACCTCTAGTGTTGAAT	AAGCCCTGAGAACCACATTC	7	2	GCCATACGGACCCTCTAGAC	AACTGGCTGTGGCGTTGGCG	translocation	translocation	not-deletion
chr9	98415489	noVariant	top-CS2	chr4	1ugCre_72h_rep1	154709882	bottom-CS1	noVariant	GTCATATTACGCTCAGGAAT	AAGCCCTGAGAACCACATTC	4	2	AGAGTTGAGATGTGCAAGTT	AACTGGCTGTGGCGTTGGCG	translocation	translocation	not-deletion
chr7	16380410	cast	bottom-CS1	chr4	1ugCre_72h_rep2	154709882	bottom-CS1	noVariant	GGTTTGGTCTATATTTGGTA	AAGCCCTGAGAACCACATTC	4	2	GCACTCATAGATGCTCGAAC	AACTGGCTGTGGCGTTGGCG	translocation	translocation	not-deletion
chr13	111713897	bl6	bottom-CS1	chr4	4ugCre_72h_rep1	154709882	bottom-CS1	noVariant	TGGGGCATTTGTTGTCTATG	AAGCCCTGAGAACCACATTC	4	3	ACTGATCATAAACACACTAC	AACTGGCTGTGGCGTTGGCG	translocation	translocation	not-deletion
chr17	32951293	cast	top-CS2	chr17	200ngCre_72h_rep1	43516723	bottom-CS1	cast	GCTGGTCTCCTAGTATATAG	CACAACCAAACAAGAATAAA	7	2	GAAATCCCTACACACGTCGA	GGACTCTATTAATCGTCAAT	inversion	10565430	not-deletion
chr17	38016527	noVariant	bottom-CS1	chr17	200ngCre_72h_rep1	43516723	bottom-CS1	cast	CGTGTGTAACAGGAATTTAG	CACAACCAAACAAGAATAAA	15	6	CTCGTTCCGACTTACCACGG	GGACTCTATTAATCGTCAAT	deletion	5500196	ecDNA
chr17	38016527	noVariant	bottom-CS1	chr17	4ugCre_72h_rep2	43516723	bottom-CS1	cast	CGTGTGTAACAGGAATTTAG	CACAACCAAACAAGAATAAA	23	10	CTCGTTCCGACTTACCACGG	GGACTCTATTAATCGTCAAT	deletion	5500196	ecDNA
chr14	48771532	noVariant	top-CS2	chr17	1ugCre_72h_rep1	43516723	bottom-CS1	cast	TTATCAGACGATTTTGTCTC	CACAACCAAACAAGAATAAA	11	2	CCTTGTAAACGCTCAGCGGA	GGACTCTATTAATCGTCAAT	translocation	translocation	not-deletion
chr17	38016527	noVariant	bottom-CS1	chr17	1ugCre_72h_rep1	43516723	bottom-CS1	cast	CGTGTGTAACAGGAATTTAG	CACAACCAAACAAGAATAAA	25	11	CTCGTTCCGACTTACCACGG	GGACTCTATTAATCGTCAAT	deletion	5500196	ecDNA
chr17	46613108	noVariant	bottom-CS1	chr17	1ugCre_72h_rep1	43516723	bottom-CS1	cast	GTGATGTACATCGATATTAT	CACAACCAAACAAGAATAAA	13	2	CCGATTAGACATCAACAAAT	GGACTCTATTAATCGTCAAT	deletion	3096385	genome
chr17	38016527	noVariant	bottom-CS1	chr17	1ugCre_72h_rep2	43516723	bottom-CS1	cast	CGTGTGTAACAGGAATTTAG	CACAACCAAACAAGAATAAA	45	18	CTCGTTCCGACTTACCACGG	GGACTCTATTAATCGTCAAT	deletion	5500196	ecDNA
chr4	88940733	bl6	top-CS2	chr17	1ugCre_72h_rep2	43516723	bottom-CS1	cast	AAAATTTTGTACTTACCTCA	CACAACCAAACAAGAATAAA	8	5	ATGTCCAGAAATACCACCAC	GGACTCTATTAATCGTCAAT	translocation	translocation	not-deletion
chr6	29638803	bl6	top-CS2	chr17	1ugCre_72h_rep2	43516723	bottom-CS1	cast	TTTGGAACACTGCCCGATAA	CACAACCAAACAAGAATAAA	5	2	ATTCATCCCTAGCCAGTACG	GGACTCTATTAATCGTCAAT	translocation	translocation	not-deletion
chr17	38016527	noVariant	bottom-CS1	chr17	4ugCre_72h_rep1	43516723	bottom-CS1	cast	CGTGTGTAACAGGAATTTAG	CACAACCAAACAAGAATAAA	18	4	CTCGTTCCGACTTACCACGG	GGACTCTATTAATCGTCAAT	deletion	5500196	ecDNA
chr13	30495586	cast	bottom-CS1	chr17	200ngCre_72h_rep2	43516723	bottom-CS1	cast	CTGTTCGTTTGTCTCGCTTA	CACAACCAAACAAGAATAAA	13	2	TGTTAAAAGTCCTTTTAATA	GGACTCTATTAATCGTCAAT	translocation	translocation	not-deletion
chr17	38016527	noVariant	bottom-CS1	chr17	200ngCre_72h_rep2	43516723	bottom-CS1	cast	CGTGTGTAACAGGAATTTAG	CACAACCAAACAAGAATAAA	7	3	CTCGTTCCGACTTACCACGG	GGACTCTATTAATCGTCAAT	deletion	5500196	ecDNA
chr17	32951293	cast	top-CS2	chr17	200ngCre_72h_rep1	32205093	bottom-CS1	noVariant	GCTGGTCTCCTAGTATATAG	TATTACCCCCTCTAGTCTAT	26	8	GAAATCCCTACACACGTCGA	ATACCAGTCATCCATGGGAG	inversion	746200	not-deletion
chr14	121871529	bl6	top-CS2	chr17	4ugCre_72h_rep2	32205093	bottom-CS1	noVariant	CATTTTCGTCCGTATTTTTC	TATTACCCCCTCTAGTCTAT	6	5	CTACTAAAGGGCCACGCAAT	ATACCAGTCATCCATGGGAG	translocation	translocation	not-deletion
chr17	32951293	cast	top-CS2	chr17	4ugCre_72h_rep2	32205093	bottom-CS1	noVariant	GCTGGTCTCCTAGTATATAG	TATTACCCCCTCTAGTCTAT	7	3	GAAATCCCTACACACGTCGA	ATACCAGTCATCCATGGGAG	inversion	746200	not-deletion
chr17	32951293	cast	top-CS2	chr17	1ugCre_72h_rep1	32205093	bottom-CS1	noVariant	GCTGGTCTCCTAGTATATAG	TATTACCCCCTCTAGTCTAT	37	11	GAAATCCCTACACACGTCGA	ATACCAGTCATCCATGGGAG	inversion	746200	not-deletion
chr17	32951293	cast	top-CS2	chr17	1ugCre_72h_rep2	32205093	bottom-CS1	noVariant	GCTGGTCTCCTAGTATATAG	TATTACCCCCTCTAGTCTAT	24	8	GAAATCCCTACACACGTCGA	ATACCAGTCATCCATGGGAG	inversion	746200	not-deletion
chr17	32951293	cast	top-CS2	chr17	4ugCre_72h_rep1	32205093	bottom-CS1	noVariant	GCTGGTCTCCTAGTATATAG	TATTACCCCCTCTAGTCTAT	14	4	GAAATCCCTACACACGTCGA	ATACCAGTCATCCATGGGAG	inversion	746200	not-deletion
chr17	32951293	cast	top-CS2	chr17	200ngCre_72h_rep2	32205093	bottom-CS1	noVariant	GCTGGTCTCCTAGTATATAG	TATTACCCCCTCTAGTCTAT	23	11	GAAATCCCTACACACGTCGA	ATACCAGTCATCCATGGGAG	inversion	746200	not-deletion
chr17	34091169	bl6	top-CS2	chr17	200ngCre_72h_rep1	32256909	top-CS2	noVariant	TTTAATGACCTTCGTCTGTC	ACTAAAAGAATACAAGACAT	10	3	AATCCCCAATTTAATCGATA	TGGAGTTTTTTTCATTAGCC	deletion	1834260	ecDNA
chr14	59729953	noVariant	bottom-CS1	chr17	4ugCre_72h_rep2	32256909	top-CS2	noVariant	CTCCGCCTACATAAGCCTTT	ACTAAAAGAATACAAGACAT	11	4	AACTACAACCGAAGTAACGT	TGGAGTTTTTTTCATTAGCC	translocation	translocation	not-deletion
chr17	34091169	bl6	top-CS2	chr17	4ugCre_72h_rep2	32256909	top-CS2	noVariant	TTTAATGACCTTCGTCTGTC	ACTAAAAGAATACAAGACAT	41	10	AATCCCCAATTTAATCGATA	TGGAGTTTTTTTCATTAGCC	deletion	1834260	ecDNA
chr4	127328826	bl6	bottom-CS1	chr17	4ugCre_72h_rep2	32256909	top-CS2	noVariant	GTCTCCAGCATCTTTCTAAG	ACTAAAAGAATACAAGACAT	12	7	AATCTGCAGGAGCAGTGTGA	TGGAGTTTTTTTCATTAGCC	translocation	translocation	not-deletion
chr17	34091169	bl6	top-CS2	chr17	1ugCre_72h_rep1	32256909	top-CS2	noVariant	TTTAATGACCTTCGTCTGTC	ACTAAAAGAATACAAGACAT	31	10	AATCCCCAATTTAATCGATA	TGGAGTTTTTTTCATTAGCC	deletion	1834260	ecDNA
chr17	34091169	bl6	top-CS2	chr17	1ugCre_72h_rep2	32256909	top-CS2	noVariant	TTTAATGACCTTCGTCTGTC	ACTAAAAGAATACAAGACAT	15	12	AATCCCCAATTTAATCGATA	TGGAGTTTTTTTCATTAGCC	deletion	1834260	ecDNA
chr17	34091169	bl6	top-CS2	chr17	4ugCre_72h_rep1	32256909	top-CS2	noVariant	TTTAATGACCTTCGTCTGTC	ACTAAAAGAATACAAGACAT	31	12	AATCCCCAATTTAATCGATA	TGGAGTTTTTTTCATTAGCC	deletion	1834260	ecDNA
chr9	21615138	bl6	top-CS2	chr17	200ngCre_72h_rep2	32256909	top-CS2	noVariant	CGCCTGTTGAGTTTTGTTTT	ACTAAAAGAATACAAGACAT	4	2	GGACCCATAAAGGCCCTTGC	TGGAGTTTTTTTCATTAGCC	translocation	translocation	not-deletion
chr17	43116582	bl6	top-CS2	chr3	200ngCre_72h_rep1	22107965	top-CS2	noVariant	TCTTTGTGGTTAACATTTTT	CAAGATAAATACACCACCCT	10	3	ACCAAAGAAGGCCGCTTTAT	AGACTATCCGAAGCAGTATT	translocation	translocation	not-deletion
chr8	110654935	noVariant	bottom-CS1	chr3	4ugCre_72h_rep2	22107965	top-CS2	noVariant	TTTTGCCCCCTTGCTTGCGC	CAAGATAAATACACCACCCT	4	3	CGAAGCCACCACCTGGAGAG	AGACTATCCGAAGCAGTATT	translocation	translocation	not-deletion
chr17	46613108	noVariant	bottom-CS1	chr1	200ngCre_72h_rep1	166153451	top-CS2	cast	GTGATGTACATCGATATTAT	ACTAAATAGCCCATCGAATG	12	4	CCGATTAGACATCAACAAAT	CGGTTTGTATCCGGGATCGC	translocation	translocation	not-deletion
chr1	135844250	cast	top-CS2	chr1	4ugCre_72h_rep2	166153451	top-CS2	cast	CGCCTGGCGGTAACCCAAAA	ACTAAATAGCCCATCGAATG	9	2	CTTCCCCTGCATGTCTACCG	CGGTTTGTATCCGGGATCGC	deletion	30309201	genome
chr1	119533819	cast	bottom-CS1	chr1	1ugCre_72h_rep2	166153451	top-CS2	cast	GGAAGCGCAATTTTCTTTAG	ACTAAATAGCCCATCGAATG	14	4	TAGCCATATCCTACTCCTCA	CGGTTTGTATCCGGGATCGC	inversion	46619632	not-deletion
chr17	46613108	noVariant	bottom-CS1	chr11	200ngCre_72h_rep1	4806199	top-CS2	cast	GTGATGTACATCGATATTAT	CTTTAGCCGAAATAGAAGGC	15	4	CCGATTAGACATCAACAAAT	CGTGTTTGAGATCAATCTGT	translocation	translocation	not-deletion
chr1	36844101	cast	top-CS2	chr11	4ugCre_72h_rep2	4806199	top-CS2	cast	GTGCGAAATTACAGTTTCAT	CTTTAGCCGAAATAGAAGGC	6	4	GACCCGTACTACCATTCCCC	CGTGTTTGAGATCAATCTGT	translocation	translocation	not-deletion
chr6	82705853	cast	bottom-CS1	chr11	1ugCre_72h_rep1	4806199	top-CS2	cast	GGAATGCTCATAATCGTTTC	CTTTAGCCGAAATAGAAGGC	7	2	ACACTCCTCAGCATGTCAAG	CGTGTTTGAGATCAATCTGT	translocation	translocation	not-deletion
chr11	107980790	cast	bottom-CS1	chr11	1ugCre_72h_rep2	4806199	top-CS2	cast	AGTAACTGCAGGTTTGGTTG	CTTTAGCCGAAATAGAAGGC	6	3	CCGTTATTAACATAGACGGC	CGTGTTTGAGATCAATCTGT	inversion	103174591	not-deletion
chr8	12418367	cast	top-CS2	chr11	1ugCre_72h_rep2	4806199	top-CS2	cast	ATGGTGAAAGGGTGTTTTTT	CTTTAGCCGAAATAGAAGGC	3	2	AGATAAGACACAATCGCCTC	CGTGTTTGAGATCAATCTGT	translocation	translocation	not-deletion
chr17	46843981	bl6	top-CS2	chr1	200ngCre_72h_rep1	153322297	bottom-CS1	bl6	GGTTTTTACCCTGCTTGGGG	GAAACCCCCAGTTAGCGCAC	15	4	GCAGCCATGACGCAAACTCT	TCTTTTCGGTATCCATTGAT	translocation	translocation	not-deletion
chr17	47574809	bl6	top-CS2	chr18	200ngCre_72h_rep1	14989302	bottom-CS1	bl6	GAAAGCGGTTCTATTGGTGC	GCCGCTATCCACCTTCAACA	6	2	AGCCTGTCCGAAACCAGCGA	TCCGCAGTTTATAATGTATA	translocation	translocation	not-deletion
chr18	42525189	bl6	top-CS2	chr18	1ugCre_72h_rep1	14989302	bottom-CS1	bl6	TCAGATGAGATGAAAACCTA	GCCGCTATCCACCTTCAACA	14	4	CATCGTCTAAGAGTGGTGTA	TCCGCAGTTTATAATGTATA	inversion	27535887	not-deletion
chr17	65949196	cast	bottom-CS1	chr16	200ngCre_72h_rep1	16344455	top-CS2	bl6	TTAAATTTTACGATCTTTAT	CCCATGGACACCCCAGCTCC	4	2	AAATCCGAATAAGCGGAACG	CTGGGCAAGAAATTGGTTGG	translocation	translocation	not-deletion
chr11	115998980	bl6	bottom-CS1	chr16	4ugCre_72h_rep2	16344455	top-CS2	bl6	ATGTAACAAATGTTCGATTA	CCCATGGACACCCCAGCTCC	18	6	AGACGACATGATTCGACTTG	CTGGGCAAGAAATTGGTTGG	translocation	translocation	not-deletion
chr12	100126191	bl6	top-CS2	chr16	1ugCre_72h_rep1	16344455	top-CS2	bl6	ATATACAATTTGTGCTAAAT	CCCATGGACACCCCAGCTCC	11	4	GAGACCGATGTAACTGCACA	CTGGGCAAGAAATTGGTTGG	translocation	translocation	not-deletion
chr17	78575350	cast	top-CS2	chr9	200ngCre_72h_rep1	72659305	top-CS2	bl6	GGACTAACTATAGTTTACTA	AAGAGTCAAGACGCTGTAAT	15	4	CACCACTTAAAATGGACCGA	TGGAGAGTAAATGCGCAATT	translocation	translocation	not-deletion
chr9	72170259	bl6	bottom-CS1	chr9	1ugCre_72h_rep1	72659305	top-CS2	bl6	TTCGTTTTCATTACTATTAT	AAGAGTCAAGACGCTGTAAT	16	4	AACCGATCGAGTAGACCCAG	TGGAGAGTAAATGCGCAATT	inversion	489046	not-deletion
chr9	72170259	bl6	bottom-CS1	chr9	4ugCre_72h_rep1	72659305	top-CS2	bl6	TTCGTTTTCATTACTATTAT	AAGAGTCAAGACGCTGTAAT	24	6	AACCGATCGAGTAGACCCAG	TGGAGAGTAAATGCGCAATT	inversion	489046	not-deletion
chr17	81652004	bl6	top-CS2	chr13	200ngCre_72h_rep1	112820389	bottom-CS1	bl6	TACGGTAGTTTGCGCAATTG	GCCCTGCCCCAAGAAAAAGC	7	2	ACAGAGGAAATTAGCTGGAG	TTAGTTTGGCGTGTCCCATT	translocation	translocation	not-deletion
chr4	116686849	bl6	top-CS2	chr13	4ugCre_72h_rep2	112820389	bottom-CS1	bl6	TACACTAAGTATGCGTAAAA	GCCCTGCCCCAAGAAAAAGC	8	2	GAGTTCCAACCAATTTTGGC	TTAGTTTGGCGTGTCCCATT	translocation	translocation	not-deletion
chr2	32837961	cast	top-CS2	chr13	1ugCre_72h_rep2	112820389	bottom-CS1	bl6	GTTTCGTAACATACGTTGAG	GCCCTGCCCCAAGAAAAAGC	2	2	CCTACAGCAAGATATTGAAC	TTAGTTTGGCGTGTCCCATT	translocation	translocation	not-deletion
chr6	4556456	bl6	top-CS2	chr13	1ugCre_72h_rep2	112820389	bottom-CS1	bl6	GACAATGATGTGTTCATCTC	GCCCTGCCCCAAGAAAAAGC	5	3	AACCGAAAAACACGTTCCCC	TTAGTTTGGCGTGTCCCATT	translocation	translocation	not-deletion
chr10	21842776	bl6	top-CS2	chr13	4ugCre_72h_rep1	112820389	bottom-CS1	bl6	GTGAGGTTTTTGTTGGTTCC	GCCCTGCCCCAAGAAAAAGC	4	2	TTTAACCCCTTCAGAACTAA	TTAGTTTGGCGTGTCCCATT	translocation	translocation	not-deletion
chr17	82522839	cast	top-CS2	chr17	200ngCre_72h_rep1	78348418	bottom-CS1	noVariant	TAAACATACAAAGGGTTCTA	ATAAAGCTAAACAATTACAA	15	3	CCCACCGAATCCCAATTATA	GAGTGCTTTTCGTTTGTCTA	inversion	4174421	not-deletion
chr17	82522839	cast	top-CS2	chr17	4ugCre_72h_rep2	78348418	bottom-CS1	noVariant	TAAACATACAAAGGGTTCTA	ATAAAGCTAAACAATTACAA	11	5	CCCACCGAATCCCAATTATA	GAGTGCTTTTCGTTTGTCTA	inversion	4174421	not-deletion
chr1	151945601	noVariant	bottom-CS1	chr17	1ugCre_72h_rep2	78348418	bottom-CS1	noVariant	TGCATCGACACACAAACTTT	ATAAAGCTAAACAATTACAA	24	6	GTATAAAGACCCGTAATCTG	GAGTGCTTTTCGTTTGTCTA	translocation	translocation	not-deletion
chr17	82522839	cast	top-CS2	chr17	1ugCre_72h_rep2	78348418	bottom-CS1	noVariant	TAAACATACAAAGGGTTCTA	ATAAAGCTAAACAATTACAA	20	9	CCCACCGAATCCCAATTATA	GAGTGCTTTTCGTTTGTCTA	inversion	4174421	not-deletion
chr17	82522839	cast	top-CS2	chr17	4ugCre_72h_rep1	78348418	bottom-CS1	noVariant	TAAACATACAAAGGGTTCTA	ATAAAGCTAAACAATTACAA	34	9	CCCACCGAATCCCAATTATA	GAGTGCTTTTCGTTTGTCTA	inversion	4174421	not-deletion
chr17	82522839	cast	top-CS2	chr17	200ngCre_72h_rep2	78348418	bottom-CS1	noVariant	TAAACATACAAAGGGTTCTA	ATAAAGCTAAACAATTACAA	11	2	CCCACCGAATCCCAATTATA	GAGTGCTTTTCGTTTGTCTA	inversion	4174421	not-deletion
chr17	82522839	cast	top-CS2	chr7	200ngCre_72h_rep1	130520406	bottom-CS1	cast	TAAACATACAAAGGGTTCTA	TCCATCCTAAATAGTCTGAA	10	4	CCCACCGAATCCCAATTATA	CATGCTGATTCGGCATGGAT	translocation	translocation	not-deletion
chr4	120554139	bl6	bottom-CS1	chr7	1ugCre_72h_rep1	130520406	bottom-CS1	cast	TTACGCGTCTGTCCGGTGGC	TCCATCCTAAATAGTCTGAA	17	4	ACAGCACCGACGCTCGCACT	CATGCTGATTCGGCATGGAT	translocation	translocation	not-deletion
chr11	59380230	noVariant	bottom-CS1	chr7	1ugCre_72h_rep2	130520406	bottom-CS1	cast	TTTCAGTCACGGGTTTCGGT	TCCATCCTAAATAGTCTGAA	9	3	CACCTGCAAAATTACACAGA	CATGCTGATTCGGCATGGAT	translocation	translocation	not-deletion
chr14	34548458	bl6	bottom-CS1	chr7	4ugCre_72h_rep1	130520406	bottom-CS1	cast	CTCATCGGTCTTTAGGTTAT	TCCATCCTAAATAGTCTGAA	20	5	CCAGAAAGAGCACTTCCCCG	CATGCTGATTCGGCATGGAT	translocation	translocation	not-deletion
chr17	83470475	noVariant	top-CS2	chr4	200ngCre_72h_rep1	135237339	bottom-CS1	bl6	AATGTGCATACCTGATTCTA	GAGAAGGGTATCATGCGAAC	9	3	ACGGCCCTCTAGCCCTCCTG	GATGCCGACACAATATAGCT	translocation	translocation	not-deletion
chr5	110803585	cast	top-CS2	chr4	1ugCre_72h_rep1	135237339	bottom-CS1	bl6	TTGCATTCGTGGCCGCGAAT	GAGAAGGGTATCATGCGAAC	5	2	CAACTATTTCATACAACGCC	GATGCCGACACAATATAGCT	translocation	translocation	not-deletion
chr17	83555593	cast	top-CS2	chr17	200ngCre_72h_rep1	80786493	top-CS2	cast	CGCCCGATAGTGCCTCATTC	CTTTCTTTATGCTCAAACCA	13	5	TTTTGCGCAATCGCCTACTA	TGAGTTTGTGTGTTCGCATA	deletion	2769100	ecDNA
chr17	83555593	cast	top-CS2	chr17	4ugCre_72h_rep2	80786493	top-CS2	cast	CGCCCGATAGTGCCTCATTC	CTTTCTTTATGCTCAAACCA	7	4	TTTTGCGCAATCGCCTACTA	TGAGTTTGTGTGTTCGCATA	deletion	2769100	ecDNA
chr17	83555593	cast	top-CS2	chr17	1ugCre_72h_rep1	80786493	top-CS2	cast	CGCCCGATAGTGCCTCATTC	CTTTCTTTATGCTCAAACCA	30	9	TTTTGCGCAATCGCCTACTA	TGAGTTTGTGTGTTCGCATA	deletion	2769100	ecDNA
chr17	83555593	cast	top-CS2	chr17	1ugCre_72h_rep2	80786493	top-CS2	cast	CGCCCGATAGTGCCTCATTC	CTTTCTTTATGCTCAAACCA	5	4	TTTTGCGCAATCGCCTACTA	TGAGTTTGTGTGTTCGCATA	deletion	2769100	ecDNA
chr17	83555593	cast	top-CS2	chr17	4ugCre_72h_rep1	80786493	top-CS2	cast	CGCCCGATAGTGCCTCATTC	CTTTCTTTATGCTCAAACCA	19	6	TTTTGCGCAATCGCCTACTA	TGAGTTTGTGTGTTCGCATA	deletion	2769100	ecDNA
chr17	84758906	bl6	bottom-CS1	chr17	200ngCre_72h_rep1	85249756	top-CS2	bl6	TACTTCTCGGTGTGTACCGT	CCATACCACCAAATAACGCG	11	4	TAGACCCCGCAAAAAGGGTC	AATTCGACTTAGAAGTAGTT	inversion	490850	not-deletion
chr17	84758906	bl6	bottom-CS1	chr17	4ugCre_72h_rep2	85249756	top-CS2	bl6	TACTTCTCGGTGTGTACCGT	CCATACCACCAAATAACGCG	27	12	TAGACCCCGCAAAAAGGGTC	AATTCGACTTAGAAGTAGTT	inversion	490850	not-deletion
chr17	84758906	bl6	bottom-CS1	chr17	1ugCre_72h_rep1	85249756	top-CS2	bl6	TACTTCTCGGTGTGTACCGT	CCATACCACCAAATAACGCG	73	26	TAGACCCCGCAAAAAGGGTC	AATTCGACTTAGAAGTAGTT	inversion	490850	not-deletion
chr17	84758906	bl6	bottom-CS1	chr17	1ugCre_72h_rep2	85249756	top-CS2	bl6	TACTTCTCGGTGTGTACCGT	CCATACCACCAAATAACGCG	42	14	TAGACCCCGCAAAAAGGGTC	AATTCGACTTAGAAGTAGTT	inversion	490850	not-deletion
chr17	84758906	bl6	bottom-CS1	chr17	4ugCre_72h_rep1	85249756	top-CS2	bl6	TACTTCTCGGTGTGTACCGT	CCATACCACCAAATAACGCG	32	9	TAGACCCCGCAAAAAGGGTC	AATTCGACTTAGAAGTAGTT	inversion	490850	not-deletion
chr17	84758906	bl6	bottom-CS1	chr17	200ngCre_72h_rep2	85249756	top-CS2	bl6	TACTTCTCGGTGTGTACCGT	CCATACCACCAAATAACGCG	13	4	TAGACCCCGCAAAAAGGGTC	AATTCGACTTAGAAGTAGTT	inversion	490850	not-deletion
chr17	85249756	bl6	top-CS2	chr17	200ngCre_72h_rep1	84758906	bottom-CS1	bl6	AATTCGACTTAGAAGTAGTT	TAGACCCCGCAAAAAGGGTC	15	5	CCATACCACCAAATAACGCG	TACTTCTCGGTGTGTACCGT	inversion	490850	not-deletion
chr17	35489050	bl6	bottom-CS1	chr17	4ugCre_72h_rep2	84758906	bottom-CS1	bl6	AATGGGCGATGTTGGAGTGC	TAGACCCCGCAAAAAGGGTC	2	2	GATCACCAAACGATACTCCC	TACTTCTCGGTGTGTACCGT	deletion	49269856	ecDNA
chr17	85249756	bl6	top-CS2	chr17	4ugCre_72h_rep2	84758906	bottom-CS1	bl6	AATTCGACTTAGAAGTAGTT	TAGACCCCGCAAAAAGGGTC	39	20	CCATACCACCAAATAACGCG	TACTTCTCGGTGTGTACCGT	inversion	490850	not-deletion
chr17	87351553	cast	top-CS2	chr17	4ugCre_72h_rep2	84758906	bottom-CS1	bl6	GAGCCTTTGTATTCAGACGT	TAGACCCCGCAAAAAGGGTC	8	3	TGATCCAGAAAACACCACAC	TACTTCTCGGTGTGTACCGT	translocation	translocation	not-deletion
chr17	85249756	bl6	top-CS2	chr17	1ugCre_72h_rep1	84758906	bottom-CS1	bl6	AATTCGACTTAGAAGTAGTT	TAGACCCCGCAAAAAGGGTC	25	7	CCATACCACCAAATAACGCG	TACTTCTCGGTGTGTACCGT	inversion	490850	not-deletion
chr17	85249756	bl6	top-CS2	chr17	1ugCre_72h_rep2	84758906	bottom-CS1	bl6	AATTCGACTTAGAAGTAGTT	TAGACCCCGCAAAAAGGGTC	36	13	CCATACCACCAAATAACGCG	TACTTCTCGGTGTGTACCGT	inversion	490850	not-deletion
chr17	85249756	bl6	top-CS2	chr17	4ugCre_72h_rep1	84758906	bottom-CS1	bl6	AATTCGACTTAGAAGTAGTT	TAGACCCCGCAAAAAGGGTC	39	15	CCATACCACCAAATAACGCG	TACTTCTCGGTGTGTACCGT	inversion	490850	not-deletion
chr17	35489050	bl6	bottom-CS1	chr17	200ngCre_72h_rep2	84758906	bottom-CS1	bl6	AATGGGCGATGTTGGAGTGC	TAGACCCCGCAAAAAGGGTC	15	4	GATCACCAAACGATACTCCC	TACTTCTCGGTGTGTACCGT	deletion	49269856	ecDNA
chr17	85249756	bl6	top-CS2	chr17	200ngCre_72h_rep2	84758906	bottom-CS1	bl6	AATTCGACTTAGAAGTAGTT	TAGACCCCGCAAAAAGGGTC	25	8	CCATACCACCAAATAACGCG	TACTTCTCGGTGTGTACCGT	inversion	490850	not-deletion
chr18	3401607	noVariant	bottom-CS1	chr4	200ngCre_72h_rep1	140642249	top-CS2	cast	GGTTATTGATTGCTACACTA	ACGCTTTACGCACTATAGCT	15	4	CGCCCACTATCCCTTGTTGT	TTAGAACTACTTAGGTGGAG	translocation	translocation	not-deletion
chr6	120902461	bl6	top-CS2	chr4	4ugCre_72h_rep2	140642249	top-CS2	cast	GGTTTCGTGCCTGCTCAGAG	ACGCTTTACGCACTATAGCT	6	3	GACGGTCATAAACTAAAAAA	TTAGAACTACTTAGGTGGAG	translocation	translocation	not-deletion
chr18	3836972	noVariant	top-CS2	chr17	200ngCre_72h_rep1	82522839	top-CS2	cast	TAGAAGATCCCTGCTATGCG	CCCACCGAATCCCAATTATA	7	4	AGTTACCGCAAAGTATTTAT	TAAACATACAAAGGGTTCTA	translocation	translocation	not-deletion
chr17	78348418	noVariant	bottom-CS1	chr17	4ugCre_72h_rep2	82522839	top-CS2	cast	GAGTGCTTTTCGTTTGTCTA	CCCACCGAATCCCAATTATA	15	8	ATAAAGCTAAACAATTACAA	TAAACATACAAAGGGTTCTA	inversion	4174421	not-deletion
chr17	78348418	noVariant	bottom-CS1	chr17	1ugCre_72h_rep1	82522839	top-CS2	cast	GAGTGCTTTTCGTTTGTCTA	CCCACCGAATCCCAATTATA	14	4	ATAAAGCTAAACAATTACAA	TAAACATACAAAGGGTTCTA	inversion	4174421	not-deletion
chr17	78348418	noVariant	bottom-CS1	chr17	1ugCre_72h_rep2	82522839	top-CS2	cast	GAGTGCTTTTCGTTTGTCTA	CCCACCGAATCCCAATTATA	21	9	ATAAAGCTAAACAATTACAA	TAAACATACAAAGGGTTCTA	inversion	4174421	not-deletion
chr3	25915467	noVariant	top-CS2	chr17	1ugCre_72h_rep2	82522839	top-CS2	cast	ATACACGGTACCGCCATATC	CCCACCGAATCCCAATTATA	22	5	AACGAGCAAACTCAATGAAG	TAAACATACAAAGGGTTCTA	translocation	translocation	not-deletion
chr18	4238013	noVariant	bottom-CS1	chr18	200ngCre_72h_rep1	42221244	bottom-CS1	bl6	CGATGTGCTAATTCGTAGGT	AAAGCTCGCGGCCACATCAC	20	4	TATGCAAATGGTGCCAAAAC	GTGTTGACTCATGGGATGAG	deletion	37983231	ecDNA
chr18	4238013	noVariant	bottom-CS1	chr18	4ugCre_72h_rep2	42221244	bottom-CS1	bl6	CGATGTGCTAATTCGTAGGT	AAAGCTCGCGGCCACATCAC	19	5	TATGCAAATGGTGCCAAAAC	GTGTTGACTCATGGGATGAG	deletion	37983231	ecDNA
chr1	82845352	bl6	top-CS2	chr18	4ugCre_72h_rep1	42221244	bottom-CS1	bl6	ATACATTGTGGCTTTCAGTT	AAAGCTCGCGGCCACATCAC	12	4	GAACTGATGCCTATATTAAA	GTGTTGACTCATGGGATGAG	translocation	translocation	not-deletion
chr18	4238013	noVariant	bottom-CS1	chr18	4ugCre_72h_rep1	42221244	bottom-CS1	bl6	CGATGTGCTAATTCGTAGGT	AAAGCTCGCGGCCACATCAC	12	4	TATGCAAATGGTGCCAAAAC	GTGTTGACTCATGGGATGAG	deletion	37983231	ecDNA
chr18	6216070	cast	top-CS2	chr2	200ngCre_72h_rep1	122111266	bottom-CS1	bl6	ACTTTTTGGTGCGCTGGGAG	GCGGAAACACACATAATTGA	9	2	GCGTTGGATCGAAATCATTC	CATGTGCCATTTGCGTCTTT	translocation	translocation	not-deletion
chr7	34235173	bl6	bottom-CS1	chr2	1ugCre_72h_rep2	122111266	bottom-CS1	bl6	AGTGTTGTACGCGATTTATT	GCGGAAACACACATAATTGA	10	4	CACAGCTACCTAGGAGCCTG	CATGTGCCATTTGCGTCTTT	translocation	translocation	not-deletion
chr18	9094620	cast	top-CS2	chr10	200ngCre_72h_rep1	4569019	top-CS2	noVariant	TGTAAAGTGGTTTTGCAGTA	TGGGACAGGCATTTTTATGC	9	2	GACCATAATGGTACTGATGT	TCTATTCTTAGTGGCGTCGT	translocation	translocation	not-deletion
chr18	10762697	cast	bottom-CS1	chr18	200ngCre_72h_rep1	9712171	bottom-CS1	cast	GTATTTGAGAATGACGTATG	ATGTCGTCACCACAGACTCC	10	5	GATATTCTTAACCGGTACAT	GTTATATTTTTGGGTACGTT	deletion	1050526	genome
chr18	10762697	cast	bottom-CS1	chr18	1ugCre_72h_rep1	9712171	bottom-CS1	cast	GTATTTGAGAATGACGTATG	ATGTCGTCACCACAGACTCC	14	4	GATATTCTTAACCGGTACAT	GTTATATTTTTGGGTACGTT	deletion	1050526	genome
chr18	76301654	cast	top-CS2	chr18	1ugCre_72h_rep1	9712171	bottom-CS1	cast	ATTCAATCATTGAAAATACG	ATGTCGTCACCACAGACTCC	7	2	TACAAAGTACTACTCCCCAT	GTTATATTTTTGGGTACGTT	inversion	66589483	not-deletion
chr18	10762697	cast	bottom-CS1	chr18	1ugCre_72h_rep2	9712171	bottom-CS1	cast	GTATTTGAGAATGACGTATG	ATGTCGTCACCACAGACTCC	32	11	GATATTCTTAACCGGTACAT	GTTATATTTTTGGGTACGTT	deletion	1050526	genome
chr7	30634422	cast	top-CS2	chr18	1ugCre_72h_rep2	9712171	bottom-CS1	cast	GTTGTGTATCTCAGTTGACA	ATGTCGTCACCACAGACTCC	15	3	AGACAAATAGACGAAGATTA	GTTATATTTTTGGGTACGTT	translocation	translocation	not-deletion
chr18	10762697	cast	bottom-CS1	chr18	4ugCre_72h_rep1	9712171	bottom-CS1	cast	GTATTTGAGAATGACGTATG	ATGTCGTCACCACAGACTCC	33	7	GATATTCTTAACCGGTACAT	GTTATATTTTTGGGTACGTT	deletion	1050526	genome
chr18	10762697	cast	bottom-CS1	chr18	200ngCre_72h_rep2	9712171	bottom-CS1	cast	GTATTTGAGAATGACGTATG	ATGTCGTCACCACAGACTCC	11	3	GATATTCTTAACCGGTACAT	GTTATATTTTTGGGTACGTT	deletion	1050526	genome
chr18	10865952	bl6	bottom-CS1	chr16	200ngCre_72h_rep1	13657132	bottom-CS1	bl6	ACAGGTAGAGTGGTTGTTCG	CCACATGGCAGCAAAGCGAT	6	3	TGCTTTCGTCCCCTAGAACA	TACTTCATCGGTATCTGCAA	translocation	translocation	not-deletion
chr13	30932388	cast	top-CS2	chr16	4ugCre_72h_rep2	13657132	bottom-CS1	bl6	TGCATTAGTATCGGGCCAAT	CCACATGGCAGCAAAGCGAT	6	2	TCAGCCAAAGCATCTGAAGC	TACTTCATCGGTATCTGCAA	translocation	translocation	not-deletion
chr18	35553904	cast	top-CS2	chr18	200ngCre_72h_rep1	77713194	top-CS2	cast	TACTTAAACACGGTTCACTA	TAACGCCCGCATATACAAAC	9	2	CACGGCCTGGTTGTCTACAT	TGATGCAAAGGCACCGTGGA	deletion	42159290	genome
chr18	35553904	cast	top-CS2	chr18	4ugCre_72h_rep2	77713194	top-CS2	cast	TACTTAAACACGGTTCACTA	TAACGCCCGCATATACAAAC	7	2	CACGGCCTGGTTGTCTACAT	TGATGCAAAGGCACCGTGGA	deletion	42159290	genome
chr15	80153371	cast	bottom-CS1	chr18	4ugCre_72h_rep1	77713194	top-CS2	cast	TGAGTTTAAGAAATGTCGCC	TAACGCCCGCATATACAAAC	3	2	CCCAGTACCTCCAGCCGAAA	TGATGCAAAGGCACCGTGGA	translocation	translocation	not-deletion
chr18	35606709	bl6	bottom-CS1	chr18	200ngCre_72h_rep1	37883569	bottom-CS1	bl6	CGTGTCCACATCTGGGGTTG	GCGCAGGCCCATGACCGTAA	11	4	AATGTGATATCAGACACGTA	TATCGGCGGTCAATTTTAGG	deletion	2276860	ecDNA
chr18	35606709	bl6	bottom-CS1	chr18	1ugCre_72h_rep1	37883569	bottom-CS1	bl6	CGTGTCCACATCTGGGGTTG	GCGCAGGCCCATGACCGTAA	29	9	AATGTGATATCAGACACGTA	TATCGGCGGTCAATTTTAGG	deletion	2276860	ecDNA
chr18	35606709	bl6	bottom-CS1	chr18	1ugCre_72h_rep2	37883569	bottom-CS1	bl6	CGTGTCCACATCTGGGGTTG	GCGCAGGCCCATGACCGTAA	21	8	AATGTGATATCAGACACGTA	TATCGGCGGTCAATTTTAGG	deletion	2276860	ecDNA
chr18	38213415	noVariant	top-CS2	chr4	200ngCre_72h_rep1	43314619	top-CS2	bl6	ATATTGTATTTGATCATTAT	GTAAGCCGATAGATGAAACG	7	2	AATGGTGTCGCTAGTACGCG	TGGTTTTTGGATGACAAGCG	translocation	translocation	not-deletion
chr7	46221084	bl6	bottom-CS1	chr4	4ugCre_72h_rep1	43314619	top-CS2	bl6	GTGGGGGATACCTTGTCCTC	GTAAGCCGATAGATGAAACG	15	2	AACGTTTCACCCTATCCGTT	TGGTTTTTGGATGACAAGCG	translocation	translocation	not-deletion
chr18	38260040	cast	bottom-CS1	chr13	200ngCre_72h_rep1	98562583	top-CS2	bl6	TGGGGAGGCCAGGGTTTAGT	GTAGCTGACATAAGCCGCTG	8	2	GCTTATACCTAATGCTCCAC	ATGTAGAAGAGCTCTTTGTA	translocation	translocation	not-deletion
chr15	80099638	cast	top-CS2	chr13	4ugCre_72h_rep2	98562583	top-CS2	bl6	CTAGCCGGCTCCATTTCTTG	GTAGCTGACATAAGCCGCTG	6	3	AGTCGGGTCCATATCCCCAC	ATGTAGAAGAGCTCTTTGTA	translocation	translocation	not-deletion
chr18	46613788	bl6	bottom-CS1	chr18	200ngCre_72h_rep1	42309484	top-CS2	bl6	CGAGTGTTAGATGCCGTATT	ACTACCCCATTTCATGCGTC	3	2	CCTAATTGTTAAGCTTCAGC	GTTTAGCGTGGTTTTTAATA	inversion	4304304	not-deletion
chr18	51825931	cast	bottom-CS1	chr1	200ngCre_72h_rep1	164340595	bottom-CS1	cast	CTTTGTTCTTAGTAGCTGAA	TGACCCATGTCAACACTGGA	10	2	GCGTTTCGGCAAAGCGCAGG	TGATAGTGGGTTATTATCGC	translocation	translocation	not-deletion
chr14	87501380	bl6	top-CS2	chr1	1ugCre_72h_rep1	164340595	bottom-CS1	cast	GGTCTCACGAAAATAGTAGA	TGACCCATGTCAACACTGGA	13	2	ATCCACGCCTGCGGTAAATA	TGATAGTGGGTTATTATCGC	translocation	translocation	not-deletion
chr18	72317911	bl6	bottom-CS1	chr10	200ngCre_72h_rep1	120227608	top-CS2	bl6	CCGTGCAGGACGACATTTAT	CATATCCTTGCACAGTGGGG	18	3	ACTCTCCCTCAAGTTCATCA	CAGATGATTGTATATTTACG	translocation	translocation	not-deletion
chr9	95614223	bl6	bottom-CS1	chr10	1ugCre_72h_rep1	120227608	top-CS2	bl6	GTTATATTTTTCTGGTTGAG	CATATCCTTGCACAGTGGGG	10	4	CCTAGCAGAGCACCGGTGCA	CAGATGATTGTATATTTACG	translocation	translocation	not-deletion
chr16	94658638	cast	top-CS2	chr10	1ugCre_72h_rep2	120227608	top-CS2	bl6	ATCGGTCTCCGATTATTTTT	CATATCCTTGCACAGTGGGG	4	3	GGGAACTTGCGAGTAATAAA	CAGATGATTGTATATTTACG	translocation	translocation	not-deletion
chr10	34017089	bl6	bottom-CS1	chr10	4ugCre_72h_rep1	120227608	top-CS2	bl6	TGTCTGTGCCAAGTAGTTTG	CATATCCTTGCACAGTGGGG	5	2	GTCAAACAAATACCTCCGAG	CAGATGATTGTATATTTACG	inversion	86210519	not-deletion
chr18	83062650	bl6	top-CS2	chr3	200ngCre_72h_rep1	68690006	top-CS2	cast	TTTACGATCCCGGCTTTGCA	AGACCCGCCCAGTGAATCTC	7	5	CGAAATCTCAAATGCTATAG	TTCCATTGCTTGTTAACAGT	translocation	translocation	not-deletion
chr18	83372445	bl6	top-CS2	chr19	200ngCre_72h_rep1	28167277	bottom-CS1	cast	TTCTCGGGTCAAGGTTGTTA	ACAACCTAGACTACTTATTC	23	2	GAGCACAGACTCCCCAAACA	TCTTAGCTCGAGACCCTCCG	translocation	translocation	not-deletion
chr19	7266936	cast	top-CS2	chr9	200ngCre_72h_rep1	102780833	top-CS2	noVariant	GTTTTCTTTTCGGGGTGAAG	CCGCCCTTCATGTTCTACTA	2	2	CCGACCGACCCCCACAAATC	TAGCTTGTCTTATTGCGAAC	translocation	translocation	not-deletion
chr9	103386125	cast	bottom-CS1	chr9	4ugCre_72h_rep2	102780833	top-CS2	noVariant	GAAATGATGTTTTGGCTAGC	CCGCCCTTCATGTTCTACTA	9	3	TGTATACCCCAACCGGTCTG	TAGCTTGTCTTATTGCGAAC	inversion	605292	not-deletion
chr10	22325553	noVariant	top-CS2	chr9	1ugCre_72h_rep1	102780833	top-CS2	noVariant	GGTCGACTTTGTTCTATGAC	CCGCCCTTCATGTTCTACTA	11	2	CCTTTCAAACAACGAAGACA	TAGCTTGTCTTATTGCGAAC	translocation	translocation	not-deletion
chr9	103386125	cast	bottom-CS1	chr9	1ugCre_72h_rep1	102780833	top-CS2	noVariant	GAAATGATGTTTTGGCTAGC	CCGCCCTTCATGTTCTACTA	16	7	TGTATACCCCAACCGGTCTG	TAGCTTGTCTTATTGCGAAC	inversion	605292	not-deletion
chr9	84921458	cast	bottom-CS1	chr9	1ugCre_72h_rep2	102780833	top-CS2	noVariant	TCCGGGGAATTTTTAGATTT	CCGCCCTTCATGTTCTACTA	15	5	TAGACGAGAAATGCTGCCCG	TAGCTTGTCTTATTGCGAAC	inversion	17859375	not-deletion
chr9	103386125	cast	bottom-CS1	chr9	1ugCre_72h_rep2	102780833	top-CS2	noVariant	GAAATGATGTTTTGGCTAGC	CCGCCCTTCATGTTCTACTA	23	9	TGTATACCCCAACCGGTCTG	TAGCTTGTCTTATTGCGAAC	inversion	605292	not-deletion
chr9	103386125	cast	bottom-CS1	chr9	200ngCre_72h_rep2	102780833	top-CS2	noVariant	GAAATGATGTTTTGGCTAGC	CCGCCCTTCATGTTCTACTA	3	2	TGTATACCCCAACCGGTCTG	TAGCTTGTCTTATTGCGAAC	inversion	605292	not-deletion
chr19	12829868	cast	bottom-CS1	chr16	200ngCre_72h_rep1	37011622	bottom-CS1	noVariant	CCAACCGCACTGCCTAGTCG	GGACAGACTACAGTAAATCA	4	2	ATCCGGGCCCCGAGGCTGAA	AATCTTTAATGTTTTAGTTC	translocation	translocation	not-deletion
chr19	22952913	cast	top-CS2	chr8	200ngCre_72h_rep1	32040101	bottom-CS1	cast	TGTGCTTTCTAATATTGAGA	ACCCCAGTCAAAACCTGGGA	7	3	TACAAGTGAATCACAGGAGG	CGGCGGTGTAGAGTTAGGTT	translocation	translocation	not-deletion
chr19	28167277	cast	bottom-CS1	chr19	200ngCre_72h_rep1	18068978	top-CS2	cast	TCTTAGCTCGAGACCCTCCG	TGTATCAATCTCTGACGAAA	14	4	ACAACCTAGACTACTTATTC	AGGTACTTCTCCTGTTTCTG	inversion	10098299	not-deletion
chr19	28167277	cast	bottom-CS1	chr19	1ugCre_72h_rep2	18068978	top-CS2	cast	TCTTAGCTCGAGACCCTCCG	TGTATCAATCTCTGACGAAA	5	3	ACAACCTAGACTACTTATTC	AGGTACTTCTCCTGTTTCTG	inversion	10098299	not-deletion
chr19	37453243	bl6	top-CS2	chr17	200ngCre_72h_rep1	45917152	bottom-CS1	bl6	GCGTGAGATTTTAGAAGTTG	TGCGTCGCAAAAACCCTGTA	18	5	CCCGGCGGCAACTATTAACT	AGATTTTTTAAAGCGTTCTA	translocation	translocation	not-deletion
chr14	61674044	bl6	bottom-CS1	chr17	4ugCre_72h_rep2	45917152	bottom-CS1	bl6	TTATTAATTCTAATCTCCTA	TGCGTCGCAAAAACCCTGTA	6	2	TCCGAGACACCCCGAAGATC	AGATTTTTTAAAGCGTTCTA	translocation	translocation	not-deletion
chr17	47528022	cast	top-CS2	chr17	200ngCre_72h_rep2	45917152	bottom-CS1	bl6	TTGTAAGATTGGTTAATTCG	TGCGTCGCAAAAACCCTGTA	6	2	TAAAATGGTAATAAGTGATC	AGATTTTTTAAAGCGTTCTA	translocation	translocation	not-deletion
chr19	40762242	cast	top-CS2	chr11	200ngCre_72h_rep1	102327315	bottom-CS1	cast	TATTTCAAGTTGGTCCTCTG	CAATAACCATATGATTAGAT	3	2	ACCAAACGACGTTCCACGAC	GGACGGTCAGTTCTTCGGAT	translocation	translocation	not-deletion
chr18	55136352	noVariant	bottom-CS1	chr11	4ugCre_72h_rep2	102327315	bottom-CS1	cast	TAGAGGTAACCCAATTGGCG	CAATAACCATATGATTAGAT	4	2	CATCGCGACCAAAGTGCGCT	GGACGGTCAGTTCTTCGGAT	translocation	translocation	not-deletion
chr10	108411665	bl6	bottom-CS1	chr11	1ugCre_72h_rep1	102327315	bottom-CS1	cast	TTAATGCCGGACCGTTAGTA	CAATAACCATATGATTAGAT	2	2	ATGCAAAAATGTCTGACCTG	GGACGGTCAGTTCTTCGGAT	translocation	translocation	not-deletion
chr11	29703332	bl6	bottom-CS1	chr11	1ugCre_72h_rep2	102327315	bottom-CS1	cast	CTATTTCGTGTGACTAAACG	CAATAACCATATGATTAGAT	8	2	AATACCGGCATGTACTAAAA	GGACGGTCAGTTCTTCGGAT	translocation	translocation	not-deletion
chr3	153912512	cast	top-CS2	chr11	4ugCre_72h_rep1	102327315	bottom-CS1	cast	GTCGAGAGTTGGTGAACTAG	CAATAACCATATGATTAGAT	6	3	GCTCCGAAAGCCGAATACAA	GGACGGTCAGTTCTTCGGAT	translocation	translocation	not-deletion
chr19	42374982	bl6	bottom-CS1	chr6	200ngCre_72h_rep1	39445012	bottom-CS1	noVariant	ATCTTAGATAGAAGGATATA	ATACGATAAGCATACCCGAC	12	2	CGGCCCCGTTCTAGGCAGGC	AAGTAAGTGTCGGTGCCGCT	translocation	translocation	not-deletion
chr6	70986278	cast	top-CS2	chr6	4ugCre_72h_rep2	39445012	bottom-CS1	noVariant	CGGATCTGACAAGTTAATAG	ATACGATAAGCATACCCGAC	5	2	TAGACTCCTAGACTACATTA	AAGTAAGTGTCGGTGCCGCT	inversion	31541266	not-deletion
chr19	43504529	noVariant	top-CS2	chr3	200ngCre_72h_rep1	108434412	top-CS2	cast	TATTTAGCTGACTGGAACTT	ATAAACCTCCCGCGCATTGT	10	4	GAAAAGAACGCGCTATGAGC	TTCCAAGTTCGTTGTACGTT	translocation	translocation	not-deletion
chr6	53874213	cast	bottom-CS1	chr3	1ugCre_72h_rep1	108434412	top-CS2	cast	TAAAATACTTTCTGCGTTAT	ATAAACCTCCCGCGCATTGT	5	2	ACCCTAAAAGCCCACCCTGA	TTCCAAGTTCGTTGTACGTT	translocation	translocation	not-deletion
chr5	99977863	bl6	bottom-CS1	chr3	1ugCre_72h_rep2	108434412	top-CS2	cast	AACGCATTATGGCGTACCTT	ATAAACCTCCCGCGCATTGT	7	4	ACCATAACCTGCACTAACTG	TTCCAAGTTCGTTGTACGTT	translocation	translocation	not-deletion
chr19	44911344	cast	top-CS2	chrX	200ngCre_72h_rep1	47730358	top-CS2	bl6	TGTTTCAACGAGCGGAGATT	ACTTAGAAGCAAATACAGTT	7	5	ACTATAGCCTATAACTTCTA	TTAATTTGCCTGTATATTGA	translocation	translocation	not-deletion
chr19	45361876	bl6	bottom-CS1	chr19	200ngCre_72h_rep1	44247362	top-CS2	bl6	TTGGTAAGTTTTGAATCCTT	TATTCTAACACGCCAGTTAA	7	2	AATCAACCAACGATACATAT	TCTTGGTTTCCTTGAGGATT	inversion	1114514	not-deletion
chr19	45361876	bl6	bottom-CS1	chr19	4ugCre_72h_rep2	44247362	top-CS2	bl6	TTGGTAAGTTTTGAATCCTT	TATTCTAACACGCCAGTTAA	26	7	AATCAACCAACGATACATAT	TCTTGGTTTCCTTGAGGATT	inversion	1114514	not-deletion
chr19	45361876	bl6	bottom-CS1	chr19	1ugCre_72h_rep1	44247362	top-CS2	bl6	TTGGTAAGTTTTGAATCCTT	TATTCTAACACGCCAGTTAA	10	5	AATCAACCAACGATACATAT	TCTTGGTTTCCTTGAGGATT	inversion	1114514	not-deletion
chr19	57098219	cast	top-CS2	chr4	200ngCre_72h_rep1	43977409	bottom-CS1	bl6	TACTAATGTCGGCGGAACTG	CGCAATCAGGCAAACAACCC	19	2	ACACACAACAAAACGCATGG	GGATTTGTACTTTGCTGGTG	translocation	translocation	not-deletion
chr11	104421551	bl6	bottom-CS1	chr4	4ugCre_72h_rep1	43977409	bottom-CS1	bl6	GGTCTTCATCTTGGATTTTT	CGCAATCAGGCAAACAACCC	3	2	TGCACGAACAAGTCATGGAT	GGATTTGTACTTTGCTGGTG	translocation	translocation	not-deletion
chr10	115200387	cast	top-CS2	chr4	200ngCre_72h_rep2	43977409	bottom-CS1	bl6	TCTCGTTCAACGGTTCGACT	CGCAATCAGGCAAACAACCC	9	3	GTTATTTGTAACGATCACTA	GGATTTGTACTTTGCTGGTG	translocation	translocation	not-deletion
chr2	4141840	cast	bottom-CS1	chr8	200ngCre_72h_rep1	33896710	top-CS2	cast	TGTATTGGCTCTTCATTGTT	AGTCAGATCACACCTACTGA	4	2	GAACCGAAGTATTAATAGGC	CAGGTGGTTTGTGAGTATTT	translocation	translocation	not-deletion
chr7	140137901	cast	bottom-CS1	chr8	4ugCre_72h_rep1	33896710	top-CS2	cast	AATTGGTGGTAGATTTGGTA	AGTCAGATCACACCTACTGA	23	3	TCAACAACGAAATGCGTGGG	CAGGTGGTTTGTGAGTATTT	translocation	translocation	not-deletion
chr2	4586504	cast	bottom-CS1	chr1	200ngCre_72h_rep1	153312240	bottom-CS1	bl6	ACGCGTCTTTCCACCATGCT	CAGCACAAAAATAGAGTCCA	12	4	TACCTAACTATCTAAAGCAG	GTACTACAGTTCTTTGTTTT	translocation	translocation	not-deletion
chr17	35918897	noVariant	top-CS2	chr1	4ugCre_72h_rep2	153312240	bottom-CS1	bl6	AATATCTGCATATTCTTTGT	CAGCACAAAAATAGAGTCCA	7	3	ACCTATACGTATGATTAATT	GTACTACAGTTCTTTGTTTT	translocation	translocation	not-deletion
chr1	162739340	bl6	bottom-CS1	chr1	4ugCre_72h_rep1	153312240	bottom-CS1	bl6	CTCTGGCCTTTCTGTCATAG	CAGCACAAAAATAGAGTCCA	11	4	TTAACTACAGCGAGGACTCC	GTACTACAGTTCTTTGTTTT	deletion	9427100	genome
chr2	5008110	bl6	bottom-CS1	chr1	200ngCre_72h_rep1	174072269	bottom-CS1	noVariant	CACTTTTCAGGAGAGTACTC	CGGTTCATCCAACAATCAAG	6	4	CTTAAACAAGTCGCATCCCA	AGATCGAAATGTCTTTTTTG	translocation	translocation	not-deletion
chr2	5008110	bl6	bottom-CS1	chr1	4ugCre_72h_rep2	174072269	bottom-CS1	noVariant	CACTTTTCAGGAGAGTACTC	CGGTTCATCCAACAATCAAG	20	6	CTTAAACAAGTCGCATCCCA	AGATCGAAATGTCTTTTTTG	translocation	translocation	not-deletion
chr2	5008110	bl6	bottom-CS1	chr1	1ugCre_72h_rep2	174072269	bottom-CS1	noVariant	CACTTTTCAGGAGAGTACTC	CGGTTCATCCAACAATCAAG	18	7	CTTAAACAAGTCGCATCCCA	AGATCGAAATGTCTTTTTTG	translocation	translocation	not-deletion
chr2	5880410	cast	bottom-CS1	chr2	200ngCre_72h_rep1	6099208	bottom-CS1	cast	TGAATTGTCTCAGTTACGGA	AACACTACAAAAGACCTGTG	17	6	GACTTAACAACACCCCTAAA	TATTTAGACCTTGTAGAAAA	deletion	218798	ecDNA
chr2	5880410	cast	bottom-CS1	chr2	4ugCre_72h_rep2	6099208	bottom-CS1	cast	TGAATTGTCTCAGTTACGGA	AACACTACAAAAGACCTGTG	93	28	GACTTAACAACACCCCTAAA	TATTTAGACCTTGTAGAAAA	deletion	218798	ecDNA
chr2	5880410	cast	bottom-CS1	chr2	1ugCre_72h_rep1	6099208	bottom-CS1	cast	TGAATTGTCTCAGTTACGGA	AACACTACAAAAGACCTGTG	88	27	GACTTAACAACACCCCTAAA	TATTTAGACCTTGTAGAAAA	deletion	218798	ecDNA
chr2	5880410	cast	bottom-CS1	chr2	1ugCre_72h_rep2	6099208	bottom-CS1	cast	TGAATTGTCTCAGTTACGGA	AACACTACAAAAGACCTGTG	116	41	GACTTAACAACACCCCTAAA	TATTTAGACCTTGTAGAAAA	deletion	218798	ecDNA
chr2	5880410	cast	bottom-CS1	chr2	4ugCre_72h_rep1	6099208	bottom-CS1	cast	TGAATTGTCTCAGTTACGGA	AACACTACAAAAGACCTGTG	37	13	GACTTAACAACACCCCTAAA	TATTTAGACCTTGTAGAAAA	deletion	218798	ecDNA
chr2	5880410	cast	bottom-CS1	chr2	200ngCre_72h_rep2	6099208	bottom-CS1	cast	TGAATTGTCTCAGTTACGGA	AACACTACAAAAGACCTGTG	31	10	GACTTAACAACACCCCTAAA	TATTTAGACCTTGTAGAAAA	deletion	218798	ecDNA
chr2	6099208	cast	bottom-CS1	chr2	200ngCre_72h_rep1	5880410	bottom-CS1	cast	TATTTAGACCTTGTAGAAAA	GACTTAACAACACCCCTAAA	7	2	AACACTACAAAAGACCTGTG	TGAATTGTCTCAGTTACGGA	deletion	218798	genome
chr2	6099208	cast	bottom-CS1	chr2	1ugCre_72h_rep1	5880410	bottom-CS1	cast	TATTTAGACCTTGTAGAAAA	GACTTAACAACACCCCTAAA	16	6	AACACTACAAAAGACCTGTG	TGAATTGTCTCAGTTACGGA	deletion	218798	genome
chr2	6099208	cast	bottom-CS1	chr2	1ugCre_72h_rep2	5880410	bottom-CS1	cast	TATTTAGACCTTGTAGAAAA	GACTTAACAACACCCCTAAA	11	4	AACACTACAAAAGACCTGTG	TGAATTGTCTCAGTTACGGA	deletion	218798	genome
chr2	6099208	cast	bottom-CS1	chr2	4ugCre_72h_rep1	5880410	bottom-CS1	cast	TATTTAGACCTTGTAGAAAA	GACTTAACAACACCCCTAAA	15	5	AACACTACAAAAGACCTGTG	TGAATTGTCTCAGTTACGGA	deletion	218798	genome
chr2	6099208	cast	bottom-CS1	chr2	200ngCre_72h_rep2	5880410	bottom-CS1	cast	TATTTAGACCTTGTAGAAAA	GACTTAACAACACCCCTAAA	4	2	AACACTACAAAAGACCTGTG	TGAATTGTCTCAGTTACGGA	deletion	218798	genome
chr2	10091554	bl6	bottom-CS1	chr17	200ngCre_72h_rep1	32162923	top-CS2	noVariant	ATGTATTTAGAGGACTTTGG	CTACACCGTCAGATCTGATC	7	3	GGAATAAGCGCAACTAATCC	ATGCGTTCGAGAATTGTGTC	translocation	translocation	not-deletion
chr11	94635736	cast	top-CS2	chr17	1ugCre_72h_rep1	32162923	top-CS2	noVariant	TCGTTGATCGTTATCTTTAA	CTACACCGTCAGATCTGATC	4	2	CCAGAATTAAGTACAACCCA	ATGCGTTCGAGAATTGTGTC	translocation	translocation	not-deletion
chr2	17938714	cast	top-CS2	chr11	200ngCre_72h_rep1	105266774	bottom-CS1	cast	CGAATTTCCAAACGTATGTT	GACCAGGGTCCCCTCAAAAA	26	4	AAGTACGACACCTGGTAGGG	AAGACTTACTAGTTGGGGCT	translocation	translocation	not-deletion
chr2	20722743	cast	bottom-CS1	chr15	200ngCre_72h_rep1	38374112	bottom-CS1	bl6	TGAATCAAGGATGCCCGGTT	AAACATCCAAATACTACCAG	12	2	AATAGCACGTTCCCACCATG	CCTTGTTCGATTTCGATTGC	translocation	translocation	not-deletion
chr13	67743759	bl6	top-CS2	chr15	1ugCre_72h_rep1	38374112	bottom-CS1	bl6	CGATTGTCTTTGCTCAAGGG	AAACATCCAAATACTACCAG	18	6	ACAACACCTATCGACACTCT	CCTTGTTCGATTTCGATTGC	translocation	translocation	not-deletion
chr2	21964378	cast	top-CS2	chr16	200ngCre_72h_rep1	33499437	top-CS2	cast	ATTGTAGCGAAGCTGGGGTG	ACGTGCATAAACTAAGGCAT	9	2	CCCACAGATACCCACTGGGC	GGTGGGTATAGAGTATGTTA	translocation	translocation	not-deletion
chr2	23005943	bl6	bottom-CS1	chr9	200ngCre_72h_rep1	13511289	bottom-CS1	noVariant	ACGTTTTGCGCGGATGATCA	GGCATATAAACCTGAAAACG	8	2	ACTATCTACGAGACGAAGGA	TAGTCGCTACTTGTGTTTAG	translocation	translocation	not-deletion
chr11	61319678	cast	top-CS2	chr9	200ngCre_72h_rep2	13511289	bottom-CS1	noVariant	CTGTGTTGATCTCCCGCGAG	GGCATATAAACCTGAAAACG	9	4	GGGTAAAATCAAACAACGCA	TAGTCGCTACTTGTGTTTAG	translocation	translocation	not-deletion
chr2	26074721	cast	bottom-CS1	chr2	200ngCre_72h_rep1	26380216	bottom-CS1	cast	ATATCGAGATTTTTCCCTGT	ACACCTCTCAATTTGTTGAC	33	7	CGTAAGCAGCAGCCTTCTAG	TTGTCCAGTGCTATGTCTAG	deletion	305495	ecDNA
chr2	26074721	cast	bottom-CS1	chr2	4ugCre_72h_rep2	26380216	bottom-CS1	cast	ATATCGAGATTTTTCCCTGT	ACACCTCTCAATTTGTTGAC	16	7	CGTAAGCAGCAGCCTTCTAG	TTGTCCAGTGCTATGTCTAG	deletion	305495	ecDNA
chr2	26074721	cast	bottom-CS1	chr2	1ugCre_72h_rep1	26380216	bottom-CS1	cast	ATATCGAGATTTTTCCCTGT	ACACCTCTCAATTTGTTGAC	47	18	CGTAAGCAGCAGCCTTCTAG	TTGTCCAGTGCTATGTCTAG	deletion	305495	ecDNA
chr5	113490048	bl6	bottom-CS1	chr2	1ugCre_72h_rep1	26380216	bottom-CS1	cast	TTGGTCAGGCTTTGCTTCTC	ACACCTCTCAATTTGTTGAC	7	2	AAGACTAGCCCCCGAAAGAA	TTGTCCAGTGCTATGTCTAG	translocation	translocation	not-deletion
chr2	26074721	cast	bottom-CS1	chr2	1ugCre_72h_rep2	26380216	bottom-CS1	cast	ATATCGAGATTTTTCCCTGT	ACACCTCTCAATTTGTTGAC	27	13	CGTAAGCAGCAGCCTTCTAG	TTGTCCAGTGCTATGTCTAG	deletion	305495	ecDNA
chr2	26074721	cast	bottom-CS1	chr2	4ugCre_72h_rep1	26380216	bottom-CS1	cast	ATATCGAGATTTTTCCCTGT	ACACCTCTCAATTTGTTGAC	14	4	CGTAAGCAGCAGCCTTCTAG	TTGTCCAGTGCTATGTCTAG	deletion	305495	ecDNA
chr2	26074721	cast	bottom-CS1	chr2	200ngCre_72h_rep2	26380216	bottom-CS1	cast	ATATCGAGATTTTTCCCTGT	ACACCTCTCAATTTGTTGAC	23	8	CGTAAGCAGCAGCCTTCTAG	TTGTCCAGTGCTATGTCTAG	deletion	305495	ecDNA
chr2	28750353	bl6	bottom-CS1	chr1	200ngCre_72h_rep1	36238761	bottom-CS1	cast	CATGTTAGTTCATAGTCAGT	CGATGCAGGATTCGCCGAAA	18	6	GCGTTAAGCCGACGTTGACG	TCCATGGTGGCTCCCTACTG	translocation	translocation	not-deletion
chr2	30013908	bl6	top-CS2	chr2	200ngCre_72h_rep1	73169593	bottom-CS1	bl6	GCTTGGACATTGTCTTAGTG	TAAGCGACCATCCGAAAGCA	7	4	CAATAAGCGCCATATTGTAC	TAATACTCAAAATTGTTATC	inversion	43155685	not-deletion
chr2	75660507	noVariant	bottom-CS1	chr2	4ugCre_72h_rep2	73169593	bottom-CS1	bl6	GCAGAGGATGTTTCCTACAT	TAAGCGACCATCCGAAAGCA	7	2	TCTGATACTACCCCGCGCGG	TAATACTCAAAATTGTTATC	deletion	2490914	genome
chr2	86449593	noVariant	bottom-CS1	chr2	200ngCre_72h_rep2	73169593	bottom-CS1	bl6	ATGTCCCTCGCTTATAAACT	TAAGCGACCATCCGAAAGCA	18	7	GACCGGCGATAACTTCGTTT	TAATACTCAAAATTGTTATC	deletion	13280000	genome
chr2	30808589	bl6	top-CS2	chr2	200ngCre_72h_rep1	30266645	top-CS2	noVariant	AAGTGGCGTGTGTATATTTC	GTAAAGCATTAACACCCACA	59	23	AGCATGGGCGAGCCAGACTC	ACATTATCATTCACCATTTG	deletion	541944	ecDNA
chr5	69595271	bl6	bottom-CS1	chr2	200ngCre_72h_rep1	30266645	top-CS2	noVariant	AGGGAATGCTCATCGGGCGT	GTAAAGCATTAACACCCACA	4	3	CTAAGGCCTCCAGCTTGGAC	ACATTATCATTCACCATTTG	translocation	translocation	not-deletion
chr2	30808589	bl6	top-CS2	chr2	4ugCre_72h_rep2	30266645	top-CS2	noVariant	AAGTGGCGTGTGTATATTTC	GTAAAGCATTAACACCCACA	139	51	AGCATGGGCGAGCCAGACTC	ACATTATCATTCACCATTTG	deletion	541944	ecDNA
chr2	30808589	bl6	top-CS2	chr2	1ugCre_72h_rep1	30266645	top-CS2	noVariant	AAGTGGCGTGTGTATATTTC	GTAAAGCATTAACACCCACA	192	50	AGCATGGGCGAGCCAGACTC	ACATTATCATTCACCATTTG	deletion	541944	ecDNA
chr2	30808589	bl6	top-CS2	chr2	1ugCre_72h_rep2	30266645	top-CS2	noVariant	AAGTGGCGTGTGTATATTTC	GTAAAGCATTAACACCCACA	178	65	AGCATGGGCGAGCCAGACTC	ACATTATCATTCACCATTTG	deletion	541944	ecDNA
chr2	30808589	bl6	top-CS2	chr2	4ugCre_72h_rep1	30266645	top-CS2	noVariant	AAGTGGCGTGTGTATATTTC	GTAAAGCATTAACACCCACA	125	38	AGCATGGGCGAGCCAGACTC	ACATTATCATTCACCATTTG	deletion	541944	ecDNA
chr2	30808589	bl6	top-CS2	chr2	200ngCre_72h_rep2	30266645	top-CS2	noVariant	AAGTGGCGTGTGTATATTTC	GTAAAGCATTAACACCCACA	40	18	AGCATGGGCGAGCCAGACTC	ACATTATCATTCACCATTTG	deletion	541944	ecDNA
chr2	32204487	bl6	top-CS2	chr3	200ngCre_72h_rep1	57310787	top-CS2	cast	TTATTCAAACGGAGGCATTA	AATCACAGTACCACTGACGC	6	3	GCCGTCTTACAATCCATTAA	GAATTCCGCGTACACGTTGC	translocation	translocation	not-deletion
chr16	77545406	noVariant	top-CS2	chr3	1ugCre_72h_rep1	57310787	top-CS2	cast	TTGGGTGTTTGTGTGTTTTT	AATCACAGTACCACTGACGC	14	4	CAGGGGCGAGTTGCAAGTAC	GAATTCCGCGTACACGTTGC	translocation	translocation	not-deletion
chr2	32837961	cast	top-CS2	chr1	200ngCre_72h_rep1	55146338	bottom-CS1	cast	GTTTCGTAACATACGTTGAG	ATTGTAATAGCTAAAATTAA	4	2	CCTACAGCAAGATATTGAAC	TGGGAGTTGGGACTGGTATT	translocation	translocation	not-deletion
chr1	99772471	cast	bottom-CS1	chr1	4ugCre_72h_rep2	55146338	bottom-CS1	cast	TAAATCTATTGGTGTATGGT	ATTGTAATAGCTAAAATTAA	7	2	ATAAGTACGGTACAACATAA	TGGGAGTTGGGACTGGTATT	deletion	44626133	genome
chr1	49524615	cast	bottom-CS1	chr1	1ugCre_72h_rep1	55146338	bottom-CS1	cast	TTTTGTTACGTCCATATGTG	ATTGTAATAGCTAAAATTAA	10	5	CCCTCATACAGGTATGTATA	TGGGAGTTGGGACTGGTATT	deletion	5621723	ecDNA
chr4	71300387	bl6	bottom-CS1	chr1	1ugCre_72h_rep1	55146338	bottom-CS1	cast	CTATATGATGTAATTCCACA	ATTGTAATAGCTAAAATTAA	13	4	AGCTCCAACTGACGCCCAAG	TGGGAGTTGGGACTGGTATT	translocation	translocation	not-deletion
chr1	49524615	cast	bottom-CS1	chr1	1ugCre_72h_rep2	55146338	bottom-CS1	cast	TTTTGTTACGTCCATATGTG	ATTGTAATAGCTAAAATTAA	20	7	CCCTCATACAGGTATGTATA	TGGGAGTTGGGACTGGTATT	deletion	5621723	ecDNA
chr2	43044994	noVariant	bottom-CS1	chr2	200ngCre_72h_rep1	48419597	top-CS2	bl6	AAACTGATCACGTCTTTGAT	ACTAATTACGTGGGTTAAAC	4	3	GACGTTCTCGCGATGGTAGA	TGGGGGTTTTTATTTGACAA	inversion	5374603	not-deletion
chr2	43044994	noVariant	bottom-CS1	chr2	4ugCre_72h_rep2	48419597	top-CS2	bl6	AAACTGATCACGTCTTTGAT	ACTAATTACGTGGGTTAAAC	7	2	GACGTTCTCGCGATGGTAGA	TGGGGGTTTTTATTTGACAA	inversion	5374603	not-deletion
chr2	13572609	cast	bottom-CS1	chr2	1ugCre_72h_rep2	48419597	top-CS2	bl6	ACATCTTTACCCCAGCGTGT	ACTAATTACGTGGGTTAAAC	9	5	CGAAGAGACGATTAATGGAC	TGGGGGTTTTTATTTGACAA	translocation	translocation	not-deletion
chr2	45668288	bl6	bottom-CS1	chr15	200ngCre_72h_rep1	75677381	bottom-CS1	bl6	GTTCCTTTATAGTCCTGTGC	ACTAGCCACTACTCGCTACG	8	2	AGGGATGAAGCCATCCGTTA	CGGTTTCTTCATAGATAAAT	translocation	translocation	not-deletion
chrX	81085740	bl6	top-CS2	chr15	4ugCre_72h_rep2	75677381	bottom-CS1	bl6	GGCGGTCTTGGAAGGCTGGG	ACTAGCCACTACTCGCTACG	18	4	GACACAGCCTCAAAAGCCAC	CGGTTTCTTCATAGATAAAT	translocation	translocation	not-deletion
chr15	34114152	noVariant	top-CS2	chr15	1ugCre_72h_rep1	75677381	bottom-CS1	bl6	TATGCTGTTCCATCGGATAA	ACTAGCCACTACTCGCTACG	11	2	AACCCTGGACGCTCCCCCTA	CGGTTTCTTCATAGATAAAT	inversion	41563229	not-deletion
chr4	105224664	bl6	top-CS2	chr15	1ugCre_72h_rep2	75677381	bottom-CS1	bl6	TACTAAGTATTCGTCTTCTC	ACTAGCCACTACTCGCTACG	8	3	TCAATCTATTTAAGCACTGC	CGGTTTCTTCATAGATAAAT	translocation	translocation	not-deletion
chr9	82086771	bl6	bottom-CS1	chr15	4ugCre_72h_rep1	75677381	bottom-CS1	bl6	AGCTTGGTGTTGGTTGTATT	ACTAGCCACTACTCGCTACG	18	6	ACAAGTCATCCGCCAGAATC	CGGTTTCTTCATAGATAAAT	translocation	translocation	not-deletion
chr8	110523841	bl6	bottom-CS1	chr15	200ngCre_72h_rep2	75677381	bottom-CS1	bl6	TAGTGGATTTACCCTGTTCG	ACTAGCCACTACTCGCTACG	8	3	CATGTAGTCCTAGTCCCCGA	CGGTTTCTTCATAGATAAAT	translocation	translocation	not-deletion
chr2	59209890	noVariant	bottom-CS1	chr2	200ngCre_72h_rep1	60808602	bottom-CS1	cast	TGGTTTTTCTGATTTATTAT	AATACTCACCCAAGCAGCAA	8	3	TATCAGACCTACGCGCAACA	TTGATGTTAGTATTGGAAAT	deletion	1598712	ecDNA
chr2	59209890	noVariant	bottom-CS1	chr2	4ugCre_72h_rep2	60808602	bottom-CS1	cast	TGGTTTTTCTGATTTATTAT	AATACTCACCCAAGCAGCAA	48	17	TATCAGACCTACGCGCAACA	TTGATGTTAGTATTGGAAAT	deletion	1598712	ecDNA
chr2	179138214	cast	bottom-CS1	chr2	4ugCre_72h_rep2	60808602	bottom-CS1	cast	TGCAACCCATAATTTTTTCG	AATACTCACCCAAGCAGCAA	6	2	GATGAAATTAAACCATCGAG	TTGATGTTAGTATTGGAAAT	deletion	118329612	genome
chr14	119852400	bl6	bottom-CS1	chr2	1ugCre_72h_rep1	60808602	bottom-CS1	cast	TTTAGCAGGTCCCCTTTATA	AATACTCACCCAAGCAGCAA	7	6	GGCGCATCCGACACCAGCGA	TTGATGTTAGTATTGGAAAT	translocation	translocation	not-deletion
chr2	59209890	noVariant	bottom-CS1	chr2	1ugCre_72h_rep1	60808602	bottom-CS1	cast	TGGTTTTTCTGATTTATTAT	AATACTCACCCAAGCAGCAA	62	21	TATCAGACCTACGCGCAACA	TTGATGTTAGTATTGGAAAT	deletion	1598712	ecDNA
chr2	59209890	noVariant	bottom-CS1	chr2	1ugCre_72h_rep2	60808602	bottom-CS1	cast	TGGTTTTTCTGATTTATTAT	AATACTCACCCAAGCAGCAA	40	19	TATCAGACCTACGCGCAACA	TTGATGTTAGTATTGGAAAT	deletion	1598712	ecDNA
chr2	59209890	noVariant	bottom-CS1	chr2	4ugCre_72h_rep1	60808602	bottom-CS1	cast	TGGTTTTTCTGATTTATTAT	AATACTCACCCAAGCAGCAA	59	18	TATCAGACCTACGCGCAACA	TTGATGTTAGTATTGGAAAT	deletion	1598712	ecDNA
chr2	59209890	noVariant	bottom-CS1	chr2	200ngCre_72h_rep2	60808602	bottom-CS1	cast	TGGTTTTTCTGATTTATTAT	AATACTCACCCAAGCAGCAA	26	11	TATCAGACCTACGCGCAACA	TTGATGTTAGTATTGGAAAT	deletion	1598712	ecDNA
chr2	61781579	bl6	bottom-CS1	chr13	200ngCre_72h_rep1	29974042	bottom-CS1	bl6	ACCGTAGTTAGGTTTGGGTG	AGAGTGCCCGGGCTCCCGCC	18	4	GGACAAACGTAGTTAGGACA	AGACTTCCGGGAGAGGTTAA	translocation	translocation	not-deletion
chr2	71130527	bl6	top-CS2	chr9	200ngCre_72h_rep1	118981001	top-CS2	cast	ATGTTTTAGAAATAAATAGA	CCAAACGATCCGCAACTAGA	7	2	AAGAAATTTGGACATAGAGA	TCGTACTATTGCCGGTTCCA	translocation	translocation	not-deletion
chr2	75660507	noVariant	bottom-CS1	chr4	200ngCre_72h_rep1	55352715	bottom-CS1	bl6	GCAGAGGATGTTTCCTACAT	ACGACGCACATGGATGTCAT	8	3	TCTGATACTACCCCGCGCGG	GATTAGATTTTTCGTCTTGG	translocation	translocation	not-deletion
chr4	127328826	bl6	bottom-CS1	chr4	1ugCre_72h_rep2	55352715	bottom-CS1	bl6	GTCTCCAGCATCTTTCTAAG	ACGACGCACATGGATGTCAT	9	5	AATCTGCAGGAGCAGTGTGA	GATTAGATTTTTCGTCTTGG	deletion	71976111	genome
chr12	70342553	bl6	top-CS2	chr4	4ugCre_72h_rep1	55352715	bottom-CS1	bl6	TGTAGGCGCCCGCACCGCTT	ACGACGCACATGGATGTCAT	10	3	CAGGTTCCGGCGGAACGAGC	GATTAGATTTTTCGTCTTGG	translocation	translocation	not-deletion
chr2	91841652	cast	bottom-CS1	chr5	200ngCre_72h_rep1	149642304	bottom-CS1	cast	TGCTGTCGTTGTGATTTGAT	CTAATAGCCCACGAACCATT	12	4	GAGAATTACGACCCTAATAA	TCATATTCTAGTTTTATACA	translocation	translocation	not-deletion
chr5	117115417	noVariant	top-CS2	chr5	200ngCre_72h_rep1	149642304	bottom-CS1	cast	CCGGGGTGAGGTGTGTATAC	CTAATAGCCCACGAACCATT	12	3	ATACGCGTTTACCCCTTTCC	TCATATTCTAGTTTTATACA	inversion	32526887	not-deletion
chr5	117115417	noVariant	top-CS2	chr5	1ugCre_72h_rep1	149642304	bottom-CS1	cast	CCGGGGTGAGGTGTGTATAC	CTAATAGCCCACGAACCATT	6	2	ATACGCGTTTACCCCTTTCC	TCATATTCTAGTTTTATACA	inversion	32526887	not-deletion
chr2	164916211	bl6	top-CS2	chr5	1ugCre_72h_rep2	149642304	bottom-CS1	cast	TACACTTATGTGTTAGATCT	CTAATAGCCCACGAACCATT	10	5	TTCACGTGTCCGTTTCACTA	TCATATTCTAGTTTTATACA	translocation	translocation	not-deletion
chr8	27263792	bl6	top-CS2	chr5	4ugCre_72h_rep1	149642304	bottom-CS1	cast	CATTGTTTGTGACGCTGTTT	CTAATAGCCCACGAACCATT	10	4	AGAAAACCAGACAAACAATA	TCATATTCTAGTTTTATACA	translocation	translocation	not-deletion
chr2	101602235	cast	top-CS2	chr2	200ngCre_72h_rep1	160629918	bottom-CS1	cast	GTGATTTAGGTGTGATATTG	CCCTGGACGCACGAAGCCCC	12	3	CACATTTATAAGCCATTCGG	AATAATGTCGTTTCAGCCTC	inversion	59027683	not-deletion
chr12	94665550	cast	top-CS2	chr2	1ugCre_72h_rep2	160629918	bottom-CS1	cast	GCTGCTTTTATAGGAGGTTC	CCCTGGACGCACGAAGCCCC	6	3	ACCCCACATACACTACTAAT	AATAATGTCGTTTCAGCCTC	translocation	translocation	not-deletion
chr9	110530055	cast	bottom-CS1	chr2	200ngCre_72h_rep2	160629918	bottom-CS1	cast	TATGCCGTCTCGTATCGAGA	CCCTGGACGCACGAAGCCCC	6	3	GTGCAAGCTAAGCCTTATGC	AATAATGTCGTTTCAGCCTC	translocation	translocation	not-deletion
chr2	103743290	cast	bottom-CS1	chr2	200ngCre_72h_rep1	101789344	top-CS2	cast	TTAGTGCTCGTGTGGGTGCG	TTTACGAGCCGCGAATACAA	8	2	AATTGAACCACTCCGGACAT	GGTTCGTGTGCGGCACTGTG	inversion	1953946	not-deletion
chr2	103743290	cast	bottom-CS1	chr2	4ugCre_72h_rep2	101789344	top-CS2	cast	TTAGTGCTCGTGTGGGTGCG	TTTACGAGCCGCGAATACAA	12	7	AATTGAACCACTCCGGACAT	GGTTCGTGTGCGGCACTGTG	inversion	1953946	not-deletion
chr2	103743290	cast	bottom-CS1	chr2	1ugCre_72h_rep1	101789344	top-CS2	cast	TTAGTGCTCGTGTGGGTGCG	TTTACGAGCCGCGAATACAA	20	5	AATTGAACCACTCCGGACAT	GGTTCGTGTGCGGCACTGTG	inversion	1953946	not-deletion
chr2	144143416	noVariant	top-CS2	chr1	200ngCre_72h_rep1	125771066	top-CS2	cast	TCAGAATTGGCATGCCGTTT	AAATTAACAATACTTTCGCT	8	4	GCAACATATATCCGCCCAAA	CGGATCATGTATAAGCCGGA	translocation	translocation	not-deletion
chr1	54538260	cast	bottom-CS1	chr1	4ugCre_72h_rep1	125771066	top-CS2	cast	ATTTTGGATTAGTCCTCGTA	AAATTAACAATACTTTCGCT	6	3	AGCCAGACCGGCCCCTCCGT	CGGATCATGTATAAGCCGGA	inversion	71232806	not-deletion
chr1	92434261	cast	top-CS2	chr1	200ngCre_72h_rep2	125771066	top-CS2	cast	GGGCCGAAGCGCATAGGGCT	AAATTAACAATACTTTCGCT	12	4	GAGTAACCCTTCACCCTAGG	CGGATCATGTATAAGCCGGA	deletion	33336805	genome
chr2	146718657	cast	bottom-CS1	chr2	200ngCre_72h_rep1	148677732	bottom-CS1	cast	TCGGTGGTTAGGGCGTTGTT	TTTGGAACATAGATAAAAAA	15	8	CATCCACCACAGGTTATAAC	CTGTGTGTAATATTTATGTA	deletion	1959075	ecDNA
chr2	146718657	cast	bottom-CS1	chr2	4ugCre_72h_rep2	148677732	bottom-CS1	cast	TCGGTGGTTAGGGCGTTGTT	TTTGGAACATAGATAAAAAA	7	2	CATCCACCACAGGTTATAAC	CTGTGTGTAATATTTATGTA	deletion	1959075	ecDNA
chr2	125578605	cast	bottom-CS1	chr2	1ugCre_72h_rep1	148677732	bottom-CS1	cast	AGCGTTGAATGTCTGAAGAC	TTTGGAACATAGATAAAAAA	12	3	CAGCCCCGCTTGTCCCCACC	CTGTGTGTAATATTTATGTA	deletion	23099127	ecDNA
chr2	128209813	cast	bottom-CS1	chr2	1ugCre_72h_rep1	148677732	bottom-CS1	cast	CACTGGCTTCGCGTTGTTTC	TTTGGAACATAGATAAAAAA	11	2	GCAGAAGAGATACCATGCGA	CTGTGTGTAATATTTATGTA	deletion	20467919	ecDNA
chr2	146718657	cast	bottom-CS1	chr2	1ugCre_72h_rep1	148677732	bottom-CS1	cast	TCGGTGGTTAGGGCGTTGTT	TTTGGAACATAGATAAAAAA	52	19	CATCCACCACAGGTTATAAC	CTGTGTGTAATATTTATGTA	deletion	1959075	ecDNA
chr2	146718657	cast	bottom-CS1	chr2	1ugCre_72h_rep2	148677732	bottom-CS1	cast	TCGGTGGTTAGGGCGTTGTT	TTTGGAACATAGATAAAAAA	17	7	CATCCACCACAGGTTATAAC	CTGTGTGTAATATTTATGTA	deletion	1959075	ecDNA
chr2	146718657	cast	bottom-CS1	chr2	4ugCre_72h_rep1	148677732	bottom-CS1	cast	TCGGTGGTTAGGGCGTTGTT	TTTGGAACATAGATAAAAAA	68	17	CATCCACCACAGGTTATAAC	CTGTGTGTAATATTTATGTA	deletion	1959075	ecDNA
chr2	128209813	cast	bottom-CS1	chr2	200ngCre_72h_rep2	148677732	bottom-CS1	cast	CACTGGCTTCGCGTTGTTTC	TTTGGAACATAGATAAAAAA	16	4	GCAGAAGAGATACCATGCGA	CTGTGTGTAATATTTATGTA	deletion	20467919	ecDNA
chr2	146718657	cast	bottom-CS1	chr2	200ngCre_72h_rep2	148677732	bottom-CS1	cast	TCGGTGGTTAGGGCGTTGTT	TTTGGAACATAGATAAAAAA	8	5	CATCCACCACAGGTTATAAC	CTGTGTGTAATATTTATGTA	deletion	1959075	ecDNA
chr2	158068197	cast	top-CS2	chr2	200ngCre_72h_rep1	71130527	top-CS2	bl6	CTCTGCGCATGAGAGGTGTT	AAGAAATTTGGACATAGAGA	18	5	TGATGCTCGATCCTGGATAC	ATGTTTTAGAAATAAATAGA	translocation	translocation	not-deletion
chr16	92143895	cast	top-CS2	chr2	1ugCre_72h_rep1	71130527	top-CS2	bl6	TGGCAAGTAGTTTTTACAGT	AAGAAATTTGGACATAGAGA	19	4	CCCCACCAACTAGACACGCT	ATGTTTTAGAAATAAATAGA	translocation	translocation	not-deletion
chr2	67154619	bl6	top-CS2	chr2	1ugCre_72h_rep2	71130527	top-CS2	bl6	ATGTTCGAGTGGTGCCTTGG	AAGAAATTTGGACATAGAGA	9	5	GGCGAGAACACAGGCTCTCG	ATGTTTTAGAAATAAATAGA	deletion	3975908	genome
chr2	164444109	bl6	bottom-CS1	chr1	200ngCre_72h_rep1	184630660	top-CS2	bl6	TTGCGCCTATGCTAGCATAT	AGACGTAACTGGTAAGGAGC	4	4	AATTTGCAGGGCTTCCCGGA	AAGGAGATCTAGTTACATGT	translocation	translocation	not-deletion
chr1	191574935	bl6	bottom-CS1	chr1	1ugCre_72h_rep1	184630660	top-CS2	bl6	ACAACTAATTAGGGATCTTG	AGACGTAACTGGTAAGGAGC	17	4	TAGGTCATTTGGCCGTTAAG	AAGGAGATCTAGTTACATGT	inversion	6944275	not-deletion
chr14	56965798	bl6	bottom-CS1	chr1	1ugCre_72h_rep1	184630660	top-CS2	bl6	CCATGGTCATACAGTGAGAC	AGACGTAACTGGTAAGGAGC	7	2	ACCGGAGCCCTCGGACTGGC	AAGGAGATCTAGTTACATGT	translocation	translocation	not-deletion
chr2	164444109	bl6	bottom-CS1	chr6	200ngCre_72h_rep1	93978565	top-CS2	cast	TTGCGCCTATGCTAGCATAT	CAGCGCAAGATTACTCCATA	7	3	AATTTGCAGGGCTTCCCGGA	CTAGTTTGCCTGGTGCGATA	translocation	translocation	not-deletion
chr16	7688550	noVariant	top-CS2	chr6	1ugCre_72h_rep1	93978565	top-CS2	cast	ATATGTGGTACTATTTGTGA	CAGCGCAAGATTACTCCATA	11	4	TGATGGAAGGCAAATATAAA	CTAGTTTGCCTGGTGCGATA	translocation	translocation	not-deletion
chr6	143081913	noVariant	bottom-CS1	chr6	1ugCre_72h_rep2	93978565	top-CS2	cast	TTGATGTTAGTTATGTGGGC	CAGCGCAAGATTACTCCATA	8	5	CGGACTAAGAGTCTAAGCTA	CTAGTTTGCCTGGTGCGATA	inversion	49103348	not-deletion
chr2	164916211	bl6	top-CS2	chr2	200ngCre_72h_rep1	160654200	top-CS2	noVariant	TACACTTATGTGTTAGATCT	GTATGGAAACAGGTCCAAAG	14	4	TTCACGTGTCCGTTTCACTA	ATGGTCGGTTAGGTGTCGGT	deletion	4262011	ecDNA
chr17	87988289	cast	bottom-CS1	chr2	4ugCre_72h_rep2	160654200	top-CS2	noVariant	CGTATTGCCGTTTATGCGAG	GTATGGAAACAGGTCCAAAG	2	2	AAAAGTCAAGGGTCCTACTA	ATGGTCGGTTAGGTGTCGGT	translocation	translocation	not-deletion
chr2	164916211	bl6	top-CS2	chr2	1ugCre_72h_rep1	160654200	top-CS2	noVariant	TACACTTATGTGTTAGATCT	GTATGGAAACAGGTCCAAAG	70	17	TTCACGTGTCCGTTTCACTA	ATGGTCGGTTAGGTGTCGGT	deletion	4262011	ecDNA
chr2	164916211	bl6	top-CS2	chr2	1ugCre_72h_rep2	160654200	top-CS2	noVariant	TACACTTATGTGTTAGATCT	GTATGGAAACAGGTCCAAAG	6	3	TTCACGTGTCCGTTTCACTA	ATGGTCGGTTAGGTGTCGGT	deletion	4262011	ecDNA
chr2	140759598	noVariant	bottom-CS1	chr2	4ugCre_72h_rep1	160654200	top-CS2	noVariant	CTCTTTTAGGATTCTCTTTA	GTATGGAAACAGGTCCAAAG	10	2	AGCTAAAACCAAGTAAAACG	ATGGTCGGTTAGGTGTCGGT	inversion	19894602	not-deletion
chr2	164916211	bl6	top-CS2	chr2	200ngCre_72h_rep2	160654200	top-CS2	noVariant	TACACTTATGTGTTAGATCT	GTATGGAAACAGGTCCAAAG	18	7	TTCACGTGTCCGTTTCACTA	ATGGTCGGTTAGGTGTCGGT	deletion	4262011	ecDNA
chr2	166881197	noVariant	bottom-CS1	chr1	200ngCre_72h_rep1	134405687	top-CS2	noVariant	ACATTCCGGAGATGTATCGC	TAGCCTAGCACGCCGTGCCT	7	3	TCGCCCCTAGCCACGGTTGT	TGTTGGAGGGTTATTGTCTG	translocation	translocation	not-deletion
chr2	171226549	noVariant	top-CS2	chr2	200ngCre_72h_rep1	171987129	bottom-CS1	bl6	TATCTAGACTACTGGTCCTT	GTAAACATAATTAACCTCGA	7	3	AAAACGGAAATATCTAATCA	TAGATTCCTGATTTCCTGTG	inversion	760580	not-deletion
chr2	86449593	noVariant	bottom-CS1	chr2	4ugCre_72h_rep2	171987129	bottom-CS1	bl6	ATGTCCCTCGCTTATAAACT	GTAAACATAATTAACCTCGA	9	2	GACCGGCGATAACTTCGTTT	TAGATTCCTGATTTCCTGTG	deletion	85537536	ecDNA
chr2	171226549	noVariant	top-CS2	chr2	4ugCre_72h_rep2	171987129	bottom-CS1	bl6	TATCTAGACTACTGGTCCTT	GTAAACATAATTAACCTCGA	60	21	AAAACGGAAATATCTAATCA	TAGATTCCTGATTTCCTGTG	inversion	760580	not-deletion
chr2	171226549	noVariant	top-CS2	chr2	1ugCre_72h_rep1	171987129	bottom-CS1	bl6	TATCTAGACTACTGGTCCTT	GTAAACATAATTAACCTCGA	37	10	AAAACGGAAATATCTAATCA	TAGATTCCTGATTTCCTGTG	inversion	760580	not-deletion
chr2	171226549	noVariant	top-CS2	chr2	1ugCre_72h_rep2	171987129	bottom-CS1	bl6	TATCTAGACTACTGGTCCTT	GTAAACATAATTAACCTCGA	33	11	AAAACGGAAATATCTAATCA	TAGATTCCTGATTTCCTGTG	inversion	760580	not-deletion
chr6	51170353	cast	bottom-CS1	chr2	1ugCre_72h_rep2	171987129	bottom-CS1	bl6	GTCTATTTAGATTTTTGCTT	GTAAACATAATTAACCTCGA	12	5	CTACCATAGCCAATAGCGCG	TAGATTCCTGATTTCCTGTG	translocation	translocation	not-deletion
chr2	171226549	noVariant	top-CS2	chr2	4ugCre_72h_rep1	171987129	bottom-CS1	bl6	TATCTAGACTACTGGTCCTT	GTAAACATAATTAACCTCGA	40	15	AAAACGGAAATATCTAATCA	TAGATTCCTGATTTCCTGTG	inversion	760580	not-deletion
chr2	171260778	cast	top-CS2	chr13	200ngCre_72h_rep1	91369109	top-CS2	bl6	GATTGTAATGTTATCGGCCT	CAGCCAAAACCGTGTAACGC	7	2	GTATTTTAGCGACCCGGCCA	TACGTTGTTATCTGAAGGTG	translocation	translocation	not-deletion
chr4	150828271	bl6	top-CS2	chr13	4ugCre_72h_rep1	91369109	top-CS2	bl6	ATTTTGATGTCGATCTGTTA	CAGCCAAAACCGTGTAACGC	11	3	ATTCGAATAGTCCCCATCCG	TACGTTGTTATCTGAAGGTG	translocation	translocation	not-deletion
chr2	171987129	bl6	bottom-CS1	chr2	200ngCre_72h_rep1	171226549	top-CS2	noVariant	TAGATTCCTGATTTCCTGTG	AAAACGGAAATATCTAATCA	6	4	GTAAACATAATTAACCTCGA	TATCTAGACTACTGGTCCTT	inversion	760580	not-deletion
chr2	171987129	bl6	bottom-CS1	chr2	4ugCre_72h_rep2	171226549	top-CS2	noVariant	TAGATTCCTGATTTCCTGTG	AAAACGGAAATATCTAATCA	103	33	GTAAACATAATTAACCTCGA	TATCTAGACTACTGGTCCTT	inversion	760580	not-deletion
chr2	171987129	bl6	bottom-CS1	chr2	1ugCre_72h_rep1	171226549	top-CS2	noVariant	TAGATTCCTGATTTCCTGTG	AAAACGGAAATATCTAATCA	48	21	GTAAACATAATTAACCTCGA	TATCTAGACTACTGGTCCTT	inversion	760580	not-deletion
chr2	171987129	bl6	bottom-CS1	chr2	1ugCre_72h_rep2	171226549	top-CS2	noVariant	TAGATTCCTGATTTCCTGTG	AAAACGGAAATATCTAATCA	63	22	GTAAACATAATTAACCTCGA	TATCTAGACTACTGGTCCTT	inversion	760580	not-deletion
chr2	171987129	bl6	bottom-CS1	chr2	4ugCre_72h_rep1	171226549	top-CS2	noVariant	TAGATTCCTGATTTCCTGTG	AAAACGGAAATATCTAATCA	51	22	GTAAACATAATTAACCTCGA	TATCTAGACTACTGGTCCTT	inversion	760580	not-deletion
chr2	171987129	bl6	bottom-CS1	chr2	200ngCre_72h_rep2	171226549	top-CS2	noVariant	TAGATTCCTGATTTCCTGTG	AAAACGGAAATATCTAATCA	20	6	GTAAACATAATTAACCTCGA	TATCTAGACTACTGGTCCTT	inversion	760580	not-deletion
chr2	178097475	bl6	bottom-CS1	chr5	200ngCre_72h_rep1	135325966	top-CS2	cast	TGGTGACGGAGTTTTATCCT	CATATCGTAACTCCCAGCAA	18	7	CTTTCTCGGTACCCCAGGCA	CGTGGATTAGTCTCTATCGC	translocation	translocation	not-deletion
chr1	92434261	cast	top-CS2	chr5	1ugCre_72h_rep1	135325966	top-CS2	cast	GGGCCGAAGCGCATAGGGCT	CATATCGTAACTCCCAGCAA	15	4	GAGTAACCCTTCACCCTAGG	CGTGGATTAGTCTCTATCGC	translocation	translocation	not-deletion
chr5	131563389	cast	bottom-CS1	chr5	1ugCre_72h_rep1	135325966	top-CS2	cast	GTCAATTCATATTATGTCTT	CATATCGTAACTCCCAGCAA	7	2	CTTCCCTGAAGGCACTCCCG	CGTGGATTAGTCTCTATCGC	inversion	3762577	not-deletion
chr8	110523841	bl6	bottom-CS1	chr5	1ugCre_72h_rep1	135325966	top-CS2	cast	TAGTGGATTTACCCTGTTCG	CATATCGTAACTCCCAGCAA	11	3	CATGTAGTCCTAGTCCCCGA	CGTGGATTAGTCTCTATCGC	translocation	translocation	not-deletion
chr5	127482488	cast	top-CS2	chr5	4ugCre_72h_rep1	135325966	top-CS2	cast	AATCCAGGTATCTTTAGGTG	CATATCGTAACTCCCAGCAA	12	3	TACATCGCCGATATTGCTAC	CGTGGATTAGTCTCTATCGC	deletion	7843478	genome
chr11	45915538	cast	bottom-CS1	chr5	200ngCre_72h_rep2	135325966	top-CS2	cast	AGCGCGCGTTTGAGTTGTTA	CATATCGTAACTCCCAGCAA	12	4	AATTAGAGGCAACCGGTGCA	CGTGGATTAGTCTCTATCGC	translocation	translocation	not-deletion
chr2	178097475	bl6	bottom-CS1	chr2	200ngCre_72h_rep1	160785983	top-CS2	bl6	TGGTGACGGAGTTTTATCCT	TTAAGAATCTACCCCGACAG	7	2	CTTTCTCGGTACCCCAGGCA	CGGCGTTCTATGCGGACTCG	inversion	17311492	not-deletion
chr2	181841962	noVariant	bottom-CS1	chr2	4ugCre_72h_rep2	160785983	top-CS2	bl6	ACTCCTCTCGTAAATGAACT	TTAAGAATCTACCCCGACAG	19	6	ACACCGACAGCGACACAGGC	CGGCGTTCTATGCGGACTCG	inversion	21055979	not-deletion
chr14	61674044	bl6	bottom-CS1	chr2	1ugCre_72h_rep1	160785983	top-CS2	bl6	TTATTAATTCTAATCTCCTA	TTAAGAATCTACCCCGACAG	11	4	TCCGAGACACCCCGAAGATC	CGGCGTTCTATGCGGACTCG	translocation	translocation	not-deletion
chr11	84915032	noVariant	top-CS2	chr2	4ugCre_72h_rep1	160785983	top-CS2	bl6	CTGGTTTTTACTAAGCAAAC	TTAAGAATCTACCCCGACAG	12	4	CCTCCCAAAACAAACGCCAC	CGGCGTTCTATGCGGACTCG	translocation	translocation	not-deletion
chr2	89175392	noVariant	top-CS2	chr2	4ugCre_72h_rep1	160785983	top-CS2	bl6	TAAGCAGAAAAAGCCGCGAG	TTAAGAATCTACCCCGACAG	13	3	CACGCAAGTTTGTCTAGATC	CGGCGTTCTATGCGGACTCG	deletion	71610591	genome
chr3	21953751	bl6	top-CS2	chr3	200ngCre_72h_rep1	27705379	bottom-CS1	noVariant	GTGTATATTTTGGAATCGAG	AATTGACGACCCTCCGAACG	18	4	TTACACATACACGCCAAACC	GCACAATTGTGCGTACAGTA	inversion	5751628	not-deletion
chr3	21953751	bl6	top-CS2	chr3	4ugCre_72h_rep1	27705379	bottom-CS1	noVariant	GTGTATATTTTGGAATCGAG	AATTGACGACCCTCCGAACG	12	5	TTACACATACACGCCAAACC	GCACAATTGTGCGTACAGTA	inversion	5751628	not-deletion
chr3	21953751	bl6	top-CS2	chr15	200ngCre_72h_rep1	83403390	top-CS2	noVariant	GTGTATATTTTGGAATCGAG	TAAAAGCATAGCATTCCACA	7	3	TTACACATACACGCCAAACC	CGTTACAAGGTACGGCGGTA	translocation	translocation	not-deletion
chr3	22041099	cast	bottom-CS1	chr3	200ngCre_72h_rep1	61902398	bottom-CS1	noVariant	ATCATGCGATATTGACTCGT	AACTGGTCTTGGGTGAGCAA	21	7	CACTTACCGAACGCACCAAC	ATTAGCATTTATTGAGTTTT	deletion	39861299	ecDNA
chr10	41401083	bl6	bottom-CS1	chr3	4ugCre_72h_rep2	61902398	bottom-CS1	noVariant	TATTAATCGAGACGAGTACT	AACTGGTCTTGGGTGAGCAA	7	2	CCTCCATCCATACGCACCAC	ATTAGCATTTATTGAGTTTT	translocation	translocation	not-deletion
chr3	22041099	cast	bottom-CS1	chr3	1ugCre_72h_rep1	61902398	bottom-CS1	noVariant	ATCATGCGATATTGACTCGT	AACTGGTCTTGGGTGAGCAA	9	5	CACTTACCGAACGCACCAAC	ATTAGCATTTATTGAGTTTT	deletion	39861299	ecDNA
chr3	22041099	cast	bottom-CS1	chr3	1ugCre_72h_rep2	61902398	bottom-CS1	noVariant	ATCATGCGATATTGACTCGT	AACTGGTCTTGGGTGAGCAA	8	5	CACTTACCGAACGCACCAAC	ATTAGCATTTATTGAGTTTT	deletion	39861299	ecDNA
chr3	22107965	noVariant	top-CS2	chr17	200ngCre_72h_rep1	43116582	top-CS2	bl6	AGACTATCCGAAGCAGTATT	ACCAAAGAAGGCCGCTTTAT	10	4	CAAGATAAATACACCACCCT	TCTTTGTGGTTAACATTTTT	translocation	translocation	not-deletion
chr3	22107965	noVariant	top-CS2	chr14	200ngCre_72h_rep1	109420458	bottom-CS1	bl6	AGACTATCCGAAGCAGTATT	CACTTGAACCAGACCCTCAT	31	7	CAAGATAAATACACCACCCT	GTCTAGGCTCTGGGGTTGAT	translocation	translocation	not-deletion
chr3	28809018	cast	bottom-CS1	chr3	200ngCre_72h_rep1	29290462	top-CS2	noVariant	GTAAGAATCGGTCATACGGC	CGTAAGCCGATCTAGAGTCT	11	3	TGCTGAGCACGAATCAGAAC	TGTCCACGTAATAGAAGTGT	inversion	481444	not-deletion
chr3	28809018	cast	bottom-CS1	chr3	4ugCre_72h_rep2	29290462	top-CS2	noVariant	GTAAGAATCGGTCATACGGC	CGTAAGCCGATCTAGAGTCT	11	3	TGCTGAGCACGAATCAGAAC	TGTCCACGTAATAGAAGTGT	inversion	481444	not-deletion
chr3	28809018	cast	bottom-CS1	chr3	4ugCre_72h_rep1	29290462	top-CS2	noVariant	GTAAGAATCGGTCATACGGC	CGTAAGCCGATCTAGAGTCT	7	3	TGCTGAGCACGAATCAGAAC	TGTCCACGTAATAGAAGTGT	inversion	481444	not-deletion
chr3	52527122	bl6	bottom-CS1	chr3	200ngCre_72h_rep1	68589075	bottom-CS1	bl6	GGAGTAGGAGCGTGGTTTTT	ACCTAAGTAGAATGACAGTG	30	5	GCTACATACGTAGAGAGGTA	TGTTGTAAGACGTAATTTTG	deletion	16061953	ecDNA
chr3	52527122	bl6	bottom-CS1	chr3	4ugCre_72h_rep2	68589075	bottom-CS1	bl6	GGAGTAGGAGCGTGGTTTTT	ACCTAAGTAGAATGACAGTG	20	5	GCTACATACGTAGAGAGGTA	TGTTGTAAGACGTAATTTTG	deletion	16061953	ecDNA
chr13	41022986	bl6	top-CS2	chr3	1ugCre_72h_rep2	68589075	bottom-CS1	bl6	GATTTTATTTCTTTGCGAAG	ACCTAAGTAGAATGACAGTG	12	2	TGATTAGATTAAAGGAAGAC	TGTTGTAAGACGTAATTTTG	translocation	translocation	not-deletion
chr3	52527122	bl6	bottom-CS1	chr3	1ugCre_72h_rep2	68589075	bottom-CS1	bl6	GGAGTAGGAGCGTGGTTTTT	ACCTAAGTAGAATGACAGTG	14	5	GCTACATACGTAGAGAGGTA	TGTTGTAAGACGTAATTTTG	deletion	16061953	ecDNA
chr3	55126514	cast	bottom-CS1	chr3	200ngCre_72h_rep1	137777683	bottom-CS1	cast	CCGTGAGTTGAACGGGATAT	ACAGTAGAATGACACGCACT	10	3	ATTAACAAAACTTACTTTGA	AACAGATTTATATTTATTCA	deletion	82651169	ecDNA
chr3	55126514	cast	bottom-CS1	chr3	1ugCre_72h_rep1	137777683	bottom-CS1	cast	CCGTGAGTTGAACGGGATAT	ACAGTAGAATGACACGCACT	11	2	ATTAACAAAACTTACTTTGA	AACAGATTTATATTTATTCA	deletion	82651169	ecDNA
chr3	65977450	noVariant	top-CS2	chr3	200ngCre_72h_rep1	127824141	bottom-CS1	bl6	GGTTCAGTTCTTAATTTTGT	CCAAGCCACTTAGAAGCATC	13	4	GACTATTAACATCCAACTTA	CGTAATTCTGTTTTGTAGGT	inversion	61846691	not-deletion
chr5	58283978	noVariant	bottom-CS1	chr3	4ugCre_72h_rep1	127824141	bottom-CS1	bl6	GTGATATCTATTCTGTTTTG	CCAAGCCACTTAGAAGCATC	3	2	GACTGAGCCCTTAAGGAATT	CGTAATTCTGTTTTGTAGGT	translocation	translocation	not-deletion
chr3	68690006	cast	top-CS2	chr16	200ngCre_72h_rep1	8737734	bottom-CS1	bl6	TTCCATTGCTTGTTAACAGT	AGCGCTATAATTCTACTCTA	7	2	AGACCCGCCCAGTGAATCTC	CAGTCTGACCTCGAGTGTTT	translocation	translocation	not-deletion
chr3	72993564	bl6	top-CS2	chr11	200ngCre_72h_rep1	77549779	top-CS2	noVariant	TGTTTGAGTTACCGAGACTG	CTTCATTATTACAATAGCCC	7	2	AAACGCACATCGTGGTCCGT	TTGTGTGTCGGGGATGATCT	translocation	translocation	not-deletion
chr3	79245228	bl6	bottom-CS1	chr3	200ngCre_72h_rep1	90505873	bottom-CS1	noVariant	AGTGCTTCGTTAAGTCTAAT	CAAATTACGCCAGTCCCGTA	4	2	CCCCTGACTGGATGGACGCT	ATGTAGTGGATGCTCGTTTC	deletion	11260645	ecDNA
chr3	79245228	bl6	bottom-CS1	chr3	1ugCre_72h_rep1	90505873	bottom-CS1	noVariant	AGTGCTTCGTTAAGTCTAAT	CAAATTACGCCAGTCCCGTA	12	4	CCCCTGACTGGATGGACGCT	ATGTAGTGGATGCTCGTTTC	deletion	11260645	ecDNA
chr3	79245228	bl6	bottom-CS1	chr3	1ugCre_72h_rep2	90505873	bottom-CS1	noVariant	AGTGCTTCGTTAAGTCTAAT	CAAATTACGCCAGTCCCGTA	18	9	CCCCTGACTGGATGGACGCT	ATGTAGTGGATGCTCGTTTC	deletion	11260645	ecDNA
chr3	85522306	noVariant	bottom-CS1	chr8	200ngCre_72h_rep1	45003133	bottom-CS1	cast	TAAGTAGTTGGTTATATGCA	ATCGAAGAATATTAAGTGCA	10	4	AGTACTAAGAACGTACACAG	ATATTTCAGCATTAGTTGGA	translocation	translocation	not-deletion
chr4	88940733	bl6	top-CS2	chr8	1ugCre_72h_rep1	45003133	bottom-CS1	cast	AAAATTTTGTACTTACCTCA	ATCGAAGAATATTAAGTGCA	11	2	ATGTCCAGAAATACCACCAC	ATATTTCAGCATTAGTTGGA	translocation	translocation	not-deletion
chr8	66695058	cast	bottom-CS1	chr8	1ugCre_72h_rep1	45003133	bottom-CS1	cast	TTTTCACCTGTAGAGGTTAT	ATCGAAGAATATTAAGTGCA	16	4	CCATTTAGAAAGTGCTCTTT	ATATTTCAGCATTAGTTGGA	deletion	21691925	genome
chr8	12418367	cast	top-CS2	chr8	1ugCre_72h_rep2	45003133	bottom-CS1	cast	ATGGTGAAAGGGTGTTTTTT	ATCGAAGAATATTAAGTGCA	14	5	AGATAAGACACAATCGCCTC	ATATTTCAGCATTAGTTGGA	inversion	32584766	not-deletion
chr1	135844250	cast	top-CS2	chr8	4ugCre_72h_rep1	45003133	bottom-CS1	cast	CGCCTGGCGGTAACCCAAAA	ATCGAAGAATATTAAGTGCA	19	3	CTTCCCCTGCATGTCTACCG	ATATTTCAGCATTAGTTGGA	translocation	translocation	not-deletion
chr8	66695058	cast	bottom-CS1	chr8	4ugCre_72h_rep1	45003133	bottom-CS1	cast	TTTTCACCTGTAGAGGTTAT	ATCGAAGAATATTAAGTGCA	13	6	CCATTTAGAAAGTGCTCTTT	ATATTTCAGCATTAGTTGGA	deletion	21691925	genome
chr3	86914602	cast	bottom-CS1	chr3	200ngCre_72h_rep1	79237380	bottom-CS1	cast	CCGGCATCGTCATTTTTCGC	ACGAGCATATATACCGTAGA	6	2	TAAGACCTCTCTCAAATACC	GCCAGGGATCAGTTGGACCA	deletion	7677222	genome
chr3	83563134	cast	top-CS2	chr3	4ugCre_72h_rep2	79237380	bottom-CS1	cast	ACTAGTAGATTTGTTACTCA	ACGAGCATATATACCGTAGA	17	4	GGCACGGTAAAATCAAAAAC	GCCAGGGATCAGTTGGACCA	inversion	4325754	not-deletion
chr17	83470475	noVariant	top-CS2	chr3	1ugCre_72h_rep1	79237380	bottom-CS1	cast	AATGTGCATACCTGATTCTA	ACGAGCATATATACCGTAGA	22	4	ACGGCCCTCTAGCCCTCCTG	GCCAGGGATCAGTTGGACCA	translocation	translocation	not-deletion
chr3	83563134	cast	top-CS2	chr3	1ugCre_72h_rep1	79237380	bottom-CS1	cast	ACTAGTAGATTTGTTACTCA	ACGAGCATATATACCGTAGA	34	14	GGCACGGTAAAATCAAAAAC	GCCAGGGATCAGTTGGACCA	inversion	4325754	not-deletion
chr12	4558652	bl6	bottom-CS1	chr3	1ugCre_72h_rep2	79237380	bottom-CS1	cast	TAAAAAGGTGGTAGACATGT	ACGAGCATATATACCGTAGA	5	5	ATCCGAGCACCACTAACAAC	GCCAGGGATCAGTTGGACCA	translocation	translocation	not-deletion
chr3	34650092	cast	top-CS2	chr3	1ugCre_72h_rep2	79237380	bottom-CS1	cast	GCCGGTTCAGTTCCCTGGTT	ACGAGCATATATACCGTAGA	9	4	TACGCTATCTGAAACTGCAC	GCCAGGGATCAGTTGGACCA	inversion	44587288	not-deletion
chr3	83563134	cast	top-CS2	chr3	1ugCre_72h_rep2	79237380	bottom-CS1	cast	ACTAGTAGATTTGTTACTCA	ACGAGCATATATACCGTAGA	39	16	GGCACGGTAAAATCAAAAAC	GCCAGGGATCAGTTGGACCA	inversion	4325754	not-deletion
chr3	86914602	cast	bottom-CS1	chr3	1ugCre_72h_rep2	79237380	bottom-CS1	cast	CCGGCATCGTCATTTTTCGC	ACGAGCATATATACCGTAGA	9	4	TAAGACCTCTCTCAAATACC	GCCAGGGATCAGTTGGACCA	deletion	7677222	genome
chr3	86914602	cast	bottom-CS1	chr3	4ugCre_72h_rep1	79237380	bottom-CS1	cast	CCGGCATCGTCATTTTTCGC	ACGAGCATATATACCGTAGA	8	3	TAAGACCTCTCTCAAATACC	GCCAGGGATCAGTTGGACCA	deletion	7677222	genome
chr3	89165644	cast	top-CS2	chr3	200ngCre_72h_rep1	83563134	top-CS2	cast	GTCCGTCAAGTTTCAATCAG	GGCACGGTAAAATCAAAAAC	10	3	GCTCCACAATCATTTCTAGG	ACTAGTAGATTTGTTACTCA	deletion	5602510	ecDNA
chr3	34650092	cast	top-CS2	chr3	4ugCre_72h_rep2	83563134	top-CS2	cast	GCCGGTTCAGTTCCCTGGTT	GGCACGGTAAAATCAAAAAC	2	2	TACGCTATCTGAAACTGCAC	ACTAGTAGATTTGTTACTCA	deletion	48913042	genome
chr3	79237380	cast	bottom-CS1	chr3	1ugCre_72h_rep1	83563134	top-CS2	cast	GCCAGGGATCAGTTGGACCA	GGCACGGTAAAATCAAAAAC	26	6	ACGAGCATATATACCGTAGA	ACTAGTAGATTTGTTACTCA	inversion	4325754	not-deletion
chr3	86914602	cast	bottom-CS1	chr3	1ugCre_72h_rep1	83563134	top-CS2	cast	CCGGCATCGTCATTTTTCGC	GGCACGGTAAAATCAAAAAC	33	6	TAAGACCTCTCTCAAATACC	ACTAGTAGATTTGTTACTCA	inversion	3351468	not-deletion
chr3	79237380	cast	bottom-CS1	chr3	4ugCre_72h_rep1	83563134	top-CS2	cast	GCCAGGGATCAGTTGGACCA	GGCACGGTAAAATCAAAAAC	13	3	ACGAGCATATATACCGTAGA	ACTAGTAGATTTGTTACTCA	inversion	4325754	not-deletion
chr3	89165644	cast	top-CS2	chr3	200ngCre_72h_rep1	86914602	bottom-CS1	cast	GTCCGTCAAGTTTCAATCAG	TAAGACCTCTCTCAAATACC	3	2	GCTCCACAATCATTTCTAGG	CCGGCATCGTCATTTTTCGC	inversion	2251042	not-deletion
chr3	89165644	cast	top-CS2	chr3	4ugCre_72h_rep2	86914602	bottom-CS1	cast	GTCCGTCAAGTTTCAATCAG	TAAGACCTCTCTCAAATACC	13	5	GCTCCACAATCATTTCTAGG	CCGGCATCGTCATTTTTCGC	inversion	2251042	not-deletion
chr4	145295707	cast	top-CS2	chr3	4ugCre_72h_rep2	86914602	bottom-CS1	cast	ACCTTTCCTGACCGGGTAGA	TAAGACCTCTCTCAAATACC	10	4	GGAGCTCACACACGGATCCC	CCGGCATCGTCATTTTTCGC	translocation	translocation	not-deletion
chr3	34650092	cast	top-CS2	chr3	1ugCre_72h_rep1	86914602	bottom-CS1	cast	GCCGGTTCAGTTCCCTGGTT	TAAGACCTCTCTCAAATACC	23	7	TACGCTATCTGAAACTGCAC	CCGGCATCGTCATTTTTCGC	inversion	52264510	not-deletion
chr3	79237380	cast	bottom-CS1	chr3	1ugCre_72h_rep1	86914602	bottom-CS1	cast	GCCAGGGATCAGTTGGACCA	TAAGACCTCTCTCAAATACC	6	3	ACGAGCATATATACCGTAGA	CCGGCATCGTCATTTTTCGC	deletion	7677222	ecDNA
chr3	89165644	cast	top-CS2	chr3	1ugCre_72h_rep1	86914602	bottom-CS1	cast	GTCCGTCAAGTTTCAATCAG	TAAGACCTCTCTCAAATACC	5	2	GCTCCACAATCATTTCTAGG	CCGGCATCGTCATTTTTCGC	inversion	2251042	not-deletion
chr6	89963470	bl6	top-CS2	chr3	1ugCre_72h_rep1	86914602	bottom-CS1	cast	GGATCATGCCCACACTCTTA	TAAGACCTCTCTCAAATACC	24	7	ATACCTCAAAATGATCGAAC	CCGGCATCGTCATTTTTCGC	translocation	translocation	not-deletion
chr9	70277975	noVariant	bottom-CS1	chr3	1ugCre_72h_rep1	86914602	bottom-CS1	cast	TCCAATTAGGGGTTATATAG	TAAGACCTCTCTCAAATACC	3	2	CTGCTTGAGGCCGCACATGG	CCGGCATCGTCATTTTTCGC	translocation	translocation	not-deletion
chr13	45375491	cast	bottom-CS1	chr3	1ugCre_72h_rep2	86914602	bottom-CS1	cast	GTATCGTCTGTATTTGTATT	TAAGACCTCTCTCAAATACC	16	7	TGGCTCTTGCTCTCAATAGG	CCGGCATCGTCATTTTTCGC	translocation	translocation	not-deletion
chr3	79237380	cast	bottom-CS1	chr3	1ugCre_72h_rep2	86914602	bottom-CS1	cast	GCCAGGGATCAGTTGGACCA	TAAGACCTCTCTCAAATACC	33	13	ACGAGCATATATACCGTAGA	CCGGCATCGTCATTTTTCGC	deletion	7677222	ecDNA
chr3	83563134	cast	top-CS2	chr3	1ugCre_72h_rep2	86914602	bottom-CS1	cast	ACTAGTAGATTTGTTACTCA	TAAGACCTCTCTCAAATACC	12	5	GGCACGGTAAAATCAAAAAC	CCGGCATCGTCATTTTTCGC	inversion	3351468	not-deletion
chr3	89165644	cast	top-CS2	chr3	1ugCre_72h_rep2	86914602	bottom-CS1	cast	GTCCGTCAAGTTTCAATCAG	TAAGACCTCTCTCAAATACC	8	2	GCTCCACAATCATTTCTAGG	CCGGCATCGTCATTTTTCGC	inversion	2251042	not-deletion
chr9	70277975	noVariant	bottom-CS1	chr3	1ugCre_72h_rep2	86914602	bottom-CS1	cast	TCCAATTAGGGGTTATATAG	TAAGACCTCTCTCAAATACC	7	5	CTGCTTGAGGCCGCACATGG	CCGGCATCGTCATTTTTCGC	translocation	translocation	not-deletion
chr3	89165644	cast	top-CS2	chr3	4ugCre_72h_rep1	86914602	bottom-CS1	cast	GTCCGTCAAGTTTCAATCAG	TAAGACCTCTCTCAAATACC	8	3	GCTCCACAATCATTTCTAGG	CCGGCATCGTCATTTTTCGC	inversion	2251042	not-deletion
chr3	79237380	cast	bottom-CS1	chr3	200ngCre_72h_rep2	86914602	bottom-CS1	cast	GCCAGGGATCAGTTGGACCA	TAAGACCTCTCTCAAATACC	4	2	ACGAGCATATATACCGTAGA	CCGGCATCGTCATTTTTCGC	deletion	7677222	ecDNA
chr3	89165644	cast	top-CS2	chr3	200ngCre_72h_rep2	86914602	bottom-CS1	cast	GTCCGTCAAGTTTCAATCAG	TAAGACCTCTCTCAAATACC	25	8	GCTCCACAATCATTTCTAGG	CCGGCATCGTCATTTTTCGC	inversion	2251042	not-deletion
chr3	146068888	cast	bottom-CS1	chr3	200ngCre_72h_rep2	86914602	bottom-CS1	cast	CCATCGAGAATCGCCCGATT	TAAGACCTCTCTCAAATACC	6	2	CCTTATGAGCACGATAACAC	CCGGCATCGTCATTTTTCGC	deletion	59154286	genome
chr3	90505873	noVariant	bottom-CS1	chr3	200ngCre_72h_rep1	79245228	bottom-CS1	bl6	ATGTAGTGGATGCTCGTTTC	CCCCTGACTGGATGGACGCT	21	4	CAAATTACGCCAGTCCCGTA	AGTGCTTCGTTAAGTCTAAT	deletion	11260645	genome
chr3	90505873	noVariant	bottom-CS1	chr3	1ugCre_72h_rep1	79245228	bottom-CS1	bl6	ATGTAGTGGATGCTCGTTTC	CCCCTGACTGGATGGACGCT	10	2	CAAATTACGCCAGTCCCGTA	AGTGCTTCGTTAAGTCTAAT	deletion	11260645	genome
chr3	99880255	cast	bottom-CS1	chr3	200ngCre_72h_rep1	102049126	bottom-CS1	cast	TAAAATGGCAGGTTCTCCTG	CCCAACACCATTGGATGTAT	15	4	GCACTCATCCTAAGGATAAC	TACATCTCGAGAGCCGATGA	deletion	2168871	ecDNA
chr3	99880255	cast	bottom-CS1	chr3	4ugCre_72h_rep2	102049126	bottom-CS1	cast	TAAAATGGCAGGTTCTCCTG	CCCAACACCATTGGATGTAT	24	6	GCACTCATCCTAAGGATAAC	TACATCTCGAGAGCCGATGA	deletion	2168871	ecDNA
chr3	99880255	cast	bottom-CS1	chr3	1ugCre_72h_rep1	102049126	bottom-CS1	cast	TAAAATGGCAGGTTCTCCTG	CCCAACACCATTGGATGTAT	16	6	GCACTCATCCTAAGGATAAC	TACATCTCGAGAGCCGATGA	deletion	2168871	ecDNA
chr7	135137965	bl6	top-CS2	chr3	1ugCre_72h_rep1	102049126	bottom-CS1	cast	TGTAAGTCTTATTTTTGTTA	CCCAACACCATTGGATGTAT	12	3	ACCTCTTGAAAAGGTCATTC	TACATCTCGAGAGCCGATGA	translocation	translocation	not-deletion
chr3	99880255	cast	bottom-CS1	chr3	1ugCre_72h_rep2	102049126	bottom-CS1	cast	TAAAATGGCAGGTTCTCCTG	CCCAACACCATTGGATGTAT	3	2	GCACTCATCCTAAGGATAAC	TACATCTCGAGAGCCGATGA	deletion	2168871	ecDNA
chr8	87974138	bl6	top-CS2	chr3	1ugCre_72h_rep2	102049126	bottom-CS1	cast	TATTGGTTAAAGTCTTGTGC	CCCAACACCATTGGATGTAT	10	3	GCAACAACGACTTCTAAATA	TACATCTCGAGAGCCGATGA	translocation	translocation	not-deletion
chr3	99880255	cast	bottom-CS1	chr3	4ugCre_72h_rep1	102049126	bottom-CS1	cast	TAAAATGGCAGGTTCTCCTG	CCCAACACCATTGGATGTAT	21	4	GCACTCATCCTAAGGATAAC	TACATCTCGAGAGCCGATGA	deletion	2168871	ecDNA
chr3	99880255	cast	bottom-CS1	chr3	200ngCre_72h_rep2	102049126	bottom-CS1	cast	TAAAATGGCAGGTTCTCCTG	CCCAACACCATTGGATGTAT	16	6	GCACTCATCCTAAGGATAAC	TACATCTCGAGAGCCGATGA	deletion	2168871	ecDNA
chr3	114000900	bl6	top-CS2	chr6	200ngCre_72h_rep1	30121886	top-CS2	noVariant	AGACGGAAGTTGAAACTTCA	GAGTACAAACAAGTCAAGTT	20	4	AAAACTACATGCATACTCAA	GGTTCCAGTTTGCTTTTTTT	translocation	translocation	not-deletion
chr6	32980694	bl6	bottom-CS1	chr6	1ugCre_72h_rep1	30121886	top-CS2	noVariant	TGGAGGTTAGAGGGTGTGGA	GAGTACAAACAAGTCAAGTT	11	2	GCAAGCTGAACTCAACGACA	GGTTCCAGTTTGCTTTTTTT	inversion	2858808	not-deletion
chr6	32980694	bl6	bottom-CS1	chr6	1ugCre_72h_rep2	30121886	top-CS2	noVariant	TGGAGGTTAGAGGGTGTGGA	GAGTACAAACAAGTCAAGTT	9	4	GCAAGCTGAACTCAACGACA	GGTTCCAGTTTGCTTTTTTT	inversion	2858808	not-deletion
chr11	5497195	bl6	top-CS2	chr6	4ugCre_72h_rep1	30121886	top-CS2	noVariant	TTTGTACTGTAACTGTTTAA	GAGTACAAACAAGTCAAGTT	13	3	TACAAACCCATATATAGGGG	GGTTCCAGTTTGCTTTTTTT	translocation	translocation	not-deletion
chr3	122433547	cast	top-CS2	chr3	200ngCre_72h_rep1	88907266	bottom-CS1	noVariant	ACGCAACACTGTCCGCGTAT	GCCACACCCAAATGGTAAAA	6	2	ACAGGAATAAAGATACACAC	ATCGGTCTAGTCACTCGTTC	inversion	33526281	not-deletion
chr3	69104249	noVariant	top-CS2	chr3	1ugCre_72h_rep1	88907266	bottom-CS1	noVariant	TCCCATGGAAGACATGCTGC	GCCACACCCAAATGGTAAAA	7	2	CTCCCCACGGAAGACTCGAA	ATCGGTCTAGTCACTCGTTC	inversion	19803017	not-deletion
chr3	122433547	cast	top-CS2	chr3	1ugCre_72h_rep2	88907266	bottom-CS1	noVariant	ACGCAACACTGTCCGCGTAT	GCCACACCCAAATGGTAAAA	9	5	ACAGGAATAAAGATACACAC	ATCGGTCTAGTCACTCGTTC	inversion	33526281	not-deletion
chr3	122938069	bl6	bottom-CS1	chr16	200ngCre_72h_rep1	33338963	top-CS2	bl6	TCTTTTGATCATTTAAAACG	AACAAGACCGACAACGCCAG	7	3	CACACGCCACAGCAACAAGT	TTGAACGTTATGATGAGATA	translocation	translocation	not-deletion
chr17	88081963	cast	top-CS2	chr16	4ugCre_72h_rep2	33338963	top-CS2	bl6	TGGTGGGTATAACGGCCTGT	AACAAGACCGACAACGCCAG	3	2	CACGGGCGGCCAGCATTCGC	TTGAACGTTATGATGAGATA	translocation	translocation	not-deletion
chr16	30703645	noVariant	top-CS2	chr16	1ugCre_72h_rep2	33338963	top-CS2	bl6	GTATTGCTGGTATTCCTCAA	AACAAGACCGACAACGCCAG	18	8	CGCGGCATCCAGCTACTCTC	TTGAACGTTATGATGAGATA	deletion	2635318	genome
chr16	30703645	noVariant	top-CS2	chr16	4ugCre_72h_rep1	33338963	top-CS2	bl6	GTATTGCTGGTATTCCTCAA	AACAAGACCGACAACGCCAG	7	3	CGCGGCATCCAGCTACTCTC	TTGAACGTTATGATGAGATA	deletion	2635318	genome
chr3	142726456	bl6	bottom-CS1	chr14	200ngCre_72h_rep1	63499275	top-CS2	cast	CTATTAGTGTTTGGCTCTTC	CCCCCGTCTTACAAATTACT	4	2	CTCAGCCCGAAACTCACCAG	GGCGTCGTTCTGGTAGCTAT	translocation	translocation	not-deletion
chr17	5054827	bl6	bottom-CS1	chr14	4ugCre_72h_rep2	63499275	top-CS2	cast	GCGTTTTTTTCTGTCTGTCT	CCCCCGTCTTACAAATTACT	8	3	ACATCTAGGGCCCTGTGCCG	GGCGTCGTTCTGGTAGCTAT	translocation	translocation	not-deletion
chr7	130545674	bl6	bottom-CS1	chr14	1ugCre_72h_rep2	63499275	top-CS2	cast	GGCAAGTTCTGTTGACGATC	CCCCCGTCTTACAAATTACT	10	4	CTAGGAACGACATTAGTAAG	GGCGTCGTTCTGGTAGCTAT	translocation	translocation	not-deletion
chr3	152241452	cast	bottom-CS1	chrX	200ngCre_72h_rep1	106748623	bottom-CS1	bl6	GTAGCTTTATCCGGTATCGG	GCGCCGGCCTTAGCACGCGT	7	5	AGTGGCTAACGCAGCACGAG	GAGCATTCCGACGCTTTGTG	translocation	translocation	not-deletion
chrX	153308751	bl6	bottom-CS1	chrX	1ugCre_72h_rep1	106748623	bottom-CS1	bl6	TCTTTGTTTTAAATTCCTTC	GCGCCGGCCTTAGCACGCGT	13	3	AAATGGGTTTCACAGCATCA	GAGCATTCCGACGCTTTGTG	deletion	46560128	genome
chrX	10320279	bl6	top-CS2	chrX	4ugCre_72h_rep1	106748623	bottom-CS1	bl6	GTACATGTAAGGTTCAGGAT	GCGCCGGCCTTAGCACGCGT	4	2	ATCACCCTGGCGCAGTCAAA	GAGCATTCCGACGCTTTGTG	inversion	96428344	not-deletion
chr4	30326661	bl6	top-CS2	chr5	200ngCre_72h_rep1	90245799	bottom-CS1	bl6	GTTATATGATGTGATATGTC	CCGGAACCGGGAAAGCCCAA	13	3	TAAGAGGATGTACCAGAAAG	GCGTCCCGCGTGGGAACCAT	translocation	translocation	not-deletion
chr5	149553434	bl6	top-CS2	chr5	4ugCre_72h_rep2	90245799	bottom-CS1	bl6	AAAGTTAGTCTGGACTTATG	CCGGAACCGGGAAAGCCCAA	8	4	CGTTGGGCGCTTTATATGCG	GCGTCCCGCGTGGGAACCAT	inversion	59307635	not-deletion
chr5	149553434	bl6	top-CS2	chr5	1ugCre_72h_rep1	90245799	bottom-CS1	bl6	AAAGTTAGTCTGGACTTATG	CCGGAACCGGGAAAGCCCAA	12	2	CGTTGGGCGCTTTATATGCG	GCGTCCCGCGTGGGAACCAT	inversion	59307635	not-deletion
chr12	89637563	bl6	top-CS2	chr5	200ngCre_72h_rep2	90245799	bottom-CS1	bl6	CGCTTGGTGTTTAGTCTATG	CCGGAACCGGGAAAGCCCAA	2	2	GCCCCGAGTCACTCACCAGT	GCGTCCCGCGTGGGAACCAT	translocation	translocation	not-deletion
chr4	44234961	noVariant	top-CS2	chr11	200ngCre_72h_rep1	84915032	top-CS2	noVariant	TACGTGACTTATATGTGATT	CCTCCCAAAACAAACGCCAC	12	5	CGACTCCATCCGCACCTCGA	CTGGTTTTTACTAAGCAAAC	translocation	translocation	not-deletion
chr16	10534069	cast	bottom-CS1	chr11	1ugCre_72h_rep2	84915032	top-CS2	noVariant	TGTAAGCAGGGTAGGACCGA	CCTCCCAAAACAAACGCCAC	13	5	ATGTCCTTAGCACAAGGACC	CTGGTTTTTACTAAGCAAAC	translocation	translocation	not-deletion
chr2	178097475	bl6	bottom-CS1	chr11	1ugCre_72h_rep2	84915032	top-CS2	noVariant	TGGTGACGGAGTTTTATCCT	CCTCCCAAAACAAACGCCAC	9	5	CTTTCTCGGTACCCCAGGCA	CTGGTTTTTACTAAGCAAAC	translocation	translocation	not-deletion
chr9	82086771	bl6	bottom-CS1	chr11	200ngCre_72h_rep2	84915032	top-CS2	noVariant	AGCTTGGTGTTGGTTGTATT	CCTCCCAAAACAAACGCCAC	10	4	ACAAGTCATCCGCCAGAATC	CTGGTTTTTACTAAGCAAAC	translocation	translocation	not-deletion
chr4	55341823	noVariant	top-CS2	chr17	200ngCre_72h_rep1	35021953	top-CS2	noVariant	GTACTTGAAGCTCTAGACTG	GAGGTCCCCAATGCCCAGCT	10	4	GACACACAGAGGACGAACGT	GGGGAGCACTGCTCTGATTA	translocation	translocation	not-deletion
chr4	55478734	cast	top-CS2	chr5	200ngCre_72h_rep1	32924998	bottom-CS1	noVariant	ATACCCTGATTGTTGTTGGC	GCGACAATCCGTACCCACGC	11	3	ATGAACGGAATCCGACGGCA	GGTCGATGTCCGGTAGCGTT	translocation	translocation	not-deletion
chr4	55761583	bl6	top-CS2	chr9	200ngCre_72h_rep1	49175747	top-CS2	bl6	CTAAAGCGGGCAAGCGGGGA	CAGGCACCCGCCACTCACAT	10	3	ACGACAGAACCCCCACCGAC	ACTAAGAACCAGACTGCCTA	translocation	translocation	not-deletion
chr9	11197906	noVariant	bottom-CS1	chr9	4ugCre_72h_rep2	49175747	top-CS2	bl6	GGGTATACTGGCTTGCAGAA	CAGGCACCCGCCACTCACAT	8	3	CCCGTCGGATGCTCTATCAC	ACTAAGAACCAGACTGCCTA	inversion	37977841	not-deletion
chr12	110844057	bl6	top-CS2	chr9	4ugCre_72h_rep1	49175747	top-CS2	bl6	TCGCCCCTTTGATCTTGCAA	CAGGCACCCGCCACTCACAT	14	4	CCAAGAGGACATACACTTAC	ACTAAGAACCAGACTGCCTA	translocation	translocation	not-deletion
chr4	57540831	bl6	bottom-CS1	chr4	200ngCre_72h_rep1	131890963	bottom-CS1	bl6	ACTGTATGCTATAAGATGTT	CCGTGATTAGCTCTATGGTA	12	3	GTAATAGCAGCAGTGACACG	AGACTCAGTCTTGGATCTGT	deletion	74350132	ecDNA
chr4	66917434	bl6	bottom-CS1	chr4	4ugCre_72h_rep2	131890963	bottom-CS1	bl6	TTTTTGCCGTAAACTTTAGA	CCGTGATTAGCTCTATGGTA	16	2	CTCTTTTTTAAATGGATGTC	AGACTCAGTCTTGGATCTGT	deletion	64973529	ecDNA
chr4	57540831	bl6	bottom-CS1	chr4	200ngCre_72h_rep2	131890963	bottom-CS1	bl6	ACTGTATGCTATAAGATGTT	CCGTGATTAGCTCTATGGTA	4	2	GTAATAGCAGCAGTGACACG	AGACTCAGTCTTGGATCTGT	deletion	74350132	ecDNA
chr4	63442338	cast	bottom-CS1	chr4	200ngCre_72h_rep1	114944864	bottom-CS1	noVariant	GGCGTTTGGGGGTAATTTGG	CAACACAACTTATATGCCTG	12	4	GTACTTGAATAAATGCCCAA	GTGTTTTACCGAGCCTATCA	deletion	51502526	ecDNA
chr4	63442338	cast	bottom-CS1	chr4	4ugCre_72h_rep2	114944864	bottom-CS1	noVariant	GGCGTTTGGGGGTAATTTGG	CAACACAACTTATATGCCTG	9	4	GTACTTGAATAAATGCCCAA	GTGTTTTACCGAGCCTATCA	deletion	51502526	ecDNA
chr4	63442338	cast	bottom-CS1	chr4	1ugCre_72h_rep1	114944864	bottom-CS1	noVariant	GGCGTTTGGGGGTAATTTGG	CAACACAACTTATATGCCTG	42	12	GTACTTGAATAAATGCCCAA	GTGTTTTACCGAGCCTATCA	deletion	51502526	ecDNA
chr4	63442338	cast	bottom-CS1	chr4	4ugCre_72h_rep1	114944864	bottom-CS1	noVariant	GGCGTTTGGGGGTAATTTGG	CAACACAACTTATATGCCTG	5	3	GTACTTGAATAAATGCCCAA	GTGTTTTACCGAGCCTATCA	deletion	51502526	ecDNA
chr4	63442338	cast	bottom-CS1	chr4	200ngCre_72h_rep2	114944864	bottom-CS1	noVariant	GGCGTTTGGGGGTAATTTGG	CAACACAACTTATATGCCTG	32	10	GTACTTGAATAAATGCCCAA	GTGTTTTACCGAGCCTATCA	deletion	51502526	ecDNA
chr4	66917434	bl6	bottom-CS1	chr4	200ngCre_72h_rep1	57540831	bottom-CS1	bl6	TTTTTGCCGTAAACTTTAGA	GTAATAGCAGCAGTGACACG	18	7	CTCTTTTTTAAATGGATGTC	ACTGTATGCTATAAGATGTT	deletion	9376603	genome
chr4	74257818	bl6	top-CS2	chr4	200ngCre_72h_rep1	65941086	top-CS2	bl6	TGGTCGTGACCGAACGTCAA	CCCGTCAGAATGTATCCAGA	12	5	CCCACTTGTTGTCGTACCTG	TGCAGGAGAGTGGACGTATA	deletion	8316732	ecDNA
chr4	74257818	bl6	top-CS2	chr4	4ugCre_72h_rep2	65941086	top-CS2	bl6	TGGTCGTGACCGAACGTCAA	CCCGTCAGAATGTATCCAGA	15	9	CCCACTTGTTGTCGTACCTG	TGCAGGAGAGTGGACGTATA	deletion	8316732	ecDNA
chr9	67209585	bl6	top-CS2	chr4	1ugCre_72h_rep1	65941086	top-CS2	bl6	CGTGAACTATATTGCGCGTC	CCCGTCAGAATGTATCCAGA	8	3	TGTGTCGGCTATAGCCACTG	TGCAGGAGAGTGGACGTATA	translocation	translocation	not-deletion
chr7	128005333	bl6	bottom-CS1	chr4	1ugCre_72h_rep2	65941086	top-CS2	bl6	CGCATTTCTATATTCAGTTT	CCCGTCAGAATGTATCCAGA	5	2	CAAGTGGCAATGAAAGCCAG	TGCAGGAGAGTGGACGTATA	translocation	translocation	not-deletion
chr4	87471219	bl6	bottom-CS1	chr4	200ngCre_72h_rep1	95444614	bottom-CS1	bl6	ATATCGCGTATTTCTTGTAT	GAGGGCTACCTCAGCGGAAT	12	2	CAAGAGGCCTTCAATCGCAA	ATGCGTAACGGCTCTAATTT	deletion	7973395	ecDNA
chr4	87471219	bl6	bottom-CS1	chr4	4ugCre_72h_rep2	95444614	bottom-CS1	bl6	ATATCGCGTATTTCTTGTAT	GAGGGCTACCTCAGCGGAAT	17	6	CAAGAGGCCTTCAATCGCAA	ATGCGTAACGGCTCTAATTT	deletion	7973395	ecDNA
chr4	87471219	bl6	bottom-CS1	chr4	1ugCre_72h_rep1	95444614	bottom-CS1	bl6	ATATCGCGTATTTCTTGTAT	GAGGGCTACCTCAGCGGAAT	47	14	CAAGAGGCCTTCAATCGCAA	ATGCGTAACGGCTCTAATTT	deletion	7973395	ecDNA
chr9	97065047	noVariant	top-CS2	chr4	1ugCre_72h_rep1	95444614	bottom-CS1	bl6	AGGTTCGTACATTTTTATCG	GAGGGCTACCTCAGCGGAAT	4	3	GGCGAATATCATCAGCCAAA	ATGCGTAACGGCTCTAATTT	translocation	translocation	not-deletion
chr4	87471219	bl6	bottom-CS1	chr4	1ugCre_72h_rep2	95444614	bottom-CS1	bl6	ATATCGCGTATTTCTTGTAT	GAGGGCTACCTCAGCGGAAT	27	12	CAAGAGGCCTTCAATCGCAA	ATGCGTAACGGCTCTAATTT	deletion	7973395	ecDNA
chr4	87471219	bl6	bottom-CS1	chr4	200ngCre_72h_rep2	95444614	bottom-CS1	bl6	ATATCGCGTATTTCTTGTAT	GAGGGCTACCTCAGCGGAAT	15	6	CAAGAGGCCTTCAATCGCAA	ATGCGTAACGGCTCTAATTT	deletion	7973395	ecDNA
chr4	88940733	bl6	top-CS2	chr4	200ngCre_72h_rep1	89011719	top-CS2	bl6	AAAATTTTGTACTTACCTCA	CTACTCTAAAAAGTCTCATC	48	14	ATGTCCAGAAATACCACCAC	GGTTTATCGTTCGTTTGTCG	deletion	70986	genome
chr4	88940733	bl6	top-CS2	chr4	4ugCre_72h_rep2	89011719	top-CS2	bl6	AAAATTTTGTACTTACCTCA	CTACTCTAAAAAGTCTCATC	97	36	ATGTCCAGAAATACCACCAC	GGTTTATCGTTCGTTTGTCG	deletion	70986	genome
chr7	12838208	noVariant	top-CS2	chr4	4ugCre_72h_rep2	89011719	top-CS2	bl6	CCTTATGATTGTGGGTTTTT	CTACTCTAAAAAGTCTCATC	4	2	GTCTTGTGCTCGTCCAACAA	GGTTTATCGTTCGTTTGTCG	translocation	translocation	not-deletion
chr4	88940733	bl6	top-CS2	chr4	1ugCre_72h_rep1	89011719	top-CS2	bl6	AAAATTTTGTACTTACCTCA	CTACTCTAAAAAGTCTCATC	132	38	ATGTCCAGAAATACCACCAC	GGTTTATCGTTCGTTTGTCG	deletion	70986	genome
chr4	88940733	bl6	top-CS2	chr4	1ugCre_72h_rep2	89011719	top-CS2	bl6	AAAATTTTGTACTTACCTCA	CTACTCTAAAAAGTCTCATC	108	44	ATGTCCAGAAATACCACCAC	GGTTTATCGTTCGTTTGTCG	deletion	70986	genome
chr4	88940733	bl6	top-CS2	chr4	4ugCre_72h_rep1	89011719	top-CS2	bl6	AAAATTTTGTACTTACCTCA	CTACTCTAAAAAGTCTCATC	115	35	ATGTCCAGAAATACCACCAC	GGTTTATCGTTCGTTTGTCG	deletion	70986	genome
chr4	88940733	bl6	top-CS2	chr4	200ngCre_72h_rep2	89011719	top-CS2	bl6	AAAATTTTGTACTTACCTCA	CTACTCTAAAAAGTCTCATC	36	15	ATGTCCAGAAATACCACCAC	GGTTTATCGTTCGTTTGTCG	deletion	70986	genome
chr4	89011719	bl6	top-CS2	chr4	200ngCre_72h_rep1	88940733	top-CS2	bl6	GGTTTATCGTTCGTTTGTCG	ATGTCCAGAAATACCACCAC	46	11	CTACTCTAAAAAGTCTCATC	AAAATTTTGTACTTACCTCA	deletion	70986	ecDNA
chr13	30495586	cast	bottom-CS1	chr4	4ugCre_72h_rep2	88940733	top-CS2	bl6	CTGTTCGTTTGTCTCGCTTA	ATGTCCAGAAATACCACCAC	15	5	TGTTAAAAGTCCTTTTAATA	AAAATTTTGTACTTACCTCA	translocation	translocation	not-deletion
chr4	89011719	bl6	top-CS2	chr4	4ugCre_72h_rep2	88940733	top-CS2	bl6	GGTTTATCGTTCGTTTGTCG	ATGTCCAGAAATACCACCAC	166	57	CTACTCTAAAAAGTCTCATC	AAAATTTTGTACTTACCTCA	deletion	70986	ecDNA
chr4	89011719	bl6	top-CS2	chr4	1ugCre_72h_rep1	88940733	top-CS2	bl6	GGTTTATCGTTCGTTTGTCG	ATGTCCAGAAATACCACCAC	263	86	CTACTCTAAAAAGTCTCATC	AAAATTTTGTACTTACCTCA	deletion	70986	ecDNA
chr4	89011719	bl6	top-CS2	chr4	1ugCre_72h_rep2	88940733	top-CS2	bl6	GGTTTATCGTTCGTTTGTCG	ATGTCCAGAAATACCACCAC	112	45	CTACTCTAAAAAGTCTCATC	AAAATTTTGTACTTACCTCA	deletion	70986	ecDNA
chr4	89011719	bl6	top-CS2	chr4	4ugCre_72h_rep1	88940733	top-CS2	bl6	GGTTTATCGTTCGTTTGTCG	ATGTCCAGAAATACCACCAC	209	63	CTACTCTAAAAAGTCTCATC	AAAATTTTGTACTTACCTCA	deletion	70986	ecDNA
chr4	89011719	bl6	top-CS2	chr4	200ngCre_72h_rep2	88940733	top-CS2	bl6	GGTTTATCGTTCGTTTGTCG	ATGTCCAGAAATACCACCAC	26	12	CTACTCTAAAAAGTCTCATC	AAAATTTTGTACTTACCTCA	deletion	70986	ecDNA
chr4	94950401	noVariant	bottom-CS1	chr4	200ngCre_72h_rep1	96464100	bottom-CS1	bl6	GCGATAAGATATAGGACTTA	GAGCCCTGGTACTGGGAACA	15	5	CGGAAACCAGTACATACCTG	GTATCCTGTTTCGTGTATTG	deletion	1513699	ecDNA
chr10	67920738	bl6	bottom-CS1	chr4	4ugCre_72h_rep2	96464100	bottom-CS1	bl6	TGTTCGCCTCTGCGTATTTA	GAGCCCTGGTACTGGGAACA	2	2	AGTATCTTTATCTAGTTAAC	GTATCCTGTTTCGTGTATTG	translocation	translocation	not-deletion
chr4	94950401	noVariant	bottom-CS1	chr4	4ugCre_72h_rep2	96464100	bottom-CS1	bl6	GCGATAAGATATAGGACTTA	GAGCCCTGGTACTGGGAACA	53	23	CGGAAACCAGTACATACCTG	GTATCCTGTTTCGTGTATTG	deletion	1513699	ecDNA
chr4	94950401	noVariant	bottom-CS1	chr4	1ugCre_72h_rep1	96464100	bottom-CS1	bl6	GCGATAAGATATAGGACTTA	GAGCCCTGGTACTGGGAACA	72	21	CGGAAACCAGTACATACCTG	GTATCCTGTTTCGTGTATTG	deletion	1513699	ecDNA
chr4	94950401	noVariant	bottom-CS1	chr4	1ugCre_72h_rep2	96464100	bottom-CS1	bl6	GCGATAAGATATAGGACTTA	GAGCCCTGGTACTGGGAACA	48	17	CGGAAACCAGTACATACCTG	GTATCCTGTTTCGTGTATTG	deletion	1513699	ecDNA
chr4	94950401	noVariant	bottom-CS1	chr4	4ugCre_72h_rep1	96464100	bottom-CS1	bl6	GCGATAAGATATAGGACTTA	GAGCCCTGGTACTGGGAACA	56	19	CGGAAACCAGTACATACCTG	GTATCCTGTTTCGTGTATTG	deletion	1513699	ecDNA
chr4	94950401	noVariant	bottom-CS1	chr4	200ngCre_72h_rep2	96464100	bottom-CS1	bl6	GCGATAAGATATAGGACTTA	GAGCCCTGGTACTGGGAACA	22	10	CGGAAACCAGTACATACCTG	GTATCCTGTTTCGTGTATTG	deletion	1513699	ecDNA
chr4	95444614	bl6	bottom-CS1	chr4	200ngCre_72h_rep1	87471219	bottom-CS1	bl6	ATGCGTAACGGCTCTAATTT	CAAGAGGCCTTCAATCGCAA	12	4	GAGGGCTACCTCAGCGGAAT	ATATCGCGTATTTCTTGTAT	deletion	7973395	genome
[truncated: 5,613 more rows]

## Sheet: SuppTable4-BulkSVs-shared
chrom_x	pos_x	true_allele_x	strand_x	chrom_y	source	pos_y	strand_y	true_allele_y	rearranged_real_barcode1	rearranged_real_barcode2	rearranged_readcount_rep1	rearranged_readcount_rep2	rearranged_umi_count_norm_rep1	rearranged_umi_count_norm_rep2	real_barcode2_x (parental barcode)	real_barcode1_y (parental barcode)	rearrangement	size	del_type
[truncated: 673 more rows]

[truncated: 5 more sheets: SuppTable5-10xSVs-all, SuppTable6-10xSVs-filtered, SuppTable7-Clonotypes, SuppTable8-ClonotypeAssignments, SuppTable9-SequencingLibs]
